# Supplementary material for: Single-protein detection in crowded molecular environments in cryo-EM images
Source: eLife. 2017 May 3;6:e25648. doi: 10.7554/eLife.25648 (PMC5453696; doi:10.7554/eLife.25648)
Supplement: Supplementary file 2. — Images generated by TEM-simulator and used here were downsampled twofold, to a pixel size of 0.0965 nm, by Fourier cropping before substituting each pixel intensity with a new value drawn from a Poisson distribution with the same mean. Further details of the included files are provided in README.txt in the. zip folder. DOI: http://dx.doi.org/10.7554/eLife.25648.015 [file elife-25648-supp2.zip]

Archive with 11 entries (10 files):
- supp_2_TEM-simulatorFiles/
- supp_2_TEM-simulatorFiles/.DS_Store
- supp_2_TEM-simulatorFiles/2W0Od.pdb
- supp_2_TEM-simulatorFiles/4F5S-1.pdb
- supp_2_TEM-simulatorFiles/arb_location.txt
- supp_2_TEM-simulatorFiles/arb_rotation.txt
- supp_2_TEM-simulatorFiles/BSA_coordinateSet.txt
- supp_2_TEM-simulatorFiles/README.txt
- supp_2_TEM-simulatorFiles/TEM-simulator_sample_1.txt
- supp_2_TEM-simulatorFiles/TEM-simulator_sample_2.txt
- supp_2_TEM-simulatorFiles/TEM-simulator_sample_3.txt
