# Supplementary material for: Single-protein detection in crowded molecular environments in cryo-EM images
Source: eLife. 2017 May 3;6:e25648. doi: 10.7554/eLife.25648 (PMC5453696; doi:10.7554/eLife.25648)
Supplement: Supplementary file 2. — Images generated by TEM-simulator and used here were downsampled twofold, to a pixel size of 0.0965 nm, by Fourier cropping before substituting each pixel intensity with a new value drawn from a Poisson distribution with the same mean. Further details of the included files are provided in README.txt in the. zip folder. DOI: http://dx.doi.org/10.7554/eLife.25648.015 [file elife-25648-supp2.zip › supp_2_TEM-simulatorFiles/2W0Od.pdb]

HELIX    1   1 THR A   10  PHE A   37  1                                  28
HELIX    2   2 GLU A   45  ARG A   72  1                                  28
HELIX    3   3 THR A   92  ALA A  119  1                                  28
HELIX    4   4 PRO A  123  VAL A  155  1                                  33
HELIX    5   5 ALA A  159  LEU A  169  1                                  11
NUMMDL    24  
MODEL        1
ATOM      1  N   SER A   2      52.508  18.568  22.980  1.00 32.99           N
ATOM      2  CA  SER A   2      51.659  18.171  21.819  1.00 31.42           C
ATOM      3  C   SER A   2      51.577  19.258  20.740  1.00 30.93           C
ATOM      4  O   SER A   2      51.428  20.449  21.069  1.00 31.82           O
ATOM      5  CB  SER A   2      50.239  17.836  22.297  1.00 31.55           C
ATOM      6  OG  SER A   2      49.357  17.727  21.197  1.00 31.47           O
ATOM      7  N   GLN A   3      51.629  18.845  19.466  1.00 27.26           N
ATOM      8  CA  GLN A   3      51.449  19.740  18.304  1.00 25.49           C
ATOM      9  C   GLN A   3      50.115  20.485  18.319  1.00 23.97           C
ATOM     10  O   GLN A   3      49.972  21.526  17.695  1.00 24.20           O
ATOM     11  CB  GLN A   3      51.508  18.932  17.004  1.00 26.45           C
ATOM     12  CG  GLN A   3      50.420  17.838  16.920  1.00 27.93           C
ATOM     13  CD  GLN A   3      50.522  16.958  15.701  1.00 26.97           C
ATOM     14  NE2 GLN A   3      49.865  15.729  15.741  1.00 17.64           N
ATOM     15  OE1 GLN A   3      51.181  17.355  14.717  1.00 28.74           O
ATOM     16  N   ILE A   4      49.130  19.957  19.014  1.00 19.90           N
ATOM     17  CA  ILE A   4      47.808  20.584  19.042  1.00 18.24           C
ATOM     18  C   ILE A   4      47.526  21.407  20.323  1.00 16.94           C
ATOM     19  O   ILE A   4      46.600  22.224  20.364  1.00 17.16           O
ATOM     20  CB  ILE A   4      46.667  19.522  18.883  1.00 16.95           C
ATOM     21  CG1 ILE A   4      46.560  18.599  20.111  1.00 17.73           C
ATOM     22  CG2 ILE A   4      46.797  18.759  17.548  1.00 18.10           C
ATOM     23  CD1 ILE A   4      45.368  17.652  20.024  1.00 17.69           C
ATOM     24  N   ARG A   5      48.308  21.179  21.373  1.00 16.50           N
ATOM     25  CA  ARG A   5      47.976  21.727  22.672  1.00 16.26           C
ATOM     26  C   ARG A   5      48.036  23.242  22.648  1.00 16.73           C
ATOM     27  O   ARG A   5      49.034  23.802  22.197  1.00 17.75           O
ATOM     28  CB  ARG A   5      48.977  21.236  23.705  1.00 16.80           C
ATOM     29  CG  ARG A   5      48.507  21.428  25.103  1.00 17.73           C
ATOM     30  CD  ARG A   5      49.516  20.782  26.036  1.00 22.70           C
ATOM     31  NE  ARG A   5      49.131  21.004  27.430  1.00 22.55           N
ATOM     32  CZ  ARG A   5      49.292  20.109  28.395  1.00 18.65           C
ATOM     33  NH1 ARG A   5      49.881  18.950  28.141  1.00 20.50           N
ATOM     34  NH2 ARG A   5      48.871  20.406  29.619  1.00 18.26           N
ATOM     35  N   GLN A   6      46.987  23.871  23.136  1.00 16.00           N
ATOM     36  CA  GLN A   6      46.939  25.343  23.107  1.00 16.82           C
ATOM     37  C   GLN A   6      46.078  25.803  24.250  1.00 16.50           C
ATOM     38  O   GLN A   6      44.921  25.438  24.333  1.00 15.95           O
ATOM     39  CB  GLN A   6      46.377  25.822  21.750  1.00 16.58           C
ATOM     40  CG  GLN A   6      46.335  27.339  21.540  1.00 18.90           C
ATOM     41  CD  GLN A   6      45.969  27.703  20.127  1.00 18.66           C
ATOM     42  NE2 GLN A   6      46.491  28.831  19.677  1.00 19.29           N
ATOM     43  OE1 GLN A   6      45.231  26.991  19.446  1.00 19.89           O
ATOM     44  N   ASN A   7      46.650  26.644  25.136  1.00 17.15           N
ATOM     45  CA  ASN A   7      45.900  27.167  26.272  1.00 17.75           C
ATOM     46  C   ASN A   7      45.404  26.077  27.214  1.00 16.85           C
ATOM     47  O   ASN A   7      44.350  26.225  27.832  1.00 18.41           O
ATOM     48  CB  ASN A   7      44.692  28.004  25.814  1.00 18.31           C
ATOM     49  CG  ASN A   7      44.182  28.916  26.903  1.00 20.50           C
ATOM     50  ND2 ASN A   7      42.858  29.001  27.049  1.00 20.28           N
ATOM     51  OD1 ASN A   7      44.986  29.494  27.657  1.00 22.98           O
ATOM     52  N   TYR A   8      46.162  24.994  27.334  1.00 17.22           N
ATOM     53  CA  TYR A   8      45.738  23.894  28.199  1.00 17.51           C
ATOM     54  C   TYR A   8      46.807  23.667  29.253  1.00 18.51           C
ATOM     55  O   TYR A   8      47.868  23.114  28.974  1.00 19.38           O
ATOM     56  CB  TYR A   8      45.513  22.644  27.339  1.00 16.89           C
ATOM     57  CG  TYR A   8      44.774  21.496  28.048  1.00 15.63           C
ATOM     58  CD1 TYR A   8      43.491  21.671  28.515  1.00 16.74           C
ATOM     59  CD2 TYR A   8      45.377  20.258  28.206  1.00 15.33           C
ATOM     60  CE1 TYR A   8      42.776  20.660  29.123  1.00 16.88           C
ATOM     61  CE2 TYR A   8      44.693  19.215  28.837  1.00 15.96           C
ATOM     62  CZ  TYR A   8      43.393  19.422  29.285  1.00 15.86           C
ATOM     63  OH  TYR A   8      42.667  18.408  29.902  1.00 17.93           O
ATOM     64  N   SER A   9      46.525  24.103  30.478  1.00 17.88           N
ATOM     65  CA  SER A   9      47.551  24.073  31.546  1.00 18.59           C
ATOM     66  C   SER A   9      47.860  22.677  32.051  1.00 18.96           C
ATOM     67  O   SER A   9      47.016  21.758  31.987  1.00 16.83           O
ATOM     68  CB  SER A   9      47.130  24.959  32.717  1.00 19.16           C
ATOM     69  OG  SER A   9      45.940  24.487  33.343  1.00 18.34           O
ATOM     70  N   THR A  10      49.062  22.507  32.571  1.00 19.31           N
ATOM     71  CA  THR A  10      49.378  21.248  33.242  1.00 19.59           C
ATOM     72  C   THR A  10      48.446  21.045  34.463  1.00 18.06           C
ATOM     73  O   THR A  10      48.070  19.915  34.767  1.00 16.99           O
ATOM     74  CB  THR A  10      50.837  21.207  33.677  1.00 21.48           C
ATOM     75  CG2 THR A  10      51.737  21.348  32.459  1.00 22.16           C
ATOM     76  OG1 THR A  10      51.043  22.297  34.558  1.00 24.68           O
ATOM     77  N   GLU A  11      48.010  22.117  35.107  1.00 18.18           N
ATOM     78  CA  GLU A  11      47.135  22.019  36.271  1.00 18.09           C
ATOM     79  C   GLU A  11      45.787  21.415  35.873  1.00 17.63           C
ATOM     80  O   GLU A  11      45.301  20.510  36.547  1.00 17.78           O
ATOM     81  CB  GLU A  11      46.977  23.367  36.982  1.00 20.69           C
ATOM     82  CG  GLU A  11      48.270  23.880  37.654  1.00 22.76           C
ATOM     83  CD  GLU A  11      49.216  24.667  36.714  1.00 27.97           C
ATOM     84  OE1 GLU A  11      49.005  24.781  35.473  1.00 23.01           O
ATOM     85  OE2 GLU A  11      50.233  25.195  37.245  1.00 29.52           O
ATOM     86  N   VAL A  12      45.217  21.879  34.761  1.00 16.25           N
ATOM     87  CA  VAL A  12      43.942  21.354  34.305  1.00 16.32           C
ATOM     88  C   VAL A  12      44.110  19.917  33.833  1.00 16.45           C
ATOM     89  O   VAL A  12      43.274  19.084  34.165  1.00 14.66           O
ATOM     90  CB  VAL A  12      43.379  22.234  33.225  1.00 15.74           C
ATOM     91  CG1 VAL A  12      42.243  21.554  32.485  1.00 16.72           C
ATOM     92  CG2 VAL A  12      42.862  23.540  33.830  1.00 17.81           C
ATOM     93  N   GLU A  13      45.160  19.640  33.076  1.00 15.13           N
ATOM     94  CA  GLU A  13      45.420  18.283  32.624  1.00 15.21           C
ATOM     95  C   GLU A  13      45.429  17.325  33.806  1.00 15.52           C
ATOM     96  O   GLU A  13      44.761  16.254  33.770  1.00 14.66           O
ATOM     97  CB  GLU A  13      46.725  18.251  31.860  1.00 15.59           C
ATOM     98  CG  GLU A  13      47.138  16.855  31.424  1.00 15.81           C
ATOM     99  CD  GLU A  13      48.514  16.868  30.735  1.00 18.19           C
ATOM    100  OE1 GLU A  13      49.235  17.902  30.819  1.00 21.51           O
ATOM    101  OE2 GLU A  13      48.914  15.883  30.119  1.00 20.44           O
ATOM    102  N   ALA A  14      46.156  17.693  34.867  1.00 15.31           N
ATOM    103  CA  ALA A  14      46.238  16.792  36.031  1.00 15.95           C
ATOM    104  C   ALA A  14      44.879  16.664  36.721  1.00 15.32           C
ATOM    105  O   ALA A  14      44.485  15.546  37.123  1.00 16.62           O
ATOM    106  CB  ALA A  14      47.279  17.293  37.036  1.00 15.98           C
ATOM    107  N   ALA A  15      44.150  17.765  36.886  1.00 15.37           N
ATOM    108  CA  ALA A  15      42.855  17.752  37.522  1.00 14.72           C
ATOM    109  C   ALA A  15      41.869  16.889  36.708  1.00 15.12           C
ATOM    110  O   ALA A  15      40.986  16.256  37.292  1.00 15.77           O
ATOM    111  CB  ALA A  15      42.317  19.189  37.649  1.00 16.46           C
ATOM    112  N   VAL A  16      41.960  16.948  35.364  1.00 14.54           N
ATOM    113  CA  VAL A  16      41.093  16.108  34.528  1.00 14.85           C
ATOM    114  C   VAL A  16      41.387  14.618  34.770  1.00 14.57           C
ATOM    115  O   VAL A  16      40.441  13.802  34.891  1.00 14.08           O
ATOM    116  CB  VAL A  16      41.246  16.454  33.052  1.00 14.42           C
ATOM    117  CG1 VAL A  16      40.573  15.392  32.173  1.00 15.12           C
ATOM    118  CG2 VAL A  16      40.620  17.816  32.722  1.00 15.71           C
ATOM    119  N   ASN A  17      42.663  14.235  34.834  1.00 14.05           N
ATOM    120  CA  ASN A  17      42.997  12.842  35.203  1.00 14.67           C
ATOM    121  C   ASN A  17      42.442  12.445  36.563  1.00 15.14           C
ATOM    122  O   ASN A  17      41.909  11.337  36.716  1.00 14.46           O
ATOM    123  CB  ASN A  17      44.489  12.635  35.129  1.00 13.94           C
ATOM    124  CG  ASN A  17      44.979  12.515  33.694  1.00 15.43           C
ATOM    125  ND2 ASN A  17      46.223  12.920  33.451  1.00 17.01           N
ATOM    126  OD1 ASN A  17      44.226  12.027  32.824  1.00 15.20           O
ATOM    127  N   ARG A  18      42.509  13.342  37.538  1.00 14.85           N
ATOM    128  CA  ARG A  18      41.968  13.025  38.867  1.00 16.68           C
ATOM    129  C   ARG A  18      40.444  12.857  38.786  1.00 15.67           C
ATOM    130  O   ARG A  18      39.853  11.924  39.385  1.00 15.98           O
ATOM    131  CB  ARG A  18      42.387  14.098  39.892  1.00 16.83           C
ATOM    132  CG  ARG A  18      43.867  13.924  40.279  1.00 22.83           C
ATOM    133  CD  ARG A  18      44.330  14.770  41.469  1.00 22.65           C
ATOM    134  NE  ARG A  18      44.129  16.178  41.181  1.00 28.27           N
ATOM    135  CZ  ARG A  18      45.057  16.960  40.645  1.00 26.03           C
ATOM    136  NH1 ARG A  18      46.289  16.493  40.384  1.00 30.58           N
ATOM    137  NH2 ARG A  18      44.749  18.203  40.419  1.00 25.71           N
ATOM    138  N   LEU A  19      39.814  13.678  37.975  1.00 14.90           N
ATOM    139  CA  LEU A  19      38.348  13.614  37.826  1.00 15.62           C
ATOM    140  C   LEU A  19      37.912  12.312  37.132  1.00 14.92           C
ATOM    141  O   LEU A  19      36.885  11.730  37.499  1.00 14.97           O
ATOM    142  CB  LEU A  19      37.794  14.837  37.100  1.00 17.19           C
ATOM    143  CG  LEU A  19      36.284  15.087  37.103  1.00 19.31           C
ATOM    144  CD1 LEU A  19      35.719  15.208  38.524  1.00 19.52           C
ATOM    145  CD2 LEU A  19      35.979  16.342  36.316  1.00 20.09           C
ATOM    146  N   VAL A  20      38.713  11.845  36.179  1.00 13.98           N
ATOM    147  CA  VAL A  20      38.440  10.561  35.530  1.00 14.00           C
ATOM    148  C   VAL A  20      38.471   9.466  36.597  1.00 13.99           C
ATOM    149  O   VAL A  20      37.628   8.587  36.606  1.00 13.47           O
ATOM    150  CB  VAL A  20      39.495  10.286  34.429  1.00 13.81           C
ATOM    151  CG1 VAL A  20      39.453   8.814  33.982  1.00 14.34           C
ATOM    152  CG2 VAL A  20      39.273  11.246  33.251  1.00 14.47           C
ATOM    153  N   ASN A  21      39.438   9.507  37.499  1.00 13.79           N
ATOM    154  CA  ASN A  21      39.536   8.505  38.530  1.00 13.55           C
ATOM    155  C   ASN A  21      38.295   8.581  39.411  1.00 13.88           C
ATOM    156  O   ASN A  21      37.748   7.544  39.748  1.00 14.26           O
ATOM    157  CB  ASN A  21      40.815   8.682  39.351  1.00 14.90           C
ATOM    158  CG  ASN A  21      41.056   7.511  40.328  1.00 14.70           C
ATOM    159  ND2 ASN A  21      41.675   6.431  39.863  1.00 17.12           N
ATOM    160  OD1 ASN A  21      40.686   7.601  41.503  1.00 21.21           O
ATOM    161  N   LEU A  22      37.845   9.800  39.745  1.00 13.46           N
ATOM    162  CA  LEU A  22      36.657   9.950  40.580  1.00 15.09           C
ATOM    163  C   LEU A  22      35.440   9.373  39.909  1.00 14.02           C
ATOM    164  O   LEU A  22      34.635   8.711  40.568  1.00 13.96           O
ATOM    165  CB  LEU A  22      36.448  11.445  40.892  1.00 15.96           C
ATOM    166  CG  LEU A  22      37.302  12.016  42.002  1.00 21.61           C
ATOM    167  CD1 LEU A  22      38.759  11.761  41.911  1.00 30.89           C
ATOM    168  CD2 LEU A  22      37.026  13.487  42.143  1.00 22.60           C
ATOM    169  N   TYR A  23      35.256   9.622  38.608  1.00 13.39           N
ATOM    170  CA  TYR A  23      34.082   9.099  37.897  1.00 13.47           C
ATOM    171  C   TYR A  23      34.138   7.579  37.798  1.00 14.27           C
ATOM    172  O   TYR A  23      33.124   6.916  37.956  1.00 14.87           O
ATOM    173  CB  TYR A  23      33.944   9.727  36.503  1.00 13.94           C
ATOM    174  CG  TYR A  23      33.105  10.972  36.530  1.00 14.23           C
ATOM    175  CD1 TYR A  23      33.603  12.157  37.086  1.00 15.36           C
ATOM    176  CD2 TYR A  23      31.815  10.950  36.022  1.00 15.53           C
ATOM    177  CE1 TYR A  23      32.805  13.324  37.134  1.00 17.62           C
ATOM    178  CE2 TYR A  23      30.989  12.081  36.061  1.00 17.03           C
ATOM    179  CZ  TYR A  23      31.501  13.253  36.622  1.00 18.36           C
ATOM    180  OH  TYR A  23      30.697  14.386  36.670  1.00 22.28           O
ATOM    181  N   LEU A  24      35.330   7.034  37.554  1.00 13.65           N
ATOM    182  CA  LEU A  24      35.432   5.555  37.448  1.00 13.66           C
ATOM    183  C   LEU A  24      35.204   4.923  38.802  1.00 15.06           C
ATOM    184  O   LEU A  24      34.559   3.874  38.891  1.00 14.63           O
ATOM    185  CB  LEU A  24      36.789   5.127  36.893  1.00 13.98           C
ATOM    186  CG  LEU A  24      37.011   5.481  35.401  1.00 14.12           C
ATOM    187  CD1 LEU A  24      38.442   5.169  34.965  1.00 16.94           C
ATOM    188  CD2 LEU A  24      35.971   4.792  34.487  1.00 16.44           C
ATOM    189  N   ARG A  25      35.674   5.553  39.857  1.00 14.29           N
ATOM    190  CA  ARG A  25      35.403   5.056  41.208  1.00 15.21           C
ATOM    191  C   ARG A  25      33.903   5.089  41.510  1.00 15.14           C
ATOM    192  O   ARG A  25      33.355   4.172  42.142  1.00 14.94           O
ATOM    193  CB  ARG A  25      36.189   5.806  42.260  1.00 17.11           C
ATOM    194  CG  ARG A  25      36.264   4.916  43.444  1.00 25.64           C
ATOM    195  CD  ARG A  25      36.377   5.627  44.714  1.00 32.29           C
ATOM    196  NE  ARG A  25      36.146   4.693  45.803  1.00 32.91           N
ATOM    197  CZ  ARG A  25      36.265   5.045  47.074  1.00 35.99           C
ATOM    198  NH1 ARG A  25      36.588   6.317  47.353  1.00 36.71           N
ATOM    199  NH2 ARG A  25      36.077   4.149  48.047  1.00 28.26           N
ATOM    200  N   ALA A  26      33.238   6.164  41.089  1.00 13.58           N
ATOM    201  CA  ALA A  26      31.799   6.279  41.306  1.00 13.71           C
ATOM    202  C   ALA A  26      31.106   5.173  40.515  1.00 12.88           C
ATOM    203  O   ALA A  26      30.171   4.522  41.031  1.00 13.20           O
ATOM    204  CB  ALA A  26      31.299   7.663  40.833  1.00 13.49           C
ATOM    205  N   SER A  27      31.530   4.945  39.278  1.00 13.93           N
ATOM    206  CA  SER A  27      30.960   3.833  38.496  1.00 13.55           C
ATOM    207  C   SER A  27      31.101   2.491  39.232  1.00 14.18           C
ATOM    208  O   SER A  27      30.133   1.713  39.322  1.00 13.43           O
ATOM    209  CB  SER A  27      31.646   3.765  37.132  1.00 13.20           C
ATOM    210  OG  SER A  27      31.001   2.782  36.349  1.00 14.62           O
ATOM    211  N   TYR A  28      32.262   2.269  39.831  1.00 12.57           N
ATOM    212  CA  TYR A  28      32.513   1.043  40.607  1.00 12.23           C
ATOM    213  C   TYR A  28      31.620   0.952  41.810  1.00 12.92           C
ATOM    214  O   TYR A  28      31.093  -0.144  42.093  1.00 13.27           O
ATOM    215  CB  TYR A  28      33.985   1.045  41.012  1.00 13.10           C
ATOM    216  CG  TYR A  28      34.590  -0.294  41.329  1.00 13.41           C
ATOM    217  CD1 TYR A  28      33.969  -1.499  41.005  1.00 14.94           C
ATOM    218  CD2 TYR A  28      35.811  -0.325  41.957  1.00 15.01           C
ATOM    219  CE1 TYR A  28      34.631  -2.756  41.296  1.00 14.63           C
ATOM    220  CE2 TYR A  28      36.459  -1.546  42.263  1.00 15.20           C
ATOM    221  CZ  TYR A  28      35.860  -2.731  41.924  1.00 14.25           C
ATOM    222  OH  TYR A  28      36.468  -3.954  42.225  1.00 15.18           O
ATOM    223  N   THR A  29      31.442   2.068  42.507  1.00 12.08           N
ATOM    224  CA  THR A  29      30.542   2.094  43.647  1.00 12.73           C
ATOM    225  C   THR A  29      29.114   1.720  43.224  1.00 12.97           C
ATOM    226  O   THR A  29      28.457   0.917  43.894  1.00 13.29           O
ATOM    227  CB  THR A  29      30.597   3.476  44.294  1.00 13.28           C
ATOM    228  CG2 THR A  29      29.559   3.596  45.406  1.00 14.98           C
ATOM    229  OG1 THR A  29      31.902   3.659  44.853  1.00 14.37           O
ATOM    230  N   TYR A  30      28.648   2.299  42.113  1.00 12.25           N
ATOM    231  CA  TYR A  30      27.328   1.966  41.649  1.00 12.89           C
ATOM    232  C   TYR A  30      27.180   0.523  41.180  1.00 13.16           C
ATOM    233  O   TYR A  30      26.089  -0.044  41.317  1.00 13.54           O
ATOM    234  CB  TYR A  30      26.862   2.956  40.590  1.00 13.70           C
ATOM    235  CG  TYR A  30      26.567   4.325  41.149  1.00 14.59           C
ATOM    236  CD1 TYR A  30      25.671   4.476  42.238  1.00 14.66           C
ATOM    237  CD2 TYR A  30      27.113   5.479  40.576  1.00 14.70           C
ATOM    238  CE1 TYR A  30      25.340   5.732  42.737  1.00 17.16           C
ATOM    239  CE2 TYR A  30      26.756   6.752  41.089  1.00 13.97           C
ATOM    240  CZ  TYR A  30      25.909   6.854  42.159  1.00 15.05           C
ATOM    241  OH  TYR A  30      25.552   8.074  42.656  1.00 16.60           O
ATOM    242  N   LEU A  31      28.239  -0.078  40.616  1.00 13.22           N
ATOM    243  CA  LEU A  31      28.220  -1.467  40.228  1.00 13.35           C
ATOM    244  C   LEU A  31      27.978  -2.289  41.499  1.00 13.02           C
ATOM    245  O   LEU A  31      27.160  -3.230  41.502  1.00 13.53           O
ATOM    246  CB  LEU A  31      29.574  -1.828  39.583  1.00 14.09           C
ATOM    247  CG  LEU A  31      29.700  -3.307  39.206  1.00 17.21           C
ATOM    248  CD1 LEU A  31      28.729  -3.635  38.094  1.00 20.62           C
ATOM    249  CD2 LEU A  31      31.123  -3.640  38.741  1.00 18.40           C
ATOM    250  N   SER A  32      28.699  -1.960  42.563  1.00 13.58           N
ATOM    251  CA  SER A  32      28.553  -2.692  43.817  1.00 13.82           C
ATOM    252  C   SER A  32      27.158  -2.516  44.401  1.00 14.00           C
ATOM    253  O   SER A  32      26.523  -3.503  44.846  1.00 13.68           O
ATOM    254  CB  SER A  32      29.631  -2.257  44.808  1.00 15.02           C
ATOM    255  OG  SER A  32      29.386  -2.882  46.071  1.00 14.27           O
ATOM    256  N   LEU A  33      26.659  -1.279  44.390  1.00 12.56           N
ATOM    257  CA  LEU A  33      25.285  -1.017  44.888  1.00 13.10           C
ATOM    258  C   LEU A  33      24.282  -1.839  44.079  1.00 13.67           C
ATOM    259  O   LEU A  33      23.396  -2.499  44.655  1.00 13.74           O
ATOM    260  CB  LEU A  33      24.970   0.474  44.749  1.00 13.11           C
ATOM    261  CG  LEU A  33      25.461   1.325  45.909  1.00 14.67           C
ATOM    262  CD1 LEU A  33      25.620   2.790  45.512  1.00 14.49           C
ATOM    263  CD2 LEU A  33      24.447   1.217  47.067  1.00 15.64           C
ATOM    264  N   GLY A  34      24.409  -1.851  42.750  1.00 13.76           N
ATOM    265  CA  GLY A  34      23.475  -2.559  41.880  1.00 13.91           C
ATOM    266  C   GLY A  34      23.438  -4.050  42.239  1.00 14.05           C
ATOM    267  O   GLY A  34      22.357  -4.639  42.417  1.00 15.90           O
ATOM    268  N   PHE A  35      24.607  -4.664  42.361  1.00 13.07           N
ATOM    269  CA  PHE A  35      24.634  -6.114  42.607  1.00 14.00           C
ATOM    270  C   PHE A  35      24.194  -6.474  44.026  1.00 14.24           C
ATOM    271  O   PHE A  35      23.617  -7.540  44.216  1.00 15.12           O
ATOM    272  CB  PHE A  35      25.950  -6.769  42.169  1.00 14.86           C
ATOM    273  CG  PHE A  35      25.967  -7.026  40.691  1.00 14.75           C
ATOM    274  CD1 PHE A  35      25.245  -8.093  40.136  1.00 17.17           C
ATOM    275  CD2 PHE A  35      26.582  -6.127  39.828  1.00 18.94           C
ATOM    276  CE1 PHE A  35      25.215  -8.309  38.781  1.00 19.02           C
ATOM    277  CE2 PHE A  35      26.533  -6.321  38.412  1.00 21.06           C
ATOM    278  CZ  PHE A  35      25.838  -7.430  37.901  1.00 20.46           C
ATOM    279  N   TYR A  36      24.370  -5.563  44.984  1.00 13.11           N
ATOM    280  CA  TYR A  36      23.883  -5.795  46.342  1.00 13.18           C
ATOM    281  C   TYR A  36      22.327  -5.902  46.291  1.00 13.20           C
ATOM    282  O   TYR A  36      21.735  -6.781  46.931  1.00 13.52           O
ATOM    283  CB  TYR A  36      24.339  -4.632  47.246  1.00 14.01           C
ATOM    284  CG  TYR A  36      23.652  -4.626  48.578  1.00 13.35           C
ATOM    285  CD1 TYR A  36      24.058  -5.467  49.602  1.00 14.46           C
ATOM    286  CD2 TYR A  36      22.571  -3.755  48.814  1.00 13.99           C
ATOM    287  CE1 TYR A  36      23.393  -5.469  50.840  1.00 14.83           C
ATOM    288  CE2 TYR A  36      21.914  -3.704  50.049  1.00 15.13           C
ATOM    289  CZ  TYR A  36      22.336  -4.578  51.054  1.00 14.92           C
ATOM    290  OH  TYR A  36      21.627  -4.524  52.249  1.00 16.49           O
ATOM    291  N   PHE A  37      21.686  -5.018  45.539  1.00 13.27           N
ATOM    292  CA  PHE A  37      20.201  -5.060  45.477  1.00 12.52           C
ATOM    293  C   PHE A  37      19.650  -6.213  44.666  1.00 13.72           C
ATOM    294  O   PHE A  37      18.429  -6.496  44.722  1.00 15.32           O
ATOM    295  CB  PHE A  37      19.644  -3.667  45.084  1.00 13.32           C
ATOM    296  CG  PHE A  37      19.726  -2.686  46.212  1.00 13.18           C
ATOM    297  CD1 PHE A  37      18.777  -2.690  47.236  1.00 13.13           C
ATOM    298  CD2 PHE A  37      20.781  -1.762  46.290  1.00 14.40           C
ATOM    299  CE1 PHE A  37      18.862  -1.818  48.315  1.00 13.42           C
ATOM    300  CE2 PHE A  37      20.883  -0.873  47.348  1.00 13.13           C
ATOM    301  CZ  PHE A  37      19.924  -0.895  48.380  1.00 13.74           C
ATOM    302  N   ASP A  38      20.521  -6.920  43.955  1.00 13.16           N
ATOM    303  CA  ASP A  38      20.202  -8.131  43.230  1.00 14.37           C
ATOM    304  C   ASP A  38      20.403  -9.385  44.096  1.00 13.54           C
ATOM    305  O   ASP A  38      20.072 -10.495  43.644  1.00 15.17           O
ATOM    306  CB  ASP A  38      21.123  -8.207  41.992  1.00 15.08           C
ATOM    307  CG  ASP A  38      20.883  -9.429  41.121  1.00 18.39           C
ATOM    308  OD1 ASP A  38      19.730  -9.587  40.671  1.00 21.80           O
ATOM    309  OD2 ASP A  38      21.841 -10.209  40.873  1.00 21.66           O
ATOM    310  N   ARG A  39      20.965  -9.249  45.290  1.00 12.41           N
ATOM    311  CA  ARG A  39      21.084 -10.431  46.179  1.00 13.36           C
ATOM    312  C   ARG A  39      19.715 -11.021  46.462  1.00 14.19           C
ATOM    313  O   ARG A  39      18.722 -10.282  46.626  1.00 14.31           O
ATOM    314  CB  ARG A  39      21.703 -10.054  47.525  1.00 13.04           C
ATOM    315  CG  ARG A  39      23.195  -9.728  47.441  1.00 13.07           C
ATOM    316  CD  ARG A  39      23.757  -9.113  48.716  1.00 15.81           C
ATOM    317  NE  ARG A  39      23.399  -9.842  49.949  1.00 17.48           N
ATOM    318  CZ  ARG A  39      24.051  -9.697  51.123  1.00 20.62           C
ATOM    319  NH1 ARG A  39      25.165  -8.938  51.255  1.00 22.63           N
ATOM    320  NH2 ARG A  39      23.643 -10.397  52.168  1.00 23.02           N
ATOM    321  N   ASP A  40      19.655 -12.355  46.577  1.00 14.10           N
ATOM    322  CA  ASP A  40      18.344 -12.964  46.872  1.00 14.15           C
ATOM    323  C   ASP A  40      17.777 -12.544  48.228  1.00 14.63           C
ATOM    324  O   ASP A  40      16.565 -12.595  48.387  1.00 15.44           O
ATOM    325  CB  ASP A  40      18.426 -14.494  46.792  1.00 14.20           C
ATOM    326  CG  ASP A  40      19.106 -15.087  47.987  1.00 17.00           C
ATOM    327  OD1 ASP A  40      20.345 -15.185  48.018  1.00 17.44           O
ATOM    328  OD2 ASP A  40      18.430 -15.465  48.978  1.00 17.77           O
ATOM    329  N   ASP A  41      18.615 -12.123  49.158  1.00 13.32           N
ATOM    330  CA  ASP A  41      18.164 -11.703  50.487  1.00 14.43           C
ATOM    331  C   ASP A  41      17.954 -10.174  50.586  1.00 13.81           C
ATOM    332  O   ASP A  41      17.775  -9.650  51.697  1.00 15.63           O
ATOM    333  CB  ASP A  41      19.135 -12.201  51.588  1.00 14.57           C
ATOM    334  CG  ASP A  41      20.558 -11.685  51.427  1.00 17.67           C
ATOM    335  OD1 ASP A  41      20.880 -11.015  50.436  1.00 16.34           O
ATOM    336  OD2 ASP A  41      21.380 -12.049  52.305  1.00 21.36           O
ATOM    337  N   VAL A  42      17.998  -9.506  49.428  1.00 13.85           N
ATOM    338  CA  VAL A  42      17.732  -8.053  49.331  1.00 13.68           C
ATOM    339  C   VAL A  42      16.623  -7.874  48.317  1.00 13.36           C
ATOM    340  O   VAL A  42      15.523  -7.435  48.687  1.00 14.63           O
ATOM    341  CB  VAL A  42      19.014  -7.255  48.946  1.00 13.41           C
ATOM    342  CG1 VAL A  42      18.634  -5.732  48.854  1.00 13.99           C
ATOM    343  CG2 VAL A  42      20.114  -7.445  50.008  1.00 14.35           C
ATOM    344  N   ALA A  43      16.871  -8.230  47.075  1.00 13.21           N
ATOM    345  CA  ALA A  43      15.796  -8.490  46.127  1.00 12.85           C
ATOM    346  C   ALA A  43      14.900  -7.290  45.889  1.00 13.95           C
ATOM    347  O   ALA A  43      13.679  -7.326  46.075  1.00 14.92           O
ATOM    348  CB  ALA A  43      14.920  -9.734  46.612  1.00 14.26           C
ATOM    349  N   LEU A  44      15.517  -6.206  45.497  1.00 12.86           N
ATOM    350  CA  LEU A  44      14.780  -4.998  45.088  1.00 13.73           C
ATOM    351  C   LEU A  44      15.172  -4.609  43.663  1.00 14.04           C
ATOM    352  O   LEU A  44      16.100  -3.796  43.449  1.00 14.54           O
ATOM    353  CB  LEU A  44      15.024  -3.865  46.077  1.00 13.54           C
ATOM    354  CG  LEU A  44      14.418  -4.121  47.455  1.00 13.46           C
ATOM    355  CD1 LEU A  44      15.002  -3.213  48.542  1.00 16.41           C
ATOM    356  CD2 LEU A  44      12.872  -3.962  47.416  1.00 14.89           C
ATOM    357  N   GLU A  45      14.490  -5.164  42.674  1.00 15.40           N
ATOM    358  CA  GLU A  45      14.912  -5.041  41.277  1.00 16.06           C
ATOM    359  C   GLU A  45      14.984  -3.586  40.819  1.00 15.77           C
ATOM    360  O   GLU A  45      15.951  -3.206  40.128  1.00 15.46           O
ATOM    361  CB  GLU A  45      14.025  -5.878  40.349  1.00 17.45           C
ATOM    362  CG  GLU A  45      14.511  -5.892  38.915  1.00 23.64           C
ATOM    363  CD  GLU A  45      13.824  -6.966  38.093  1.00 31.95           C
ATOM    364  OE1 GLU A  45      12.860  -7.627  38.589  1.00 32.12           O
ATOM    365  OE2 GLU A  45      14.264  -7.158  36.935  1.00 36.75           O
ATOM    366  N   GLY A  46      13.994  -2.771  41.183  1.00 14.42           N
ATOM    367  CA  GLY A  46      14.009  -1.380  40.699  1.00 15.23           C
ATOM    368  C   GLY A  46      15.204  -0.632  41.273  1.00 14.38           C
ATOM    369  O   GLY A  46      15.725   0.291  40.630  1.00 15.06           O
ATOM    370  N   VAL A  47      15.623  -0.978  42.487  1.00 13.28           N
ATOM    371  CA  VAL A  47      16.798  -0.323  43.094  1.00 12.84           C
ATOM    372  C   VAL A  47      18.066  -0.796  42.386  1.00 14.47           C
ATOM    373  O   VAL A  47      18.961   0.030  42.059  1.00 13.66           O
ATOM    374  CB  VAL A  47      16.878  -0.558  44.612  1.00 13.04           C
ATOM    375  CG1 VAL A  47      18.058   0.221  45.216  1.00 14.44           C
ATOM    376  CG2 VAL A  47      15.551  -0.206  45.343  1.00 14.09           C
ATOM    377  N   CYS A  48      18.167  -2.083  42.096  1.00 15.13           N
ATOM    378  CA  CYS A  48      19.307  -2.554  41.324  1.00 16.44           C
ATOM    379  C   CYS A  48      19.372  -1.806  39.996  1.00 15.48           C
ATOM    380  O   CYS A  48      20.455  -1.364  39.581  1.00 15.57           O
ATOM    381  CB  CYS A  48      19.142  -4.045  41.092  1.00 17.24           C
ATOM    382  SG  CYS A  48      20.302  -4.750  39.946  1.00 24.41           S
ATOM    383  N   HIS A  49      18.258  -1.660  39.290  1.00 14.71           N
ATOM    384  CA  HIS A  49      18.310  -1.081  37.955  1.00 16.62           C
ATOM    385  C   HIS A  49      18.705   0.411  38.064  1.00 15.95           C
ATOM    386  O   HIS A  49      19.504   0.906  37.255  1.00 15.89           O
ATOM    387  CB  HIS A  49      16.945  -1.185  37.227  1.00 19.58           C
ATOM    388  CG AHIS A  49      16.992  -0.616  35.846  0.50 21.38           C
ATOM    389  CG BHIS A  49      16.573  -2.575  36.792  0.50 22.51           C
ATOM    390  CD2AHIS A  49      16.463   0.515  35.326  0.50 26.70           C
ATOM    391  CD2BHIS A  49      15.360  -3.152  36.605  0.50 26.41           C
ATOM    392  ND1AHIS A  49      17.727  -1.198  34.833  0.50 25.42           N
ATOM    393  ND1BHIS A  49      17.505  -3.536  36.460  0.50 26.87           N
ATOM    394  CE1AHIS A  49      17.614  -0.471  33.736  0.50 26.60           C
ATOM    395  CE1BHIS A  49      16.885  -4.653  36.116  0.50 27.92           C
ATOM    396  NE2AHIS A  49      16.855   0.577  34.011  0.50 26.91           N
ATOM    397  NE2BHIS A  49      15.584  -4.446  36.190  0.50 26.85           N
ATOM    398  N   PHE A  50      18.219   1.103  39.093  1.00 15.03           N
ATOM    399  CA  PHE A  50      18.558   2.523  39.303  1.00 14.98           C
ATOM    400  C   PHE A  50      20.067   2.665  39.424  1.00 14.05           C
ATOM    401  O   PHE A  50      20.690   3.474  38.753  1.00 14.60           O
ATOM    402  CB  PHE A  50      17.886   3.004  40.589  1.00 14.77           C
ATOM    403  CG  PHE A  50      18.183   4.449  40.951  1.00 14.33           C
ATOM    404  CD1 PHE A  50      17.567   5.504  40.259  1.00 17.43           C
ATOM    405  CD2 PHE A  50      19.042   4.736  41.957  1.00 15.73           C
ATOM    406  CE1 PHE A  50      17.848   6.849  40.606  1.00 18.80           C
ATOM    407  CE2 PHE A  50      19.332   6.083  42.292  1.00 16.35           C
ATOM    408  CZ  PHE A  50      18.717   7.113  41.620  1.00 17.58           C
ATOM    409  N   PHE A  51      20.679   1.828  40.225  1.00 14.14           N
ATOM    410  CA  PHE A  51      22.141   1.963  40.405  1.00 14.10           C
ATOM    411  C   PHE A  51      22.964   1.440  39.237  1.00 14.70           C
ATOM    412  O   PHE A  51      24.036   1.999  38.927  1.00 15.28           O
ATOM    413  CB  PHE A  51      22.553   1.335  41.749  1.00 12.69           C
ATOM    414  CG  PHE A  51      22.063   2.103  42.937  1.00 13.73           C
ATOM    415  CD1 PHE A  51      22.376   3.454  43.088  1.00 15.13           C
ATOM    416  CD2 PHE A  51      21.307   1.484  43.952  1.00 13.85           C
ATOM    417  CE1 PHE A  51      21.939   4.166  44.198  1.00 15.05           C
ATOM    418  CE2 PHE A  51      20.872   2.216  45.057  1.00 14.61           C
ATOM    419  CZ  PHE A  51      21.171   3.533  45.182  1.00 15.88           C
ATOM    420  N   ARG A  52      22.529   0.358  38.591  1.00 16.06           N
ATOM    421  CA  ARG A  52      23.248  -0.115  37.407  1.00 17.20           C
ATOM    422  C   ARG A  52      23.269   0.942  36.300  1.00 16.66           C
ATOM    423  O   ARG A  52      24.306   1.175  35.653  1.00 17.84           O
ATOM    424  CB  ARG A  52      22.676  -1.458  36.932  1.00 19.03           C
ATOM    425  CG  ARG A  52      22.977  -2.521  37.945  1.00 24.13           C
ATOM    426  CD  ARG A  52      22.834  -3.906  37.362  1.00 31.50           C
ATOM    427  NE  ARG A  52      23.900  -4.248  36.416  1.00 36.58           N
ATOM    428  CZ  ARG A  52      23.898  -5.370  35.708  1.00 38.91           C
ATOM    429  NH1 ARG A  52      22.890  -6.228  35.851  1.00 40.04           N
ATOM    430  NH2 ARG A  52      24.879  -5.626  34.847  1.00 38.97           N
ATOM    431  N   GLU A  53      22.154   1.635  36.098  1.00 16.07           N
ATOM    432  CA  GLU A  53      22.086   2.737  35.118  1.00 16.97           C
ATOM    433  C   GLU A  53      23.045   3.858  35.514  1.00 16.54           C
ATOM    434  O   GLU A  53      23.737   4.404  34.659  1.00 17.21           O
ATOM    435  CB  GLU A  53      20.652   3.235  35.001  1.00 18.55           C
ATOM    436  CG  GLU A  53      19.779   2.219  34.233  1.00 25.15           C
ATOM    437  CD  GLU A  53      20.393   1.848  32.875  1.00 32.16           C
ATOM    438  OE1 GLU A  53      20.732   2.777  32.099  1.00 35.40           O
ATOM    439  OE2 GLU A  53      20.592   0.635  32.614  1.00 36.08           O
ATOM    440  N   LEU A  54      23.132   4.184  36.807  1.00 15.08           N
ATOM    441  CA  LEU A  54      24.131   5.185  37.262  1.00 14.44           C
ATOM    442  C   LEU A  54      25.562   4.722  37.050  1.00 14.40           C
ATOM    443  O   LEU A  54      26.429   5.533  36.712  1.00 15.16           O
ATOM    444  CB  LEU A  54      23.869   5.558  38.716  1.00 14.40           C
ATOM    445  CG  LEU A  54      22.619   6.421  38.909  1.00 15.51           C
ATOM    446  CD1 LEU A  54      22.371   6.634  40.336  1.00 19.63           C
ATOM    447  CD2 LEU A  54      22.834   7.767  38.235  1.00 22.84           C
ATOM    448  N   ALA A  55      25.850   3.431  37.217  1.00 14.20           N
ATOM    449  CA  ALA A  55      27.217   2.938  36.943  1.00 14.20           C
ATOM    450  C   ALA A  55      27.571   3.230  35.471  1.00 14.59           C
ATOM    451  O   ALA A  55      28.676   3.711  35.141  1.00 13.91           O
ATOM    452  CB  ALA A  55      27.313   1.451  37.247  1.00 15.39           C
ATOM    453  N   GLU A  56      26.618   3.011  34.570  1.00 14.28           N
ATOM    454  CA  GLU A  56      26.860   3.276  33.170  1.00 15.62           C
ATOM    455  C   GLU A  56      27.045   4.775  32.923  1.00 15.50           C
ATOM    456  O   GLU A  56      27.974   5.174  32.212  1.00 16.26           O
ATOM    457  CB  GLU A  56      25.650   2.795  32.400  1.00 17.29           C
ATOM    458  CG  GLU A  56      25.734   3.088  30.922  1.00 22.95           C
ATOM    459  CD  GLU A  56      24.552   2.529  30.149  1.00 32.24           C
ATOM    460  OE1 GLU A  56      24.067   1.432  30.486  1.00 34.43           O
ATOM    461  OE2 GLU A  56      24.092   3.208  29.225  1.00 33.92           O
ATOM    462  N   GLU A  57      26.205   5.604  33.530  1.00 15.49           N
ATOM    463  CA  GLU A  57      26.343   7.064  33.359  1.00 16.32           C
ATOM    464  C   GLU A  57      27.710   7.573  33.838  1.00 15.10           C
ATOM    465  O   GLU A  57      28.319   8.470  33.201  1.00 16.01           O
ATOM    466  CB  GLU A  57      25.220   7.798  34.069  1.00 17.58           C
ATOM    467  CG  GLU A  57      23.845   7.496  33.420  1.00 21.22           C
ATOM    468  CD  GLU A  57      23.889   7.580  31.885  1.00 30.22           C
ATOM    469  OE1 GLU A  57      24.062   8.709  31.380  1.00 32.92           O
ATOM    470  OE2 GLU A  57      23.771   6.529  31.179  1.00 31.70           O
ATOM    471  N   LYS A  58      28.202   7.064  34.962  1.00 13.31           N
ATOM    472  CA  LYS A  58      29.479   7.553  35.456  1.00 13.30           C
ATOM    473  C   LYS A  58      30.613   7.090  34.552  1.00 13.97           C
ATOM    474  O   LYS A  58      31.581   7.837  34.331  1.00 14.38           O
ATOM    475  CB  LYS A  58      29.709   7.125  36.912  1.00 13.38           C
ATOM    476  CG  LYS A  58      28.678   7.678  37.890  1.00 14.20           C
ATOM    477  CD  LYS A  58      28.622   9.200  37.756  1.00 18.42           C
ATOM    478  CE  LYS A  58      27.438   9.744  38.472  1.00 24.93           C
ATOM    479  NZ  LYS A  58      27.176  11.178  38.156  1.00 22.96           N
ATOM    480  N   ARG A  59      30.545   5.861  34.037  1.00 13.63           N
ATOM    481  CA  ARG A  59      31.599   5.395  33.130  1.00 15.94           C
ATOM    482  C   ARG A  59      31.621   6.255  31.878  1.00 15.74           C
ATOM    483  O   ARG A  59      32.685   6.657  31.428  1.00 16.10           O
ATOM    484  CB  ARG A  59      31.348   3.923  32.801  1.00 16.82           C
ATOM    485  CG  ARG A  59      32.435   3.394  31.921  1.00 21.04           C
ATOM    486  CD  ARG A  59      32.171   2.020  31.320  1.00 24.33           C
ATOM    487  NE  ARG A  59      30.776   1.810  30.948  1.00 28.28           N
ATOM    488  CZ  ARG A  59      30.216   2.129  29.787  1.00 33.51           C
ATOM    489  NH1 ARG A  59      30.912   2.708  28.796  1.00 34.41           N
ATOM    490  NH2 ARG A  59      28.921   1.848  29.617  1.00 34.60           N
ATOM    491  N   GLU A  60      30.441   6.555  31.348  1.00 15.92           N
ATOM    492  CA  GLU A  60      30.324   7.428  30.179  1.00 15.61           C
ATOM    493  C   GLU A  60      30.910   8.813  30.461  1.00 15.67           C
ATOM    494  O   GLU A  60      31.629   9.346  29.590  1.00 16.53           O
ATOM    495  CB  GLU A  60      28.872   7.540  29.763  1.00 16.87           C
ATOM    496  CG  GLU A  60      28.412   6.226  29.150  1.00 21.17           C
ATOM    497  CD  GLU A  60      26.914   6.172  28.930  1.00 27.39           C
ATOM    498  OE1 GLU A  60      26.179   7.086  29.366  1.00 30.10           O
ATOM    499  OE2 GLU A  60      26.469   5.193  28.316  1.00 29.84           O
ATOM    500  N   GLY A  61      30.720   9.342  31.664  1.00 14.89           N
ATOM    501  CA  GLY A  61      31.308  10.632  32.027  1.00 15.62           C
ATOM    502  C   GLY A  61      32.830  10.561  31.990  1.00 15.49           C
ATOM    503  O   GLY A  61      33.501  11.455  31.441  1.00 15.44           O
ATOM    504  N   ALA A  62      33.403   9.511  32.565  1.00 14.94           N
ATOM    505  CA  ALA A  62      34.847   9.293  32.502  1.00 14.32           C
ATOM    506  C   ALA A  62      35.333   9.242  31.064  1.00 14.83           C
ATOM    507  O   ALA A  62      36.363   9.868  30.736  1.00 15.00           O
ATOM    508  CB  ALA A  62      35.217   8.018  33.237  1.00 16.15           C
ATOM    509  N   GLU A  63      34.603   8.533  30.191  1.00 14.25           N
ATOM    510  CA  GLU A  63      35.002   8.405  28.800  1.00 14.98           C
ATOM    511  C   GLU A  63      34.928   9.759  28.085  1.00 14.61           C
ATOM    512  O   GLU A  63      35.819  10.081  27.283  1.00 14.96           O
ATOM    513  CB  GLU A  63      34.187   7.322  28.095  1.00 16.69           C
ATOM    514  CG  GLU A  63      34.554   5.925  28.613  1.00 19.87           C
ATOM    515  CD  GLU A  63      33.509   4.867  28.311  1.00 28.63           C
ATOM    516  OE1 GLU A  63      32.414   5.200  27.780  1.00 31.80           O
ATOM    517  OE2 GLU A  63      33.778   3.698  28.663  1.00 29.06           O
ATOM    518  N   ARG A  64      33.957  10.577  28.431  1.00 15.55           N
ATOM    519  CA  ARG A  64      33.849  11.903  27.805  1.00 15.44           C
ATOM    520  C   ARG A  64      35.033  12.775  28.265  1.00 14.84           C
ATOM    521  O   ARG A  64      35.637  13.492  27.469  1.00 15.24           O
ATOM    522  CB  ARG A  64      32.523  12.522  28.221  1.00 17.25           C
ATOM    523  CG  ARG A  64      32.223  13.839  27.565  1.00 23.68           C
ATOM    524  CD  ARG A  64      30.747  14.213  27.724  1.00 35.27           C
ATOM    525  NE  ARG A  64      29.922  13.805  26.584  1.00 42.45           N
ATOM    526  CZ  ARG A  64      29.179  12.697  26.539  1.00 45.84           C
ATOM    527  NH1 ARG A  64      28.451  12.427  25.459  1.00 47.79           N
ATOM    528  NH2 ARG A  64      29.155  11.858  27.566  1.00 48.16           N
ATOM    529  N   LEU A  65      35.400  12.695  29.544  1.00 15.56           N
ATOM    530  CA  LEU A  65      36.581  13.414  30.044  1.00 14.94           C
ATOM    531  C   LEU A  65      37.861  12.986  29.342  1.00 14.76           C
ATOM    532  O   LEU A  65      38.699  13.822  28.976  1.00 15.07           O
ATOM    533  CB  LEU A  65      36.713  13.250  31.559  1.00 15.64           C
ATOM    534  CG  LEU A  65      35.657  14.034  32.341  1.00 16.79           C
ATOM    535  CD1 LEU A  65      35.530  13.384  33.726  1.00 17.43           C
ATOM    536  CD2 LEU A  65      36.066  15.500  32.407  1.00 19.43           C
ATOM    537  N   LEU A  66      38.000  11.678  29.114  1.00 14.17           N
ATOM    538  CA  LEU A  66      39.189  11.149  28.440  1.00 13.54           C
ATOM    539  C   LEU A  66      39.247  11.608  26.978  1.00 13.89           C
ATOM    540  O   LEU A  66      40.330  11.973  26.474  1.00 14.05           O
ATOM    541  CB  LEU A  66      39.206   9.622  28.536  1.00 14.45           C
ATOM    542  CG  LEU A  66      39.551   9.145  29.946  1.00 13.81           C
ATOM    543  CD1 LEU A  66      39.147   7.681  30.102  1.00 15.97           C
ATOM    544  CD2 LEU A  66      41.037   9.324  30.194  1.00 14.84           C
ATOM    545  N   LYS A  67      38.115  11.619  26.312  1.00 14.32           N
ATOM    546  CA  LYS A  67      38.069  12.097  24.917  1.00 14.97           C
ATOM    547  C   LYS A  67      38.485  13.560  24.881  1.00 15.03           C
ATOM    548  O   LYS A  67      39.299  13.937  24.043  1.00 16.00           O
ATOM    549  CB  LYS A  67      36.652  11.925  24.378  1.00 15.73           C
ATOM    550  CG  LYS A  67      36.542  12.384  22.971  1.00 20.86           C
ATOM    551  CD  LYS A  67      35.168  12.173  22.440  1.00 25.27           C
ATOM    552  CE  LYS A  67      35.040  12.680  21.010  1.00 32.63           C
ATOM    553  NZ  LYS A  67      33.616  12.511  20.560  1.00 35.37           N
ATOM    554  N   MET A  68      38.009  14.333  25.842  1.00 13.70           N
ATOM    555  CA  MET A  68      38.361  15.753  25.922  1.00 15.10           C
ATOM    556  C   MET A  68      39.857  15.950  26.208  1.00 15.24           C
ATOM    557  O   MET A  68      40.532  16.811  25.596  1.00 16.11           O
ATOM    558  CB  MET A  68      37.507  16.439  26.985  1.00 15.47           C
ATOM    559  CG  MET A  68      37.785  17.978  27.034  1.00 18.45           C
ATOM    560  SD  MET A  68      39.167  18.335  28.188  1.00 21.63           S
ATOM    561  CE  MET A  68      38.375  17.968  29.766  1.00 21.96           C
ATOM    562  N   GLN A  69      40.417  15.154  27.115  1.00 14.38           N
ATOM    563  CA  GLN A  69      41.841  15.202  27.421  1.00 14.72           C
ATOM    564  C   GLN A  69      42.625  15.055  26.113  1.00 14.95           C
ATOM    565  O   GLN A  69      43.551  15.854  25.822  1.00 15.90           O
ATOM    566  CB  GLN A  69      42.178  14.063  28.417  1.00 15.37           C
ATOM    567  CG  GLN A  69      43.633  14.005  28.890  1.00 16.38           C
ATOM    568  CD  GLN A  69      43.947  15.036  29.974  1.00 16.97           C
ATOM    569  NE2 GLN A  69      44.105  14.567  31.220  1.00 18.80           N
ATOM    570  OE1 GLN A  69      44.085  16.244  29.674  1.00 19.03           O
ATOM    571  N   ASN A  70      42.300  14.038  25.310  1.00 14.30           N
ATOM    572  CA  ASN A  70      43.005  13.867  24.042  1.00 15.08           C
ATOM    573  C   ASN A  70      42.716  14.993  23.028  1.00 14.32           C
ATOM    574  O   ASN A  70      43.655  15.405  22.283  1.00 14.61           O
ATOM    575  CB  ASN A  70      42.670  12.514  23.433  1.00 15.69           C
ATOM    576  CG  ASN A  70      43.538  11.408  23.966  1.00 16.53           C
ATOM    577  ND2 ASN A  70      43.095  10.184  23.713  1.00 15.85           N
ATOM    578  OD1 ASN A  70      44.593  11.624  24.586  1.00 19.85           O
ATOM    579  N   GLN A  71      41.483  15.485  22.984  1.00 14.07           N
ATOM    580  CA  GLN A  71      41.186  16.604  22.053  1.00 15.39           C
ATOM    581  C   GLN A  71      42.066  17.799  22.365  1.00 15.55           C
ATOM    582  O   GLN A  71      42.467  18.515  21.421  1.00 16.43           O
ATOM    583  CB  GLN A  71      39.722  17.025  22.115  1.00 15.99           C
ATOM    584  CG  GLN A  71      38.792  16.034  21.472  1.00 18.27           C
ATOM    585  CD  GLN A  71      37.327  16.381  21.633  1.00 23.51           C
ATOM    586  NE2 GLN A  71      36.975  16.931  22.776  1.00 26.11           N
ATOM    587  OE1 GLN A  71      36.524  16.151  20.730  1.00 30.45           O
ATOM    588  N   ARG A  72      42.396  17.996  23.646  1.00 14.27           N
ATOM    589  CA  ARG A  72      43.172  19.192  24.037  1.00 14.95           C
ATOM    590  C   ARG A  72      44.678  18.947  23.972  1.00 15.78           C
ATOM    591  O   ARG A  72      45.480  19.874  24.163  1.00 17.01           O
ATOM    592  CB  ARG A  72      42.784  19.668  25.428  1.00 14.72           C
ATOM    593  CG  ARG A  72      41.363  20.174  25.554  1.00 15.98           C
ATOM    594  CD  ARG A  72      41.111  21.437  24.735  1.00 16.91           C
ATOM    595  NE  ARG A  72      42.005  22.568  25.031  1.00 16.38           N
ATOM    596  CZ  ARG A  72      41.810  23.464  26.016  1.00 17.72           C
ATOM    597  NH1 ARG A  72      40.797  23.347  26.874  1.00 17.64           N
ATOM    598  NH2 ARG A  72      42.683  24.470  26.181  1.00 17.73           N
ATOM    599  N   GLY A  73      45.100  17.719  23.722  1.00 15.69           N
ATOM    600  CA  GLY A  73      46.510  17.416  23.717  1.00 16.61           C
ATOM    601  C   GLY A  73      47.125  17.035  25.045  1.00 16.34           C
ATOM    602  O   GLY A  73      48.357  16.937  25.167  1.00 17.87           O
ATOM    603  N   GLY A  74      46.283  16.827  26.068  1.00 16.92           N
ATOM    604  CA  GLY A  74      46.748  16.312  27.357  1.00 16.67           C
ATOM    605  C   GLY A  74      46.905  14.781  27.288  1.00 16.21           C
ATOM    606  O   GLY A  74      46.544  14.139  26.287  1.00 17.61           O
ATOM    607  N   ARG A  75      47.460  14.228  28.351  1.00 16.77           N
ATOM    608  CA  ARG A  75      47.788  12.823  28.328  1.00 15.89           C
ATOM    609  C   ARG A  75      47.074  12.132  29.467  1.00 16.18           C
ATOM    610  O   ARG A  75      47.297  12.456  30.634  1.00 16.38           O
ATOM    611  CB  ARG A  75      49.291  12.634  28.369  1.00 17.77           C
ATOM    612  CG  ARG A  75      49.929  13.195  27.051  1.00 21.62           C
ATOM    613  CD  ARG A  75      49.557  12.369  25.785  1.00 23.17           C
ATOM    614  NE  ARG A  75      50.092  12.945  24.521  1.00 24.09           N
ATOM    615  CZ  ARG A  75      49.311  13.474  23.581  1.00 24.17           C
ATOM    616  NH1 ARG A  75      47.970  13.528  23.752  1.00 23.85           N
ATOM    617  NH2 ARG A  75      49.871  13.938  22.464  1.00 26.88           N
ATOM    618  N   ALA A  76      46.232  11.165  29.102  1.00 15.46           N
ATOM    619  CA  ALA A  76      45.518  10.357  30.108  1.00 14.82           C
ATOM    620  C   ALA A  76      46.502   9.587  30.955  1.00 15.36           C
ATOM    621  O   ALA A  76      47.434   8.963  30.451  1.00 16.97           O
ATOM    622  CB  ALA A  76      44.630   9.354  29.436  1.00 16.16           C
ATOM    623  N   LEU A  77      46.285   9.664  32.249  1.00 15.36           N
ATOM    624  CA  LEU A  77      47.075   8.865  33.185  1.00 16.69           C
ATOM    625  C   LEU A  77      46.110   8.212  34.135  1.00 17.34           C
ATOM    626  O   LEU A  77      45.303   8.911  34.765  1.00 19.66           O
ATOM    627  CB  LEU A  77      48.066   9.740  33.939  1.00 18.79           C
ATOM    628  CG  LEU A  77      49.281  10.163  33.113  1.00 22.58           C
ATOM    629  CD1 LEU A  77      50.156  11.092  33.986  1.00 25.60           C
ATOM    630  CD2 LEU A  77      50.093   8.976  32.600  1.00 25.29           C
ATOM    631  N   PHE A  78      46.176   6.888  34.220  1.00 15.13           N
ATOM    632  CA  PHE A  78      45.268   6.133  35.069  1.00 16.07           C
ATOM    633  C   PHE A  78      45.927   5.722  36.381  1.00 15.86           C
ATOM    634  O   PHE A  78      47.099   5.420  36.408  1.00 17.85           O
ATOM    635  CB  PHE A  78      44.801   4.911  34.296  1.00 14.90           C
ATOM    636  CG  PHE A  78      43.957   5.270  33.101  1.00 15.20           C
ATOM    637  CD1 PHE A  78      42.633   5.699  33.265  1.00 16.89           C
ATOM    638  CD2 PHE A  78      44.504   5.279  31.830  1.00 17.19           C
ATOM    639  CE1 PHE A  78      41.860   6.064  32.129  1.00 18.61           C
ATOM    640  CE2 PHE A  78      43.761   5.640  30.716  1.00 15.35           C
ATOM    641  CZ  PHE A  78      42.449   5.992  30.853  1.00 16.24           C
ATOM    642  N   GLN A  79      45.144   5.745  37.438  1.00 15.82           N
ATOM    643  CA  GLN A  79      45.619   5.268  38.745  1.00 16.99           C
ATOM    644  C   GLN A  79      44.794   4.106  39.224  1.00 16.14           C
ATOM    645  O   GLN A  79      43.728   3.812  38.657  1.00 17.15           O
ATOM    646  CB  GLN A  79      45.546   6.391  39.785  1.00 18.68           C
ATOM    647  CG  GLN A  79      46.355   7.633  39.368  1.00 21.46           C
ATOM    648  CD  GLN A  79      47.839   7.393  39.172  1.00 25.76           C
ATOM    649  NE2 GLN A  79      48.476   8.306  38.408  1.00 29.44           N
ATOM    650  OE1 GLN A  79      48.445   6.437  39.729  1.00 27.72           O
ATOM    651  N   ASP A  80      45.257   3.427  40.297  1.00 16.12           N
ATOM    652  CA  ASP A  80      44.407   2.362  40.816  1.00 16.74           C
ATOM    653  C   ASP A  80      43.022   2.902  41.128  1.00 18.28           C
ATOM    654  O   ASP A  80      42.818   4.106  41.480  1.00 18.93           O
ATOM    655  CB  ASP A  80      44.982   1.734  42.100  1.00 17.44           C
ATOM    656  CG  ASP A  80      46.470   1.286  41.989  1.00 18.11           C
ATOM    657  OD1 ASP A  80      46.917   0.650  40.962  1.00 15.48           O
ATOM    658  OD2 ASP A  80      47.257   1.572  42.946  1.00 28.23           O
ATOM    659  N   LEU A  81      42.021   2.036  41.010  1.00 18.12           N
ATOM    660  CA  LEU A  81      40.658   2.384  41.383  1.00 18.48           C
ATOM    661  C   LEU A  81      40.343   1.781  42.744  1.00 18.59           C
ATOM    662  O   LEU A  81      40.282   0.540  42.854  1.00 18.73           O
ATOM    663  CB  LEU A  81      39.612   1.852  40.407  1.00 21.65           C
ATOM    664  CG  LEU A  81      39.318   2.399  39.049  1.00 24.60           C
ATOM    665  CD1 LEU A  81      37.915   1.869  38.710  1.00 24.42           C
ATOM    666  CD2 LEU A  81      39.357   3.935  39.062  1.00 23.91           C
ATOM    667  N   GLN A  82      40.198   2.626  43.754  1.00 17.47           N
ATOM    668  CA  GLN A  82      39.834   2.202  45.096  1.00 18.03           C
ATOM    669  C   GLN A  82      38.522   1.439  45.087  1.00 16.75           C
ATOM    670  O   GLN A  82      37.577   1.828  44.400  1.00 16.95           O
ATOM    671  CB  GLN A  82      39.613   3.425  45.992  1.00 20.65           C
ATOM    672  CG  GLN A  82      40.738   3.883  46.868  1.00 29.81           C
ATOM    673  CD  GLN A  82      40.152   4.579  48.131  1.00 36.38           C
ATOM    674  NE2 GLN A  82      40.534   4.103  49.317  1.00 38.94           N
ATOM    675  OE1 GLN A  82      39.320   5.488  48.018  1.00 36.92           O
ATOM    676  N   LYS A  83      38.483   0.338  45.805  1.00 17.19           N
ATOM    677  CA  LYS A  83      37.234  -0.368  46.022  1.00 16.40           C
ATOM    678  C   LYS A  83      36.168   0.534  46.688  1.00 16.15           C
ATOM    679  O   LYS A  83      36.498   1.478  47.402  1.00 17.02           O
ATOM    680  CB  LYS A  83      37.482  -1.645  46.848  1.00 17.35           C
ATOM    681  CG  LYS A  83      37.675  -1.480  48.306  1.00 18.48           C
ATOM    682  CD  LYS A  83      37.803  -2.844  48.949  1.00 20.73           C
ATOM    683  CE  LYS A  83      37.874  -2.707  50.454  1.00 23.91           C
ATOM    684  NZ  LYS A  83      38.012  -4.071  51.094  1.00 27.35           N
ATOM    685  N   PRO A  84      34.886   0.238  46.461  1.00 14.67           N
ATOM    686  CA  PRO A  84      33.853   1.042  47.131  1.00 14.97           C
ATOM    687  C   PRO A  84      33.935   0.998  48.640  1.00 15.93           C
ATOM    688  O   PRO A  84      34.512   0.059  49.228  1.00 17.39           O
ATOM    689  CB  PRO A  84      32.544   0.420  46.618  1.00 15.37           C
ATOM    690  CG  PRO A  84      32.965  -0.207  45.278  1.00 14.79           C
ATOM    691  CD  PRO A  84      34.319  -0.788  45.579  1.00 15.02           C
ATOM    692  N   SER A  85      33.323   1.996  49.264  1.00 17.24           N
ATOM    693  CA  SER A  85      33.497   2.236  50.705  1.00 19.16           C
ATOM    694  C   SER A  85      32.791   1.192  51.580  1.00 19.36           C
ATOM    695  O   SER A  85      33.115   1.059  52.749  1.00 21.15           O
ATOM    696  CB  SER A  85      32.956   3.628  51.067  1.00 19.41           C
ATOM    697  OG  SER A  85      31.529   3.675  50.954  1.00 26.33           O
ATOM    698  N   GLN A  86      31.837   0.445  51.013  1.00 18.10           N
ATOM    699  CA  GLN A  86      31.101  -0.603  51.742  1.00 17.54           C
ATOM    700  C   GLN A  86      31.025  -1.863  50.891  1.00 16.80           C
ATOM    701  O   GLN A  86      31.093  -1.786  49.689  1.00 16.08           O
ATOM    702  CB  GLN A  86      29.658  -0.135  52.076  1.00 17.55           C
ATOM    703  CG AGLN A  86      29.677   1.142  52.928  0.50 17.46           C
ATOM    704  CG BGLN A  86      29.580   1.066  52.971  0.50 19.51           C
ATOM    705  CD AGLN A  86      28.318   1.749  53.202  0.50 18.66           C
ATOM    706  CD BGLN A  86      30.067   0.762  54.366  0.50 22.69           C
ATOM    707  NE2AGLN A  86      27.309   0.898  53.391  0.50 18.69           N
ATOM    708  NE2BGLN A  86      30.449   1.806  55.098  0.50 25.24           N
ATOM    709  OE1AGLN A  86      28.183   2.973  53.250  0.50 20.41           O
ATOM    710  OE1BGLN A  86      30.094  -0.397  54.793  0.50 26.74           O
ATOM    711  N   ASP A  87      30.879  -3.017  51.548  1.00 16.71           N
ATOM    712  CA  ASP A  87      30.574  -4.269  50.867  1.00 16.64           C
ATOM    713  C   ASP A  87      29.086  -4.583  50.846  1.00 17.33           C
ATOM    714  O   ASP A  87      28.630  -5.308  49.966  1.00 16.81           O
ATOM    715  CB  ASP A  87      31.294  -5.433  51.562  1.00 16.98           C
ATOM    716  CG  ASP A  87      32.817  -5.307  51.482  1.00 19.21           C
ATOM    717  OD1 ASP A  87      33.357  -4.854  50.448  1.00 18.03           O
ATOM    718  OD2 ASP A  87      33.472  -5.684  52.473  1.00 23.90           O
ATOM    719  N   GLU A  88      28.382  -4.109  51.874  1.00 16.40           N
ATOM    720  CA  GLU A  88      26.905  -4.273  51.975  1.00 18.02           C
ATOM    721  C   GLU A  88      26.351  -2.877  52.188  1.00 16.92           C
ATOM    722  O   GLU A  88      26.966  -2.075  52.883  1.00 18.17           O
ATOM    723  CB  GLU A  88      26.571  -5.143  53.191  1.00 18.68           C
ATOM    724  CG  GLU A  88      27.161  -6.565  53.148  1.00 22.64           C
ATOM    725  CD  GLU A  88      27.102  -7.296  54.507  1.00 26.00           C
ATOM    726  OE1 GLU A  88      26.189  -7.024  55.306  1.00 34.98           O
ATOM    727  OE2 GLU A  88      27.992  -8.136  54.760  1.00 35.53           O
ATOM    728  N   TRP A  89      25.175  -2.582  51.631  1.00 15.83           N
ATOM    729  CA  TRP A  89      24.719  -1.208  51.536  1.00 15.64           C
ATOM    730  C   TRP A  89      23.447  -0.894  52.314  1.00 16.34           C
ATOM    731  O   TRP A  89      22.949   0.232  52.230  1.00 17.18           O
ATOM    732  CB  TRP A  89      24.545  -0.844  50.072  1.00 15.25           C
ATOM    733  CG  TRP A  89      25.871  -0.866  49.308  1.00 14.97           C
ATOM    734  CD1 TRP A  89      26.363  -1.896  48.542  1.00 14.42           C
ATOM    735  CD2 TRP A  89      26.858   0.180  49.278  1.00 14.57           C
ATOM    736  CE2 TRP A  89      27.918  -0.280  48.454  1.00 14.37           C
ATOM    737  CE3 TRP A  89      26.931   1.460  49.852  1.00 15.39           C
ATOM    738  NE1 TRP A  89      27.607  -1.548  48.046  1.00 14.16           N
ATOM    739  CZ2 TRP A  89      29.065   0.499  48.205  1.00 14.64           C
ATOM    740  CZ3 TRP A  89      28.075   2.239  49.597  1.00 15.77           C
ATOM    741  CH2 TRP A  89      29.115   1.740  48.779  1.00 15.62           C
ATOM    742  N   GLY A  90      22.937  -1.847  53.091  1.00 16.10           N
ATOM    743  CA  GLY A  90      21.832  -1.539  54.013  1.00 16.23           C
ATOM    744  C   GLY A  90      20.495  -1.466  53.278  1.00 15.85           C
ATOM    745  O   GLY A  90      20.165  -2.275  52.426  1.00 16.18           O
ATOM    746  N   THR A  91      19.677  -0.534  53.722  1.00 15.43           N
ATOM    747  CA  THR A  91      18.370  -0.332  53.095  1.00 15.57           C
ATOM    748  C   THR A  91      18.464   0.565  51.858  1.00 14.95           C
ATOM    749  O   THR A  91      19.500   1.202  51.604  1.00 14.62           O
ATOM    750  CB  THR A  91      17.436   0.371  54.094  1.00 16.46           C
ATOM    751  CG2 THR A  91      17.243  -0.500  55.358  1.00 18.20           C
ATOM    752  OG1 THR A  91      17.997   1.637  54.447  1.00 17.55           O
ATOM    753  N   THR A  92      17.354   0.674  51.118  1.00 14.79           N
ATOM    754  CA  THR A  92      17.323   1.606  50.000  1.00 14.27           C
ATOM    755  C   THR A  92      17.619   3.015  50.519  1.00 14.45           C
ATOM    756  O   THR A  92      18.298   3.765  49.853  1.00 15.62           O
ATOM    757  CB  THR A  92      15.916   1.605  49.341  1.00 14.86           C
ATOM    758  CG2 THR A  92      15.889   2.463  48.114  1.00 16.00           C
ATOM    759  OG1 THR A  92      15.615   0.275  48.926  1.00 13.86           O
ATOM    760  N   LEU A  93      17.123   3.358  51.709  1.00 14.63           N
ATOM    761  CA  LEU A  93      17.377   4.677  52.282  1.00 15.06           C
ATOM    762  C   LEU A  93      18.889   4.879  52.507  1.00 15.05           C
ATOM    763  O   LEU A  93      19.424   5.922  52.124  1.00 15.92           O
ATOM    764  CB  LEU A  93      16.597   4.843  53.588  1.00 16.01           C
ATOM    765  CG  LEU A  93      16.810   6.147  54.320  1.00 18.70           C
ATOM    766  CD1 LEU A  93      16.573   7.372  53.445  1.00 20.91           C
ATOM    767  CD2 LEU A  93      15.895   6.113  55.556  1.00 20.33           C
ATOM    768  N   ASP A  94      19.551   3.883  53.112  1.00 14.75           N
ATOM    769  CA  ASP A  94      21.014   3.989  53.341  1.00 15.11           C
ATOM    770  C   ASP A  94      21.726   4.167  52.003  1.00 15.97           C
ATOM    771  O   ASP A  94      22.656   4.983  51.871  1.00 16.45           O
ATOM    772  CB  ASP A  94      21.553   2.697  53.971  1.00 16.58           C
ATOM    773  CG  ASP A  94      21.059   2.449  55.404  1.00 18.46           C
ATOM    774  OD1 ASP A  94      20.922   3.417  56.175  1.00 22.92           O
ATOM    775  OD2 ASP A  94      20.882   1.259  55.764  1.00 19.12           O
ATOM    776  N   ALA A  95      21.306   3.402  50.996  1.00 13.93           N
ATOM    777  CA  ALA A  95      21.983   3.443  49.687  1.00 14.12           C
ATOM    778  C   ALA A  95      21.779   4.789  49.011  1.00 14.26           C
ATOM    779  O   ALA A  95      22.721   5.335  48.434  1.00 15.20           O
ATOM    780  CB  ALA A  95      21.483   2.298  48.789  1.00 14.46           C
ATOM    781  N   MET A  96      20.552   5.319  49.068  1.00 13.81           N
ATOM    782  CA  MET A  96      20.265   6.596  48.443  1.00 14.58           C
ATOM    783  C   MET A  96      20.998   7.731  49.146  1.00 14.79           C
ATOM    784  O   MET A  96      21.467   8.647  48.477  1.00 15.15           O
ATOM    785  CB  MET A  96      18.749   6.837  48.394  1.00 15.14           C
ATOM    786  CG  MET A  96      18.335   7.930  47.408  1.00 15.92           C
ATOM    787  SD  MET A  96      18.588   7.520  45.669  1.00 17.16           S
ATOM    788  CE  MET A  96      17.482   6.141  45.456  1.00 17.98           C
ATOM    789  N   LYS A  97      21.140   7.652  50.475  1.00 15.24           N
ATOM    790  CA  LYS A  97      21.970   8.640  51.203  1.00 16.75           C
ATOM    791  C   LYS A  97      23.427   8.535  50.733  1.00 15.98           C
ATOM    792  O   LYS A  97      24.057   9.570  50.479  1.00 18.39           O
ATOM    793  CB  LYS A  97      21.899   8.399  52.709  1.00 17.46           C
ATOM    794  CG  LYS A  97      20.552   8.854  53.359  1.00 19.14           C
ATOM    795  CD  LYS A  97      20.576   8.432  54.818  1.00 27.46           C
ATOM    796  CE  LYS A  97      19.335   8.930  55.568  1.00 31.73           C
ATOM    797  NZ  LYS A  97      19.264   8.275  56.919  1.00 36.44           N
ATOM    798  N   ALA A  98      23.968   7.318  50.594  1.00 15.26           N
ATOM    799  CA  ALA A  98      25.366   7.186  50.145  1.00 15.36           C
ATOM    800  C   ALA A  98      25.503   7.727  48.731  1.00 15.74           C
ATOM    801  O   ALA A  98      26.520   8.360  48.385  1.00 16.20           O
ATOM    802  CB  ALA A  98      25.812   5.728  50.216  1.00 16.96           C
ATOM    803  N   ALA A  99      24.487   7.529  47.882  1.00 14.96           N
ATOM    804  CA  ALA A  99      24.553   7.995  46.513  1.00 15.33           C
ATOM    805  C   ALA A  99      24.576   9.507  46.447  1.00 15.77           C
ATOM    806  O   ALA A  99      25.320  10.059  45.632  1.00 15.73           O
ATOM    807  CB  ALA A  99      23.342   7.469  45.680  1.00 15.99           C
ATOM    808  N   ILE A 100      23.744  10.178  47.260  1.00 15.52           N
ATOM    809  CA  ILE A 100      23.740  11.632  47.227  1.00 15.33           C
ATOM    810  C   ILE A 100      25.070  12.192  47.732  1.00 16.05           C
ATOM    811  O   ILE A 100      25.558  13.174  47.173  1.00 16.88           O
ATOM    812  CB  ILE A 100      22.499  12.229  47.969  1.00 15.04           C
ATOM    813  CG1AILE A 100      22.159  13.590  47.310  0.50 15.33           C
ATOM    814  CG1BILE A 100      21.221  11.918  47.260  0.50 17.10           C
ATOM    815  CG2AILE A 100      22.603  12.176  49.433  0.50 12.44           C
ATOM    816  CG2BILE A 100      22.715  13.759  48.220  0.50 16.85           C
ATOM    817  CD1AILE A 100      20.805  14.175  47.701  0.50 15.58           C
ATOM    818  CD1BILE A 100      20.039  12.207  48.121  0.50 17.60           C
ATOM    819  N   VAL A 101      25.645  11.570  48.754  1.00 15.90           N
ATOM    820  CA  VAL A 101      27.003  11.959  49.204  1.00 16.35           C
ATOM    821  C   VAL A 101      28.007  11.833  48.059  1.00 16.55           C
ATOM    822  O   VAL A 101      28.821  12.739  47.806  1.00 17.24           O
ATOM    823  CB  VAL A 101      27.427  11.144  50.431  1.00 16.93           C
ATOM    824  CG1 VAL A 101      28.939  11.372  50.722  1.00 17.30           C
ATOM    825  CG2 VAL A 101      26.578  11.533  51.635  1.00 18.36           C
ATOM    826  N   LEU A 102      27.950  10.721  47.350  1.00 15.82           N
ATOM    827  CA  LEU A 102      28.840  10.497  46.214  1.00 16.68           C
ATOM    828  C   LEU A 102      28.661  11.539  45.130  1.00 16.60           C
ATOM    829  O   LEU A 102      29.639  12.157  44.670  1.00 16.66           O
ATOM    830  CB  LEU A 102      28.600   9.078  45.665  1.00 17.56           C
ATOM    831  CG  LEU A 102      29.378   8.656  44.432  1.00 19.08           C
ATOM    832  CD1 LEU A 102      30.890   8.838  44.615  1.00 24.25           C
ATOM    833  CD2 LEU A 102      29.067   7.192  44.133  1.00 19.08           C
ATOM    834  N   GLU A 103      27.412  11.822  44.749  1.00 15.33           N
ATOM    835  CA  GLU A 103      27.203  12.804  43.684  1.00 15.66           C
ATOM    836  C   GLU A 103      27.598  14.227  44.115  1.00 15.77           C
ATOM    837  O   GLU A 103      28.114  14.974  43.278  1.00 16.18           O
ATOM    838  CB  GLU A 103      25.720  12.806  43.215  1.00 15.93           C
ATOM    839  CG  GLU A 103      25.353  11.484  42.622  1.00 15.49           C
ATOM    840  CD  GLU A 103      26.125  11.182  41.349  1.00 18.86           C
ATOM    841  OE1 GLU A 103      26.561  12.094  40.612  1.00 18.32           O
ATOM    842  OE2 GLU A 103      26.303   9.996  41.024  1.00 18.86           O
ATOM    843  N   LYS A 104      27.312  14.598  45.365  1.00 15.72           N
ATOM    844  CA  LYS A 104      27.780  15.902  45.855  1.00 16.79           C
ATOM    845  C   LYS A 104      29.305  15.994  45.766  1.00 17.53           C
ATOM    846  O   LYS A 104      29.828  17.062  45.415  1.00 16.87           O
ATOM    847  CB  LYS A 104      27.284  16.210  47.247  1.00 18.17           C
ATOM    848  CG  LYS A 104      25.789  16.456  47.261  1.00 22.28           C
ATOM    849  CD  LYS A 104      25.328  16.541  48.674  1.00 29.96           C
ATOM    850  CE  LYS A 104      24.631  17.839  48.861  1.00 34.21           C
ATOM    851  NZ  LYS A 104      24.700  18.176  50.288  1.00 34.05           N
ATOM    852  N   SER A 105      30.002  14.890  46.043  1.00 16.52           N
ATOM    853  CA  SER A 105      31.479  14.930  45.933  1.00 17.50           C
ATOM    854  C   SER A 105      31.918  15.088  44.477  1.00 17.26           C
ATOM    855  O   SER A 105      32.912  15.814  44.163  1.00 16.30           O
ATOM    856  CB  SER A 105      32.132  13.719  46.619  1.00 18.19           C
ATOM    857  OG  SER A 105      32.037  12.533  45.817  1.00 23.31           O
ATOM    858  N   LEU A 106      31.218  14.442  43.548  1.00 15.68           N
ATOM    859  CA  LEU A 106      31.563  14.619  42.143  1.00 16.54           C
ATOM    860  C   LEU A 106      31.264  16.050  41.702  1.00 16.38           C
ATOM    861  O   LEU A 106      32.065  16.649  41.001  1.00 16.65           O
ATOM    862  CB  LEU A 106      30.804  13.633  41.219  1.00 17.30           C
ATOM    863  CG  LEU A 106      31.084  12.137  41.308  1.00 20.82           C
ATOM    864  CD1 LEU A 106      30.175  11.429  40.299  1.00 19.44           C
ATOM    865  CD2 LEU A 106      32.567  11.851  40.991  1.00 21.17           C
ATOM    866  N   ASN A 107      30.109  16.575  42.123  1.00 15.98           N
ATOM    867  CA  ASN A 107      29.729  17.927  41.772  1.00 15.64           C
ATOM    868  C   ASN A 107      30.773  18.911  42.312  1.00 15.29           C
ATOM    869  O   ASN A 107      31.164  19.824  41.577  1.00 15.57           O
ATOM    870  CB  ASN A 107      28.326  18.217  42.311  1.00 14.97           C
ATOM    871  CG  ASN A 107      27.702  19.413  41.659  1.00 15.74           C
ATOM    872  ND2 ASN A 107      26.979  20.181  42.445  1.00 19.05           N
ATOM    873  OD1 ASN A 107      27.860  19.634  40.471  1.00 18.58           O
ATOM    874  N   GLN A 108      31.219  18.693  43.545  1.00 15.51           N
ATOM    875  CA  GLN A 108      32.246  19.605  44.110  1.00 15.51           C
ATOM    876  C   GLN A 108      33.523  19.511  43.297  1.00 16.07           C
ATOM    877  O   GLN A 108      34.168  20.544  43.035  1.00 15.70           O
ATOM    878  CB  GLN A 108      32.534  19.311  45.560  1.00 16.49           C
ATOM    879  CG  GLN A 108      33.402  20.450  46.174  1.00 17.75           C
ATOM    880  CD  GLN A 108      32.707  21.815  46.091  1.00 20.48           C
ATOM    881  NE2 GLN A 108      33.352  22.785  45.446  1.00 20.65           N
ATOM    882  OE1 GLN A 108      31.580  21.982  46.577  1.00 22.66           O
ATOM    883  N   ALA A 109      33.906  18.313  42.846  1.00 15.08           N
ATOM    884  CA  ALA A 109      35.109  18.208  42.014  1.00 16.01           C
ATOM    885  C   ALA A 109      34.916  18.909  40.671  1.00 16.20           C
ATOM    886  O   ALA A 109      35.831  19.562  40.165  1.00 15.94           O
ATOM    887  CB  ALA A 109      35.493  16.756  41.827  1.00 15.46           C
ATOM    888  N   LEU A 110      33.727  18.819  40.088  1.00 16.53           N
ATOM    889  CA  LEU A 110      33.452  19.600  38.854  1.00 17.29           C
ATOM    890  C   LEU A 110      33.546  21.116  39.080  1.00 17.60           C
ATOM    891  O   LEU A 110      34.143  21.830  38.263  1.00 18.03           O
ATOM    892  CB  LEU A 110      32.056  19.301  38.299  1.00 18.48           C
ATOM    893  CG  LEU A 110      31.775  17.904  37.780  1.00 18.90           C
ATOM    894  CD1 LEU A 110      30.286  17.792  37.578  1.00 21.07           C
ATOM    895  CD2 LEU A 110      32.498  17.754  36.454  1.00 22.07           C
ATOM    896  N   LEU A 111      32.959  21.585  40.179  1.00 17.02           N
ATOM    897  CA  LEU A 111      32.997  23.018  40.535  1.00 18.39           C
ATOM    898  C   LEU A 111      34.449  23.445  40.758  1.00 18.23           C
ATOM    899  O   LEU A 111      34.863  24.559  40.323  1.00 18.87           O
ATOM    900  CB  LEU A 111      32.154  23.260  41.800  1.00 18.22           C
ATOM    901  CG  LEU A 111      30.643  23.066  41.641  1.00 17.79           C
ATOM    902  CD1 LEU A 111      29.900  23.143  42.977  1.00 20.04           C
ATOM    903  CD2 LEU A 111      30.045  24.032  40.624  1.00 21.59           C
ATOM    904  N   ASP A 112      35.230  22.618  41.442  1.00 17.20           N
ATOM    905  CA  ASP A 112      36.661  22.940  41.644  1.00 18.27           C
ATOM    906  C   ASP A 112      37.383  23.045  40.306  1.00 18.78           C
ATOM    907  O   ASP A 112      38.246  23.925  40.103  1.00 19.25           O
ATOM    908  CB  ASP A 112      37.331  21.881  42.524  1.00 18.94           C
ATOM    909  CG  ASP A 112      36.824  21.862  43.957  1.00 20.93           C
ATOM    910  OD1 ASP A 112      36.161  22.822  44.416  1.00 21.48           O
ATOM    911  OD2 ASP A 112      37.150  20.880  44.648  1.00 25.35           O
ATOM    912  N   LEU A 113      37.066  22.142  39.381  1.00 18.52           N
ATOM    913  CA  LEU A 113      37.752  22.139  38.088  1.00 19.16           C
ATOM    914  C   LEU A 113      37.332  23.351  37.288  1.00 20.08           C
ATOM    915  O   LEU A 113      38.147  23.971  36.606  1.00 20.14           O
ATOM    916  CB  LEU A 113      37.436  20.846  37.315  1.00 19.91           C
ATOM    917  CG  LEU A 113      38.093  20.699  35.935  1.00 21.20           C
ATOM    918  CD1 LEU A 113      39.599  20.881  36.006  1.00 20.99           C
ATOM    919  CD2 LEU A 113      37.716  19.369  35.352  1.00 22.01           C
ATOM    920  N   HIS A 114      36.049  23.703  37.377  1.00 20.88           N
ATOM    921  CA  HIS A 114      35.560  24.897  36.716  1.00 23.14           C
ATOM    922  C   HIS A 114      36.303  26.125  37.263  1.00 23.00           C
ATOM    923  O   HIS A 114      36.754  26.967  36.485  1.00 23.03           O
ATOM    924  CB  HIS A 114      34.028  25.015  36.847  1.00 24.04           C
ATOM    925  CG  HIS A 114      33.441  26.026  35.919  1.00 28.40           C
ATOM    926  CD2 HIS A 114      32.798  25.892  34.737  1.00 29.96           C
ATOM    927  ND1 HIS A 114      33.549  27.385  36.149  1.00 30.64           N
ATOM    928  CE1 HIS A 114      32.981  28.044  35.154  1.00 32.46           C
ATOM    929  NE2 HIS A 114      32.502  27.162  34.292  1.00 34.13           N
ATOM    930  N   ALA A 115      36.486  26.197  38.577  1.00 22.65           N
ATOM    931  CA  ALA A 115      37.193  27.341  39.183  1.00 22.63           C
ATOM    932  C   ALA A 115      38.630  27.387  38.701  1.00 22.94           C
ATOM    933  O   ALA A 115      39.164  28.473  38.458  1.00 23.16           O
ATOM    934  CB  ALA A 115      37.145  27.268  40.708  1.00 22.39           C
ATOM    935  N   LEU A 116      39.267  26.226  38.590  1.00 22.56           N
ATOM    936  CA  LEU A 116      40.640  26.138  38.077  1.00 23.06           C
ATOM    937  C   LEU A 116      40.688  26.609  36.626  1.00 22.85           C
ATOM    938  O   LEU A 116      41.555  27.418  36.254  1.00 24.20           O
ATOM    939  CB  LEU A 116      41.195  24.712  38.269  1.00 22.12           C
ATOM    940  CG  LEU A 116      42.585  24.389  37.723  1.00 24.04           C
ATOM    941  CD1 LEU A 116      43.667  25.197  38.453  1.00 26.43           C
ATOM    942  CD2 LEU A 116      42.843  22.928  37.873  1.00 23.87           C
ATOM    943  N   GLY A 117      39.761  26.115  35.804  1.00 23.38           N
ATOM    944  CA  GLY A 117      39.630  26.585  34.408  1.00 23.56           C
ATOM    945  C   GLY A 117      39.480  28.089  34.293  1.00 24.91           C
ATOM    946  O   GLY A 117      40.160  28.732  33.479  1.00 25.28           O
ATOM    947  N   SER A 118      38.616  28.662  35.124  1.00 25.11           N
ATOM    948  CA  SER A 118      38.446  30.104  35.148  1.00 26.75           C
ATOM    949  C   SER A 118      39.751  30.821  35.568  1.00 27.11           C
ATOM    950  O   SER A 118      40.133  31.815  34.938  1.00 28.14           O
ATOM    951  CB  SER A 118      37.289  30.479  36.065  1.00 26.71           C
ATOM    952  OG  SER A 118      37.053  31.872  36.017  1.00 31.80           O
ATOM    953  N   ALA A 119      40.439  30.309  36.590  1.00 27.30           N
ATOM    954  CA  ALA A 119      41.738  30.863  37.024  1.00 27.61           C
ATOM    955  C   ALA A 119      42.808  30.753  35.922  1.00 27.99           C
ATOM    956  O   ALA A 119      43.700  31.619  35.792  1.00 28.84           O
ATOM    957  CB  ALA A 119      42.221  30.169  38.311  1.00 28.14           C
ATOM    958  N   GLN A 120      42.737  29.669  35.145  1.00 27.19           N
ATOM    959  CA  GLN A 120      43.668  29.444  34.031  1.00 27.00           C
ATOM    960  C   GLN A 120      43.214  30.097  32.713  1.00 26.55           C
ATOM    961  O   GLN A 120      43.900  29.947  31.697  1.00 27.81           O
ATOM    962  CB  GLN A 120      43.950  27.939  33.843  1.00 27.41           C
ATOM    963  CG  GLN A 120      44.632  27.246  35.035  1.00 29.81           C
ATOM    964  CD  GLN A 120      46.078  27.645  35.213  1.00 32.78           C
ATOM    965  NE2 GLN A 120      46.578  27.575  36.460  1.00 32.63           N
ATOM    966  OE1 GLN A 120      46.749  28.021  34.242  1.00 32.32           O
ATOM    967  N   ALA A 121      42.092  30.820  32.726  1.00 25.85           N
ATOM    968  CA  ALA A 121      41.533  31.449  31.518  1.00 24.87           C
ATOM    969  C   ALA A 121      41.391  30.412  30.389  1.00 24.82           C
ATOM    970  O   ALA A 121      41.906  30.589  29.266  1.00 24.55           O
ATOM    971  CB  ALA A 121      42.396  32.661  31.071  1.00 25.53           C
ATOM    972  N   ASP A 122      40.711  29.308  30.706  1.00 23.59           N
ATOM    973  CA  ASP A 122      40.505  28.174  29.772  1.00 23.28           C
ATOM    974  C   ASP A 122      39.008  28.064  29.470  1.00 23.11           C
ATOM    975  O   ASP A 122      38.300  27.250  30.081  1.00 22.91           O
ATOM    976  CB  ASP A 122      41.011  26.887  30.441  1.00 22.92           C
ATOM    977  CG  ASP A 122      41.173  25.717  29.454  1.00 23.14           C
ATOM    978  OD1 ASP A 122      40.536  25.744  28.371  1.00 21.44           O
ATOM    979  OD2 ASP A 122      41.945  24.773  29.773  1.00 22.32           O
ATOM    980  N   PRO A 123      38.486  28.902  28.551  1.00 22.29           N
ATOM    981  CA  PRO A 123      37.030  28.861  28.359  1.00 22.56           C
ATOM    982  C   PRO A 123      36.537  27.590  27.678  1.00 22.74           C
ATOM    983  O   PRO A 123      35.369  27.254  27.828  1.00 23.55           O
ATOM    984  CB  PRO A 123      36.755  30.052  27.449  1.00 23.00           C
ATOM    985  CG  PRO A 123      38.053  30.272  26.697  1.00 24.60           C
ATOM    986  CD  PRO A 123      39.139  29.907  27.676  1.00 22.46           C
ATOM    987  N   HIS A 124      37.400  26.901  26.928  1.00 22.28           N
ATOM    988  CA  HIS A 124      36.935  25.645  26.336  1.00 22.26           C
ATOM    989  C   HIS A 124      36.580  24.649  27.433  1.00 22.76           C
ATOM    990  O   HIS A 124      35.537  23.981  27.365  1.00 22.62           O
ATOM    991  CB  HIS A 124      37.958  25.016  25.383  1.00 21.91           C
ATOM    992  CG  HIS A 124      37.458  23.749  24.770  1.00 23.20           C
ATOM    993  CD2 HIS A 124      36.790  23.519  23.614  1.00 26.62           C
ATOM    994  ND1 HIS A 124      37.588  22.523  25.396  1.00 24.66           N
ATOM    995  CE1 HIS A 124      37.053  21.586  24.630  1.00 23.39           C
ATOM    996  NE2 HIS A 124      36.556  22.162  23.546  1.00 26.51           N
ATOM    997  N   LEU A 125      37.448  24.551  28.444  1.00 22.60           N
ATOM    998  CA  LEU A 125      37.172  23.694  29.600  1.00 24.21           C
ATOM    999  C   LEU A 125      35.884  24.081  30.298  1.00 24.86           C
ATOM   1000  O   LEU A 125      35.065  23.234  30.624  1.00 23.85           O
ATOM   1001  CB  LEU A 125      38.334  23.710  30.615  1.00 24.24           C
ATOM   1002  CG  LEU A 125      38.140  22.833  31.858  1.00 25.54           C
ATOM   1003  CD1 LEU A 125      38.323  21.337  31.510  1.00 24.78           C
ATOM   1004  CD2 LEU A 125      39.085  23.250  32.953  1.00 28.27           C
ATOM   1005  N   CYS A 126      35.719  25.374  30.555  1.00 26.08           N
ATOM   1006  CA  CYS A 126      34.534  25.828  31.250  1.00 27.83           C
ATOM   1007  C   CYS A 126      33.255  25.495  30.480  1.00 28.21           C
ATOM   1008  O   CYS A 126      32.279  25.048  31.095  1.00 28.73           O
ATOM   1009  CB  CYS A 126      34.651  27.329  31.525  1.00 27.81           C
ATOM   1010  SG  CYS A 126      35.836  27.632  32.872  1.00 35.44           S
ATOM   1011  N   ASP A 127      33.255  25.689  29.160  1.00 27.68           N
ATOM   1012  CA  ASP A 127      32.120  25.303  28.320  1.00 28.65           C
ATOM   1013  C   ASP A 127      31.860  23.806  28.370  1.00 28.30           C
ATOM   1014  O   ASP A 127      30.707  23.353  28.466  1.00 28.26           O
ATOM   1015  CB  ASP A 127      32.380  25.703  26.862  1.00 30.14           C
ATOM   1016  CG  ASP A 127      31.236  25.304  25.936  1.00 33.64           C
ATOM   1017  OD1 ASP A 127      30.094  25.756  26.192  1.00 39.57           O
ATOM   1018  OD2 ASP A 127      31.479  24.542  24.963  1.00 38.78           O
ATOM   1019  N   PHE A 128      32.935  23.030  28.287  1.00 26.64           N
ATOM   1020  CA  PHE A 128      32.825  21.579  28.304  1.00 26.00           C
ATOM   1021  C   PHE A 128      32.112  21.105  29.585  1.00 26.55           C
ATOM   1022  O   PHE A 128      31.255  20.224  29.554  1.00 25.93           O
ATOM   1023  CB  PHE A 128      34.237  20.983  28.207  1.00 24.89           C
ATOM   1024  CG  PHE A 128      34.290  19.480  28.399  1.00 26.34           C
ATOM   1025  CD1 PHE A 128      34.097  18.612  27.322  1.00 28.10           C
ATOM   1026  CD2 PHE A 128      34.560  18.938  29.651  1.00 25.22           C
ATOM   1027  CE1 PHE A 128      34.151  17.227  27.497  1.00 26.00           C
ATOM   1028  CE2 PHE A 128      34.632  17.561  29.816  1.00 25.72           C
ATOM   1029  CZ  PHE A 128      34.413  16.718  28.727  1.00 24.48           C
ATOM   1030  N   LEU A 129      32.469  21.691  30.722  1.00 27.45           N
ATOM   1031  CA  LEU A 129      31.895  21.220  31.974  1.00 28.08           C
ATOM   1032  C   LEU A 129      30.448  21.657  32.083  1.00 30.15           C
ATOM   1033  O   LEU A 129      29.620  20.939  32.634  1.00 28.09           O
ATOM   1034  CB  LEU A 129      32.712  21.709  33.175  1.00 28.79           C
ATOM   1035  CG  LEU A 129      34.157  21.219  33.316  1.00 28.98           C
ATOM   1036  CD1 LEU A 129      34.800  21.888  34.537  1.00 27.85           C
ATOM   1037  CD2 LEU A 129      34.284  19.688  33.426  1.00 28.70           C
ATOM   1038  N   GLU A 130      30.156  22.838  31.561  1.00 32.52           N
ATOM   1039  CA  GLU A 130      28.850  23.440  31.747  1.00 36.29           C
ATOM   1040  C   GLU A 130      27.857  22.691  30.889  1.00 37.35           C
ATOM   1041  O   GLU A 130      26.732  22.388  31.332  1.00 39.44           O
ATOM   1042  CB  GLU A 130      28.902  24.948  31.434  1.00 36.05           C
ATOM   1043  CG  GLU A 130      29.723  25.763  32.467  1.00 37.37           C
ATOM   1044  CD  GLU A 130      29.960  27.216  32.052  1.00 38.17           C
ATOM   1045  OE1 GLU A 130      29.151  27.758  31.271  1.00 41.15           O
ATOM   1046  OE2 GLU A 130      30.947  27.831  32.513  1.00 40.08           O
ATOM   1047  N   SER A 131      28.317  22.326  29.694  1.00 38.36           N
ATOM   1048  CA  SER A 131      27.542  21.575  28.699  1.00 39.02           C
ATOM   1049  C   SER A 131      27.209  20.132  29.091  1.00 38.57           C
ATOM   1050  O   SER A 131      26.042  19.704  28.998  1.00 39.26           O
ATOM   1051  CB  SER A 131      28.290  21.568  27.360  1.00 39.44           C
ATOM   1052  OG  SER A 131      28.134  22.808  26.690  1.00 42.44           O
ATOM   1053  N   HIS A 132      28.218  19.376  29.520  1.00 37.14           N
ATOM   1054  CA  HIS A 132      28.048  17.928  29.676  1.00 35.85           C
ATOM   1055  C   HIS A 132      27.982  17.378  31.100  1.00 33.16           C
ATOM   1056  O   HIS A 132      27.672  16.178  31.287  1.00 33.99           O
ATOM   1057  CB  HIS A 132      29.142  17.210  28.897  1.00 37.16           C
ATOM   1058  CG  HIS A 132      29.391  17.823  27.561  1.00 41.65           C
ATOM   1059  CD2 HIS A 132      30.505  18.368  27.019  1.00 44.33           C
ATOM   1060  ND1 HIS A 132      28.384  17.995  26.633  1.00 45.80           N
ATOM   1061  CE1 HIS A 132      28.874  18.597  25.564  1.00 47.31           C
ATOM   1062  NE2 HIS A 132      30.161  18.829  25.770  1.00 47.33           N
ATOM   1063  N   PHE A 133      28.232  18.228  32.098  1.00 28.05           N
ATOM   1064  CA  PHE A 133      28.419  17.731  33.447  1.00 24.03           C
ATOM   1065  C   PHE A 133      27.653  18.477  34.522  1.00 23.02           C
ATOM   1066  O   PHE A 133      26.990  17.861  35.342  1.00 21.01           O
ATOM   1067  CB  PHE A 133      29.912  17.736  33.795  1.00 23.79           C
ATOM   1068  CG  PHE A 133      30.710  16.681  33.066  1.00 23.35           C
ATOM   1069  CD1 PHE A 133      30.940  15.455  33.659  1.00 25.73           C
ATOM   1070  CD2 PHE A 133      31.207  16.910  31.794  1.00 25.79           C
ATOM   1071  CE1 PHE A 133      31.639  14.461  33.000  1.00 27.28           C
ATOM   1072  CE2 PHE A 133      31.894  15.892  31.117  1.00 26.93           C
ATOM   1073  CZ  PHE A 133      32.096  14.672  31.735  1.00 24.32           C
ATOM   1074  N   LEU A 134      27.774  19.809  34.553  1.00 21.92           N
ATOM   1075  CA  LEU A 134      27.208  20.565  35.685  1.00 20.65           C
ATOM   1076  C   LEU A 134      25.706  20.424  35.752  1.00 19.24           C
ATOM   1077  O   LEU A 134      25.160  20.235  36.853  1.00 18.57           O
ATOM   1078  CB  LEU A 134      27.558  22.063  35.607  1.00 21.18           C
ATOM   1079  CG  LEU A 134      29.039  22.438  35.665  1.00 23.82           C
ATOM   1080  CD1 LEU A 134      29.204  23.954  35.698  1.00 28.03           C
ATOM   1081  CD2 LEU A 134      29.652  21.848  36.875  1.00 23.81           C
ATOM   1082  N   ASP A 135      25.029  20.530  34.606  1.00 21.20           N
ATOM   1083  CA  ASP A 135      23.558  20.424  34.627  1.00 22.31           C
ATOM   1084  C   ASP A 135      23.129  19.000  34.907  1.00 20.75           C
ATOM   1085  O   ASP A 135      22.152  18.802  35.647  1.00 19.80           O
ATOM   1086  CB  ASP A 135      22.868  20.957  33.354  1.00 25.38           C
ATOM   1087  CG  ASP A 135      21.348  21.190  33.558  1.00 30.89           C
ATOM   1088  OD1 ASP A 135      20.881  21.622  34.671  1.00 36.79           O
ATOM   1089  OD2 ASP A 135      20.602  20.931  32.588  1.00 37.91           O
ATOM   1090  N   GLU A 136      23.866  18.018  34.375  1.00 20.36           N
ATOM   1091  CA  GLU A 136      23.520  16.618  34.640  1.00 23.17           C
ATOM   1092  C   GLU A 136      23.596  16.335  36.147  1.00 20.04           C
ATOM   1093  O   GLU A 136      22.722  15.682  36.718  1.00 19.18           O
ATOM   1094  CB  GLU A 136      24.434  15.659  33.864  1.00 23.49           C
ATOM   1095  CG  GLU A 136      24.145  15.667  32.355  1.00 29.76           C
ATOM   1096  CD  GLU A 136      24.596  14.387  31.610  1.00 32.08           C
ATOM   1097  OE1 GLU A 136      25.657  13.790  31.973  1.00 38.94           O
ATOM   1098  OE2 GLU A 136      23.875  13.978  30.652  1.00 41.25           O
ATOM   1099  N   GLU A 137      24.606  16.852  36.821  1.00 18.50           N
ATOM   1100  CA  GLU A 137      24.761  16.627  38.238  1.00 17.75           C
ATOM   1101  C   GLU A 137      23.637  17.290  39.013  1.00 16.77           C
ATOM   1102  O   GLU A 137      23.071  16.690  39.924  1.00 16.63           O
ATOM   1103  CB  GLU A 137      26.117  17.121  38.777  1.00 18.79           C
ATOM   1104  CG  GLU A 137      27.252  16.191  38.540  1.00 21.21           C
ATOM   1105  CD  GLU A 137      26.979  14.765  39.088  1.00 18.49           C
ATOM   1106  OE1 GLU A 137      26.619  14.627  40.272  1.00 21.04           O
ATOM   1107  OE2 GLU A 137      27.147  13.882  38.281  1.00 25.52           O
ATOM   1108  N   VAL A 138      23.348  18.563  38.705  1.00 15.31           N
ATOM   1109  CA  VAL A 138      22.246  19.210  39.407  1.00 15.39           C
ATOM   1110  C   VAL A 138      20.928  18.421  39.245  1.00 14.89           C
ATOM   1111  O   VAL A 138      20.197  18.224  40.230  1.00 15.11           O
ATOM   1112  CB  VAL A 138      22.076  20.681  38.954  1.00 15.32           C
ATOM   1113  CG1 VAL A 138      20.666  21.243  39.318  1.00 18.11           C
ATOM   1114  CG2 VAL A 138      23.189  21.516  39.593  1.00 17.99           C
ATOM   1115  N   LYS A 139      20.639  17.988  38.014  1.00 14.33           N
ATOM   1116  CA  LYS A 139      19.385  17.233  37.762  1.00 15.70           C
ATOM   1117  C   LYS A 139      19.369  15.926  38.570  1.00 16.01           C
ATOM   1118  O   LYS A 139      18.351  15.559  39.210  1.00 15.87           O
ATOM   1119  CB  LYS A 139      19.214  16.940  36.274  1.00 16.68           C
ATOM   1120  CG  LYS A 139      18.736  18.092  35.450  1.00 23.92           C
ATOM   1121  CD  LYS A 139      18.678  17.654  34.005  1.00 30.74           C
ATOM   1122  CE  LYS A 139      18.688  18.845  33.072  1.00 37.50           C
ATOM   1123  NZ  LYS A 139      19.462  18.547  31.818  1.00 40.56           N
ATOM   1124  N   LEU A 140      20.503  15.238  38.613  1.00 15.78           N
ATOM   1125  CA  LEU A 140      20.580  13.937  39.288  1.00 15.21           C
ATOM   1126  C   LEU A 140      20.443  14.110  40.803  1.00 15.84           C
ATOM   1127  O   LEU A 140      19.742  13.346  41.483  1.00 14.76           O
ATOM   1128  CB  LEU A 140      21.914  13.240  38.945  1.00 16.59           C
ATOM   1129  CG  LEU A 140      22.065  11.880  39.638  1.00 15.18           C
ATOM   1130  CD1 LEU A 140      20.928  10.919  39.259  1.00 18.08           C
ATOM   1131  CD2 LEU A 140      23.397  11.296  39.234  1.00 18.58           C
ATOM   1132  N   ILE A 141      21.127  15.111  41.352  1.00 13.89           N
ATOM   1133  CA  ILE A 141      21.038  15.383  42.781  1.00 14.28           C
ATOM   1134  C   ILE A 141      19.588  15.742  43.197  1.00 14.36           C
ATOM   1135  O   ILE A 141      19.111  15.286  44.237  1.00 14.33           O
ATOM   1136  CB  ILE A 141      22.101  16.417  43.246  1.00 14.10           C
ATOM   1137  CG1 ILE A 141      23.498  15.789  43.029  1.00 15.81           C
ATOM   1138  CG2 ILE A 141      21.891  16.837  44.704  1.00 17.32           C
ATOM   1139  CD1 ILE A 141      24.656  16.813  43.110  1.00 16.54           C
ATOM   1140  N   LYS A 142      18.912  16.528  42.350  1.00 13.72           N
ATOM   1141  CA  LYS A 142      17.511  16.854  42.613  1.00 14.07           C
ATOM   1142  C   LYS A 142      16.655  15.598  42.616  1.00 13.92           C
ATOM   1143  O   LYS A 142      15.849  15.434  43.533  1.00 14.34           O
ATOM   1144  CB  LYS A 142      17.001  17.851  41.560  1.00 13.64           C
ATOM   1145  CG  LYS A 142      15.455  18.162  41.632  1.00 12.91           C
ATOM   1146  CD  LYS A 142      15.083  18.770  42.990  1.00 13.53           C
ATOM   1147  CE  LYS A 142      13.700  19.464  42.929  1.00 13.65           C
ATOM   1148  NZ  LYS A 142      12.534  18.465  42.672  1.00 14.83           N
ATOM   1149  N   LYS A 143      16.846  14.723  41.637  1.00 13.86           N
ATOM   1150  CA  LYS A 143      16.110  13.444  41.604  1.00 14.57           C
ATOM   1151  C   LYS A 143      16.379  12.611  42.854  1.00 14.81           C
ATOM   1152  O   LYS A 143      15.461  12.068  43.477  1.00 14.57           O
ATOM   1153  CB  LYS A 143      16.477  12.664  40.361  1.00 16.75           C
ATOM   1154  CG  LYS A 143      15.713  11.346  40.269  1.00 20.40           C
ATOM   1155  CD  LYS A 143      16.031  10.627  38.976  1.00 28.65           C
ATOM   1156  CE  LYS A 143      15.396  11.326  37.748  1.00 33.01           C
ATOM   1157  NZ  LYS A 143      14.033  11.882  38.056  1.00 39.44           N
ATOM   1158  N   MET A 144      17.645  12.512  43.260  1.00 14.93           N
ATOM   1159  CA  MET A 144      17.952  11.730  44.464  1.00 14.66           C
ATOM   1160  C   MET A 144      17.339  12.338  45.695  1.00 14.55           C
ATOM   1161  O   MET A 144      16.886  11.641  46.566  1.00 14.66           O
ATOM   1162  CB  MET A 144      19.472  11.622  44.663  1.00 14.81           C
ATOM   1163  CG  MET A 144      20.113  10.740  43.622  1.00 15.91           C
ATOM   1164  SD  MET A 144      21.907  10.651  43.867  1.00 17.39           S
ATOM   1165  CE  MET A 144      22.277   9.323  42.745  1.00 16.92           C
ATOM   1166  N   GLY A 145      17.317  13.677  45.786  1.00 14.33           N
ATOM   1167  CA  GLY A 145      16.691  14.328  46.950  1.00 13.37           C
ATOM   1168  C   GLY A 145      15.185  14.023  46.956  1.00 13.62           C
ATOM   1169  O   GLY A 145      14.619  13.753  48.031  1.00 14.85           O
ATOM   1170  N   ASP A 146      14.574  14.059  45.755  1.00 12.95           N
ATOM   1171  CA  ASP A 146      13.134  13.704  45.638  1.00 13.92           C
ATOM   1172  C   ASP A 146      12.924  12.268  46.120  1.00 14.86           C
ATOM   1173  O   ASP A 146      11.983  12.015  46.908  1.00 14.16           O
ATOM   1174  CB  ASP A 146      12.658  13.828  44.205  1.00 13.80           C
ATOM   1175  CG  ASP A 146      12.638  15.245  43.659  1.00 15.43           C
ATOM   1176  OD1 ASP A 146      12.779  16.208  44.406  1.00 15.17           O
ATOM   1177  OD2 ASP A 146      12.419  15.347  42.432  1.00 18.30           O
ATOM   1178  N   HIS A 147      13.803  11.359  45.687  1.00 13.69           N
ATOM   1179  CA  HIS A 147      13.688   9.984  46.156  1.00 13.41           C
ATOM   1180  C   HIS A 147      13.866   9.863  47.644  1.00 13.93           C
ATOM   1181  O   HIS A 147      13.075   9.130  48.291  1.00 14.14           O
ATOM   1182  CB  HIS A 147      14.691   9.053  45.468  1.00 13.88           C
ATOM   1183  CG  HIS A 147      14.405   8.783  44.028  1.00 13.34           C
ATOM   1184  CD2 HIS A 147      15.224   8.320  43.042  1.00 14.81           C
ATOM   1185  ND1 HIS A 147      13.166   8.954  43.443  1.00 15.68           N
ATOM   1186  CE1 HIS A 147      13.241   8.653  42.162  1.00 16.92           C
ATOM   1187  NE2 HIS A 147      14.475   8.232  41.899  1.00 17.17           N
ATOM   1188  N   LEU A 148      14.872  10.524  48.221  1.00 13.84           N
ATOM   1189  CA  LEU A 148      15.089  10.448  49.661  1.00 15.28           C
ATOM   1190  C   LEU A 148      13.854  10.916  50.423  1.00 16.21           C
ATOM   1191  O   LEU A 148      13.440  10.280  51.383  1.00 15.76           O
ATOM   1192  CB  LEU A 148      16.308  11.298  50.092  1.00 17.18           C
ATOM   1193  CG  LEU A 148      17.697  10.710  49.896  1.00 21.89           C
ATOM   1194  CD1 LEU A 148      18.757  11.720  50.277  1.00 23.96           C
ATOM   1195  CD2 LEU A 148      17.908   9.443  50.727  1.00 24.73           C
ATOM   1196  N   THR A 149      13.223  12.017  49.967  1.00 14.91           N
ATOM   1197  CA  THR A 149      12.029  12.501  50.648  1.00 15.38           C
ATOM   1198  C   THR A 149      10.895  11.456  50.631  1.00 14.88           C
ATOM   1199  O   THR A 149      10.226  11.226  51.629  1.00 15.58           O
ATOM   1200  CB  THR A 149      11.635  13.807  50.004  1.00 15.25           C
ATOM   1201  CG2 THR A 149      10.302  14.289  50.552  1.00 15.39           C
ATOM   1202  OG1 THR A 149      12.655  14.763  50.332  1.00 14.97           O
ATOM   1203  N   ASN A 150      10.704  10.827  49.491  1.00 15.39           N
ATOM   1204  CA  ASN A 150       9.673   9.786  49.366  1.00 14.23           C
ATOM   1205  C   ASN A 150       9.983   8.537  50.152  1.00 15.43           C
ATOM   1206  O   ASN A 150       9.087   7.971  50.772  1.00 15.93           O
ATOM   1207  CB  ASN A 150       9.416   9.484  47.889  1.00 14.50           C
ATOM   1208  CG  ASN A 150       8.480  10.515  47.293  1.00 13.46           C
ATOM   1209  ND2 ASN A 150       9.028  11.513  46.586  1.00 14.35           N
ATOM   1210  OD1 ASN A 150       7.279  10.458  47.559  1.00 13.70           O
ATOM   1211  N   ILE A 151      11.227   8.084  50.107  1.00 15.37           N
ATOM   1212  CA  ILE A 151      11.628   6.943  50.946  1.00 15.99           C
ATOM   1213  C   ILE A 151      11.374   7.250  52.395  1.00 16.22           C
ATOM   1214  O   ILE A 151      10.773   6.413  53.126  1.00 17.56           O
ATOM   1215  CB  ILE A 151      13.105   6.618  50.719  1.00 14.97           C
ATOM   1216  CG1 ILE A 151      13.334   6.079  49.327  1.00 14.86           C
ATOM   1217  CG2 ILE A 151      13.599   5.603  51.807  1.00 17.14           C
ATOM   1218  CD1 ILE A 151      14.778   6.122  48.874  1.00 18.37           C
ATOM   1219  N   GLN A 152      11.800   8.426  52.876  1.00 16.55           N
ATOM   1220  CA  GLN A 152      11.639   8.805  54.276  1.00 19.41           C
ATOM   1221  C   GLN A 152      10.152   8.870  54.650  1.00 20.11           C
ATOM   1222  O   GLN A 152       9.773   8.381  55.700  1.00 21.74           O
ATOM   1223  CB AGLN A 152      12.348  10.148  54.535  0.50 18.96           C
ATOM   1224  CB BGLN A 152      12.387  10.107  54.615  0.50 19.14           C
ATOM   1225  CG AGLN A 152      13.869  10.047  54.392  0.50 21.73           C
ATOM   1226  CG BGLN A 152      13.920   9.937  54.711  0.50 21.74           C
ATOM   1227  CD AGLN A 152      14.594  11.391  54.344  0.50 22.92           C
ATOM   1228  CD BGLN A 152      14.474   9.677  56.127  0.50 23.64           C
ATOM   1229  NE2AGLN A 152      15.818  11.404  54.852  0.50 25.22           N
ATOM   1230  NE2BGLN A 152      13.703   8.994  56.985  0.50 23.72           N
ATOM   1231  OE1AGLN A 152      14.073  12.394  53.844  0.50 26.14           O
ATOM   1232  OE1BGLN A 152      15.607  10.084  56.428  0.50 26.11           O
ATOM   1233  N   ARG A 153       9.298   9.377  53.775  1.00 19.67           N
ATOM   1234  CA  ARG A 153       7.872   9.433  54.134  1.00 20.69           C
ATOM   1235  C   ARG A 153       7.265   8.047  54.273  1.00 20.25           C
ATOM   1236  O   ARG A 153       6.258   7.874  54.941  1.00 20.96           O
ATOM   1237  CB  ARG A 153       7.070  10.334  53.177  1.00 21.70           C
ATOM   1238  CG  ARG A 153       6.714   9.796  51.796  1.00 23.39           C
ATOM   1239  CD  ARG A 153       5.590  10.627  51.038  1.00 21.87           C
ATOM   1240  NE  ARG A 153       5.680  12.058  51.281  1.00 20.95           N
ATOM   1241  CZ  ARG A 153       6.263  12.971  50.502  1.00 15.84           C
ATOM   1242  NH1 ARG A 153       6.824  12.631  49.359  1.00 15.96           N
ATOM   1243  NH2 ARG A 153       6.268  14.238  50.856  1.00 17.45           N
ATOM   1244  N   LEU A 154       7.883   7.065  53.621  1.00 20.76           N
ATOM   1245  CA  LEU A 154       7.365   5.688  53.629  1.00 20.74           C
ATOM   1246  C   LEU A 154       7.836   4.806  54.778  1.00 24.57           C
ATOM   1247  O   LEU A 154       7.349   3.668  54.941  1.00 24.43           O
ATOM   1248  CB  LEU A 154       7.659   5.042  52.277  1.00 20.44           C
ATOM   1249  CG  LEU A 154       6.802   5.438  51.091  1.00 18.01           C
ATOM   1250  CD1 LEU A 154       7.394   5.012  49.772  1.00 19.18           C
ATOM   1251  CD2 LEU A 154       5.381   4.787  51.237  1.00 21.74           C
ATOM   1252  N   VAL A 155       8.799   5.286  55.543  1.00 26.52           N
ATOM   1253  CA  VAL A 155       9.393   4.469  56.598  1.00 30.32           C
ATOM   1254  C   VAL A 155       8.496   4.297  57.797  1.00 33.53           C
ATOM   1255  O   VAL A 155       8.211   3.155  58.214  1.00 34.41           O
ATOM   1256  CB  VAL A 155      10.622   5.117  57.210  1.00 30.30           C
ATOM   1257  CG1 VAL A 155      11.107   4.262  58.401  1.00 30.71           C
ATOM   1258  CG2 VAL A 155      11.714   5.256  56.170  1.00 28.41           C
ATOM   1259  N   GLY A 156       8.031   5.449  58.287  1.00 35.97           N
ATOM   1260  CA  GLY A 156       7.578   5.667  59.648  1.00 39.25           C
ATOM   1261  C   GLY A 156       6.941   4.459  60.260  1.00 40.25           C
ATOM   1262  O   GLY A 156       7.468   3.881  61.195  1.00 41.55           O
ATOM   1263  N   SER A 157       5.822   4.078  59.657  1.00 41.42           N
ATOM   1264  CA  SER A 157       4.997   2.951  60.075  1.00 41.77           C
ATOM   1265  C   SER A 157       5.624   1.543  60.136  1.00 41.86           C
ATOM   1266  O   SER A 157       5.817   0.961  61.221  1.00 43.27           O
ATOM   1267  CB  SER A 157       3.757   2.874  59.159  1.00 42.20           C
ATOM   1268  OG  SER A 157       4.012   3.209  57.773  1.00 43.47           O
ATOM   1269  N   GLN A 158       5.944   1.029  58.955  1.00 39.48           N
ATOM   1270  CA  GLN A 158       6.415  -0.320  58.747  1.00 37.74           C
ATOM   1271  C   GLN A 158       7.363  -0.189  57.574  1.00 34.31           C
ATOM   1272  O   GLN A 158       6.947   0.065  56.415  1.00 32.92           O
ATOM   1273  CB  GLN A 158       5.278  -1.272  58.424  1.00 38.98           C
ATOM   1274  CG  GLN A 158       4.179  -0.587  57.644  1.00 43.42           C
ATOM   1275  CD  GLN A 158       2.829  -0.729  58.306  1.00 48.92           C
ATOM   1276  NE2 GLN A 158       2.677  -0.130  59.489  1.00 50.30           N
ATOM   1277  OE1 GLN A 158       1.922  -1.377  57.762  1.00 50.75           O
ATOM   1278  N   ALA A 159       8.643  -0.295  57.911  1.00 30.67           N
ATOM   1279  CA  ALA A 159       9.737  -0.012  56.984  1.00 26.85           C
ATOM   1280  C   ALA A 159       9.777  -0.983  55.787  1.00 23.71           C
ATOM   1281  O   ALA A 159      10.021  -0.555  54.674  1.00 21.40           O
ATOM   1282  CB  ALA A 159      11.065  -0.014  57.742  1.00 28.39           C
ATOM   1283  N   GLY A 160       9.549  -2.278  56.015  1.00 21.54           N
ATOM   1284  CA  GLY A 160       9.572  -3.238  54.900  1.00 19.26           C
ATOM   1285  C   GLY A 160       8.522  -2.908  53.853  1.00 17.40           C
ATOM   1286  O   GLY A 160       8.815  -2.908  52.638  1.00 17.86           O
ATOM   1287  N   LEU A 161       7.303  -2.621  54.330  1.00 17.64           N
ATOM   1288  CA  LEU A 161       6.207  -2.218  53.454  1.00 16.71           C
ATOM   1289  C   LEU A 161       6.578  -0.981  52.595  1.00 15.23           C
ATOM   1290  O   LEU A 161       6.397  -1.000  51.377  1.00 16.03           O
ATOM   1291  CB  LEU A 161       4.916  -1.921  54.260  1.00 16.84           C
ATOM   1292  CG  LEU A 161       3.721  -1.308  53.530  1.00 18.87           C
ATOM   1293  CD1 LEU A 161       3.179  -2.287  52.520  1.00 21.79           C
ATOM   1294  CD2 LEU A 161       2.651  -0.960  54.530  1.00 19.84           C
ATOM   1295  N   GLY A 162       7.142   0.038  53.250  1.00 16.59           N
ATOM   1296  CA  GLY A 162       7.509   1.256  52.511  1.00 16.54           C
ATOM   1297  C   GLY A 162       8.602   0.984  51.499  1.00 15.40           C
ATOM   1298  O   GLY A 162       8.612   1.540  50.410  1.00 17.22           O
ATOM   1299  N   GLU A 163       9.556   0.143  51.886  1.00 15.53           N
ATOM   1300  CA  GLU A 163      10.659  -0.177  50.974  1.00 15.33           C
ATOM   1301  C   GLU A 163      10.165  -0.906  49.701  1.00 15.47           C
ATOM   1302  O   GLU A 163      10.582  -0.633  48.563  1.00 15.74           O
ATOM   1303  CB  GLU A 163      11.712  -1.016  51.684  1.00 17.95           C
ATOM   1304  CG  GLU A 163      13.047  -0.978  50.932  1.00 22.37           C
ATOM   1305  CD  GLU A 163      14.230  -1.460  51.748  1.00 24.52           C
ATOM   1306  OE1 GLU A 163      14.035  -2.109  52.826  1.00 25.67           O
ATOM   1307  OE2 GLU A 163      15.365  -1.237  51.283  1.00 20.75           O
ATOM   1308  N   TYR A 164       9.264  -1.870  49.918  1.00 14.92           N
ATOM   1309  CA  TYR A 164       8.645  -2.544  48.796  1.00 12.82           C
ATOM   1310  C   TYR A 164       7.852  -1.571  47.903  1.00 13.37           C
ATOM   1311  O   TYR A 164       7.991  -1.594  46.692  1.00 13.90           O
ATOM   1312  CB  TYR A 164       7.724  -3.650  49.332  1.00 13.75           C
ATOM   1313  CG  TYR A 164       6.955  -4.400  48.255  1.00 13.50           C
ATOM   1314  CD1 TYR A 164       7.580  -5.354  47.456  1.00 15.03           C
ATOM   1315  CD2 TYR A 164       5.583  -4.175  48.049  1.00 16.28           C
ATOM   1316  CE1 TYR A 164       6.881  -6.087  46.491  1.00 14.29           C
ATOM   1317  CE2 TYR A 164       4.890  -4.858  47.070  1.00 14.90           C
ATOM   1318  CZ  TYR A 164       5.523  -5.846  46.304  1.00 14.03           C
ATOM   1319  OH  TYR A 164       4.844  -6.550  45.348  1.00 15.52           O
ATOM   1320  N   LEU A 165       6.986  -0.757  48.531  1.00 13.93           N
ATOM   1321  CA  LEU A 165       6.160   0.166  47.756  1.00 14.71           C
ATOM   1322  C   LEU A 165       6.955   1.176  46.931  1.00 13.46           C
ATOM   1323  O   LEU A 165       6.613   1.422  45.782  1.00 14.69           O
ATOM   1324  CB  LEU A 165       5.156   0.865  48.668  1.00 14.66           C
ATOM   1325  CG  LEU A 165       3.989   0.016  49.148  1.00 16.16           C
ATOM   1326  CD1 LEU A 165       3.229   0.750  50.280  1.00 18.21           C
ATOM   1327  CD2 LEU A 165       3.116  -0.374  48.003  1.00 17.61           C
ATOM   1328  N   PHE A 166       8.022   1.702  47.531  1.00 14.69           N
ATOM   1329  CA  PHE A 166       8.816   2.643  46.768  1.00 14.65           C
ATOM   1330  C   PHE A 166       9.483   1.982  45.567  1.00 13.86           C
ATOM   1331  O   PHE A 166       9.489   2.523  44.472  1.00 14.10           O
ATOM   1332  CB  PHE A 166       9.893   3.254  47.671  1.00 14.63           C
ATOM   1333  CG  PHE A 166      10.748   4.257  46.977  1.00 13.80           C
ATOM   1334  CD1 PHE A 166      10.248   5.537  46.754  1.00 16.84           C
ATOM   1335  CD2 PHE A 166      12.035   3.927  46.488  1.00 17.69           C
ATOM   1336  CE1 PHE A 166      10.998   6.483  46.076  1.00 16.82           C
ATOM   1337  CE2 PHE A 166      12.802   4.902  45.809  1.00 18.05           C
ATOM   1338  CZ  PHE A 166      12.270   6.174  45.607  1.00 17.51           C
ATOM   1339  N   GLU A 167      10.022   0.768  45.772  1.00 14.04           N
ATOM   1340  CA  GLU A 167      10.601   0.074  44.661  1.00 14.25           C
ATOM   1341  C   GLU A 167       9.607  -0.271  43.545  1.00 13.86           C
ATOM   1342  O   GLU A 167       9.917  -0.158  42.366  1.00 15.69           O
ATOM   1343  CB  GLU A 167      11.354  -1.170  45.166  1.00 14.24           C
ATOM   1344  CG  GLU A 167      12.041  -1.930  44.011  1.00 13.04           C
ATOM   1345  CD  GLU A 167      11.230  -3.074  43.407  1.00 13.24           C
ATOM   1346  OE1 GLU A 167      10.240  -3.508  44.071  1.00 15.71           O
ATOM   1347  OE2 GLU A 167      11.547  -3.482  42.282  1.00 15.72           O
ATOM   1348  N   ARG A 168       8.380  -0.665  43.938  1.00 13.42           N
ATOM   1349  CA  ARG A 168       7.363  -1.045  43.001  1.00 14.58           C
ATOM   1350  C   ARG A 168       6.758   0.140  42.273  1.00 13.56           C
ATOM   1351  O   ARG A 168       6.522   0.052  41.087  1.00 15.74           O
ATOM   1352  CB  ARG A 168       6.217  -1.766  43.735  1.00 14.03           C
ATOM   1353  CG  ARG A 168       6.526  -3.186  44.233  1.00 14.20           C
ATOM   1354  CD  ARG A 168       6.601  -4.210  43.082  1.00 14.68           C
ATOM   1355  NE  ARG A 168       7.985  -4.313  42.552  1.00 13.73           N
ATOM   1356  CZ  ARG A 168       8.310  -5.110  41.550  1.00 16.48           C
ATOM   1357  NH1 ARG A 168       7.393  -5.870  40.940  1.00 17.47           N
ATOM   1358  NH2 ARG A 168       9.579  -5.197  41.164  1.00 17.50           N
ATOM   1359  N   LEU A 169       6.551   1.247  42.996  1.00 14.30           N
ATOM   1360  CA  LEU A 169       5.723   2.329  42.452  1.00 15.24           C
ATOM   1361  C   LEU A 169       6.498   3.568  42.004  1.00 15.63           C
ATOM   1362  O   LEU A 169       5.945   4.382  41.251  1.00 16.11           O
ATOM   1363  CB  LEU A 169       4.614   2.732  43.454  1.00 15.88           C
ATOM   1364  CG  LEU A 169       3.635   1.602  43.867  1.00 14.68           C
ATOM   1365  CD1 LEU A 169       2.588   2.156  44.845  1.00 18.54           C
ATOM   1366  CD2 LEU A 169       2.950   1.024  42.662  1.00 17.57           C
ATOM   1367  N   THR A 170       7.753   3.721  42.437  1.00 15.89           N
ATOM   1368  CA  THR A 170       8.566   4.826  41.940  1.00 16.86           C
ATOM   1369  C   THR A 170       9.657   4.316  41.003  1.00 16.50           C
ATOM   1370  O   THR A 170       9.830   4.852  39.943  1.00 18.11           O
ATOM   1371  CB  THR A 170       9.162   5.604  43.072  1.00 14.84           C
ATOM   1372  CG2 THR A 170      10.143   6.707  42.580  1.00 18.21           C
ATOM   1373  OG1 THR A 170       8.104   6.280  43.782  1.00 16.93           O
ATOM   1374  N   LEU A 171      10.359   3.247  41.393  1.00 17.73           N
ATOM   1375  CA  LEU A 171      11.515   2.856  40.596  1.00 19.32           C
ATOM   1376  C   LEU A 171      11.153   1.868  39.494  1.00 21.76           C
ATOM   1377  O   LEU A 171      11.916   1.833  38.499  1.00 25.09           O
ATOM   1378  CB  LEU A 171      12.621   2.297  41.484  1.00 18.43           C
ATOM   1379  CG  LEU A 171      13.157   3.209  42.571  1.00 19.26           C
ATOM   1380  CD1 LEU A 171      14.125   2.482  43.527  1.00 20.70           C
ATOM   1381  CD2 LEU A 171      13.800   4.482  41.997  1.00 20.40           C
ENDMDL
MODEL        2
ATOM      1  N   SER A   2      22.980  52.508  18.568  1.00 32.99           N
ATOM      2  CA  SER A   2      21.819  51.659  18.171  1.00 31.42           C
ATOM      3  C   SER A   2      20.740  51.577  19.258  1.00 30.93           C
ATOM      4  O   SER A   2      21.069  51.428  20.449  1.00 31.82           O
ATOM      5  CB  SER A   2      22.297  50.239  17.836  1.00 31.55           C
ATOM      6  OG  SER A   2      21.197  49.357  17.727  1.00 31.47           O
ATOM      7  N   GLN A   3      19.466  51.629  18.845  1.00 27.26           N
ATOM      8  CA  GLN A   3      18.304  51.449  19.740  1.00 25.49           C
ATOM      9  C   GLN A   3      18.319  50.115  20.485  1.00 23.97           C
ATOM     10  O   GLN A   3      17.695  49.972  21.526  1.00 24.20           O
ATOM     11  CB  GLN A   3      17.004  51.508  18.932  1.00 26.45           C
ATOM     12  CG  GLN A   3      16.920  50.420  17.838  1.00 27.93           C
ATOM     13  CD  GLN A   3      15.701  50.522  16.958  1.00 26.97           C
ATOM     14  NE2 GLN A   3      15.741  49.865  15.729  1.00 17.64           N
ATOM     15  OE1 GLN A   3      14.717  51.181  17.355  1.00 28.74           O
ATOM     16  N   ILE A   4      19.014  49.130  19.957  1.00 19.90           N
ATOM     17  CA  ILE A   4      19.042  47.808  20.584  1.00 18.24           C
ATOM     18  C   ILE A   4      20.323  47.526  21.407  1.00 16.94           C
ATOM     19  O   ILE A   4      20.364  46.600  22.224  1.00 17.16           O
ATOM     20  CB  ILE A   4      18.883  46.667  19.522  1.00 16.95           C
ATOM     21  CG1 ILE A   4      20.111  46.560  18.599  1.00 17.73           C
ATOM     22  CG2 ILE A   4      17.548  46.797  18.759  1.00 18.10           C
ATOM     23  CD1 ILE A   4      20.024  45.368  17.652  1.00 17.69           C
ATOM     24  N   ARG A   5      21.373  48.308  21.179  1.00 16.50           N
ATOM     25  CA  ARG A   5      22.672  47.976  21.727  1.00 16.26           C
ATOM     26  C   ARG A   5      22.648  48.036  23.242  1.00 16.73           C
ATOM     27  O   ARG A   5      22.197  49.034  23.802  1.00 17.75           O
ATOM     28  CB  ARG A   5      23.705  48.977  21.236  1.00 16.80           C
ATOM     29  CG  ARG A   5      25.103  48.507  21.428  1.00 17.73           C
ATOM     30  CD  ARG A   5      26.036  49.516  20.782  1.00 22.70           C
ATOM     31  NE  ARG A   5      27.430  49.131  21.004  1.00 22.55           N
ATOM     32  CZ  ARG A   5      28.395  49.292  20.109  1.00 18.65           C
ATOM     33  NH1 ARG A   5      28.141  49.881  18.950  1.00 20.50           N
ATOM     34  NH2 ARG A   5      29.619  48.871  20.406  1.00 18.26           N
ATOM     35  N   GLN A   6      23.136  46.987  23.871  1.00 16.00           N
ATOM     36  CA  GLN A   6      23.107  46.939  25.343  1.00 16.82           C
ATOM     37  C   GLN A   6      24.250  46.078  25.803  1.00 16.50           C
ATOM     38  O   GLN A   6      24.333  44.921  25.438  1.00 15.95           O
ATOM     39  CB  GLN A   6      21.750  46.377  25.822  1.00 16.58           C
ATOM     40  CG  GLN A   6      21.540  46.335  27.339  1.00 18.90           C
ATOM     41  CD  GLN A   6      20.127  45.969  27.703  1.00 18.66           C
ATOM     42  NE2 GLN A   6      19.677  46.491  28.831  1.00 19.29           N
ATOM     43  OE1 GLN A   6      19.446  45.231  26.991  1.00 19.89           O
ATOM     44  N   ASN A   7      25.136  46.650  26.644  1.00 17.15           N
ATOM     45  CA  ASN A   7      26.272  45.900  27.167  1.00 17.75           C
ATOM     46  C   ASN A   7      27.214  45.404  26.077  1.00 16.85           C
ATOM     47  O   ASN A   7      27.832  44.350  26.225  1.00 18.41           O
ATOM     48  CB  ASN A   7      25.814  44.692  28.004  1.00 18.31           C
ATOM     49  CG  ASN A   7      26.903  44.182  28.916  1.00 20.50           C
ATOM     50  ND2 ASN A   7      27.049  42.858  29.001  1.00 20.28           N
ATOM     51  OD1 ASN A   7      27.657  44.986  29.494  1.00 22.98           O
ATOM     52  N   TYR A   8      27.334  46.162  24.994  1.00 17.22           N
ATOM     53  CA  TYR A   8      28.199  45.738  23.894  1.00 17.51           C
ATOM     54  C   TYR A   8      29.253  46.807  23.667  1.00 18.51           C
ATOM     55  O   TYR A   8      28.974  47.868  23.114  1.00 19.38           O
ATOM     56  CB  TYR A   8      27.339  45.513  22.644  1.00 16.89           C
ATOM     57  CG  TYR A   8      28.048  44.774  21.496  1.00 15.63           C
ATOM     58  CD1 TYR A   8      28.515  43.491  21.671  1.00 16.74           C
ATOM     59  CD2 TYR A   8      28.206  45.377  20.258  1.00 15.33           C
ATOM     60  CE1 TYR A   8      29.123  42.776  20.660  1.00 16.88           C
ATOM     61  CE2 TYR A   8      28.837  44.693  19.215  1.00 15.96           C
ATOM     62  CZ  TYR A   8      29.285  43.393  19.422  1.00 15.86           C
ATOM     63  OH  TYR A   8      29.902  42.667  18.408  1.00 17.93           O
ATOM     64  N   SER A   9      30.478  46.525  24.103  1.00 17.88           N
ATOM     65  CA  SER A   9      31.546  47.551  24.073  1.00 18.59           C
ATOM     66  C   SER A   9      32.051  47.860  22.677  1.00 18.96           C
ATOM     67  O   SER A   9      31.987  47.016  21.758  1.00 16.83           O
ATOM     68  CB  SER A   9      32.717  47.130  24.959  1.00 19.16           C
ATOM     69  OG  SER A   9      33.343  45.940  24.487  1.00 18.34           O
ATOM     70  N   THR A  10      32.571  49.062  22.507  1.00 19.31           N
ATOM     71  CA  THR A  10      33.242  49.378  21.248  1.00 19.59           C
ATOM     72  C   THR A  10      34.463  48.446  21.045  1.00 18.06           C
ATOM     73  O   THR A  10      34.767  48.070  19.915  1.00 16.99           O
ATOM     74  CB  THR A  10      33.677  50.837  21.207  1.00 21.48           C
ATOM     75  CG2 THR A  10      32.459  51.737  21.348  1.00 22.16           C
ATOM     76  OG1 THR A  10      34.558  51.043  22.297  1.00 24.68           O
ATOM     77  N   GLU A  11      35.107  48.010  22.117  1.00 18.18           N
ATOM     78  CA  GLU A  11      36.271  47.135  22.019  1.00 18.09           C
ATOM     79  C   GLU A  11      35.873  45.787  21.415  1.00 17.63           C
ATOM     80  O   GLU A  11      36.547  45.301  20.510  1.00 17.78           O
ATOM     81  CB  GLU A  11      36.982  46.977  23.367  1.00 20.69           C
ATOM     82  CG  GLU A  11      37.654  48.270  23.880  1.00 22.76           C
ATOM     83  CD  GLU A  11      36.714  49.216  24.667  1.00 27.97           C
ATOM     84  OE1 GLU A  11      35.473  49.005  24.781  1.00 23.01           O
ATOM     85  OE2 GLU A  11      37.245  50.233  25.195  1.00 29.52           O
ATOM     86  N   VAL A  12      34.761  45.217  21.879  1.00 16.25           N
ATOM     87  CA  VAL A  12      34.305  43.942  21.354  1.00 16.32           C
ATOM     88  C   VAL A  12      33.833  44.110  19.917  1.00 16.45           C
ATOM     89  O   VAL A  12      34.165  43.274  19.084  1.00 14.66           O
ATOM     90  CB  VAL A  12      33.225  43.379  22.234  1.00 15.74           C
ATOM     91  CG1 VAL A  12      32.485  42.243  21.554  1.00 16.72           C
ATOM     92  CG2 VAL A  12      33.830  42.862  23.540  1.00 17.81           C
ATOM     93  N   GLU A  13      33.076  45.160  19.640  1.00 15.13           N
ATOM     94  CA  GLU A  13      32.624  45.420  18.283  1.00 15.21           C
ATOM     95  C   GLU A  13      33.806  45.429  17.325  1.00 15.52           C
ATOM     96  O   GLU A  13      33.770  44.761  16.254  1.00 14.66           O
ATOM     97  CB  GLU A  13      31.860  46.725  18.251  1.00 15.59           C
ATOM     98  CG  GLU A  13      31.424  47.138  16.855  1.00 15.81           C
ATOM     99  CD  GLU A  13      30.735  48.514  16.868  1.00 18.19           C
ATOM    100  OE1 GLU A  13      30.819  49.235  17.902  1.00 21.51           O
ATOM    101  OE2 GLU A  13      30.119  48.914  15.883  1.00 20.44           O
ATOM    102  N   ALA A  14      34.867  46.156  17.693  1.00 15.31           N
ATOM    103  CA  ALA A  14      36.031  46.238  16.792  1.00 15.95           C
ATOM    104  C   ALA A  14      36.721  44.879  16.664  1.00 15.32           C
ATOM    105  O   ALA A  14      37.123  44.485  15.546  1.00 16.62           O
ATOM    106  CB  ALA A  14      37.036  47.279  17.293  1.00 15.98           C
ATOM    107  N   ALA A  15      36.886  44.150  17.765  1.00 15.37           N
ATOM    108  CA  ALA A  15      37.522  42.855  17.752  1.00 14.72           C
ATOM    109  C   ALA A  15      36.708  41.869  16.889  1.00 15.12           C
ATOM    110  O   ALA A  15      37.292  40.986  16.256  1.00 15.77           O
ATOM    111  CB  ALA A  15      37.649  42.317  19.189  1.00 16.46           C
ATOM    112  N   VAL A  16      35.364  41.960  16.948  1.00 14.54           N
ATOM    113  CA  VAL A  16      34.528  41.093  16.108  1.00 14.85           C
ATOM    114  C   VAL A  16      34.770  41.387  14.618  1.00 14.57           C
ATOM    115  O   VAL A  16      34.891  40.441  13.802  1.00 14.08           O
ATOM    116  CB  VAL A  16      33.052  41.246  16.454  1.00 14.42           C
ATOM    117  CG1 VAL A  16      32.173  40.573  15.392  1.00 15.12           C
ATOM    118  CG2 VAL A  16      32.722  40.620  17.816  1.00 15.71           C
ATOM    119  N   ASN A  17      34.834  42.663  14.235  1.00 14.05           N
ATOM    120  CA  ASN A  17      35.203  42.997  12.842  1.00 14.67           C
ATOM    121  C   ASN A  17      36.563  42.442  12.445  1.00 15.14           C
ATOM    122  O   ASN A  17      36.716  41.909  11.337  1.00 14.46           O
ATOM    123  CB  ASN A  17      35.129  44.489  12.635  1.00 13.94           C
ATOM    124  CG  ASN A  17      33.694  44.979  12.515  1.00 15.43           C
ATOM    125  ND2 ASN A  17      33.451  46.223  12.920  1.00 17.01           N
ATOM    126  OD1 ASN A  17      32.824  44.226  12.027  1.00 15.20           O
ATOM    127  N   ARG A  18      37.538  42.509  13.342  1.00 14.85           N
ATOM    128  CA  ARG A  18      38.867  41.968  13.025  1.00 16.68           C
ATOM    129  C   ARG A  18      38.786  40.444  12.857  1.00 15.67           C
ATOM    130  O   ARG A  18      39.385  39.853  11.924  1.00 15.98           O
ATOM    131  CB  ARG A  18      39.892  42.387  14.098  1.00 16.83           C
ATOM    132  CG  ARG A  18      40.279  43.867  13.924  1.00 22.83           C
ATOM    133  CD  ARG A  18      41.469  44.330  14.770  1.00 22.65           C
ATOM    134  NE  ARG A  18      41.181  44.129  16.178  1.00 28.27           N
ATOM    135  CZ  ARG A  18      40.645  45.057  16.960  1.00 26.03           C
ATOM    136  NH1 ARG A  18      40.384  46.289  16.493  1.00 30.58           N
ATOM    137  NH2 ARG A  18      40.419  44.749  18.203  1.00 25.71           N
ATOM    138  N   LEU A  19      37.975  39.814  13.678  1.00 14.90           N
ATOM    139  CA  LEU A  19      37.826  38.348  13.614  1.00 15.62           C
ATOM    140  C   LEU A  19      37.132  37.912  12.312  1.00 14.92           C
ATOM    141  O   LEU A  19      37.499  36.885  11.730  1.00 14.97           O
ATOM    142  CB  LEU A  19      37.100  37.794  14.837  1.00 17.19           C
ATOM    143  CG  LEU A  19      37.103  36.284  15.087  1.00 19.31           C
ATOM    144  CD1 LEU A  19      38.524  35.719  15.208  1.00 19.52           C
ATOM    145  CD2 LEU A  19      36.316  35.979  16.342  1.00 20.09           C
ATOM    146  N   VAL A  20      36.179  38.713  11.845  1.00 13.98           N
ATOM    147  CA  VAL A  20      35.530  38.440  10.561  1.00 14.00           C
ATOM    148  C   VAL A  20      36.597  38.471   9.466  1.00 13.99           C
ATOM    149  O   VAL A  20      36.606  37.628   8.587  1.00 13.47           O
ATOM    150  CB  VAL A  20      34.429  39.495  10.286  1.00 13.81           C
ATOM    151  CG1 VAL A  20      33.982  39.453   8.814  1.00 14.34           C
ATOM    152  CG2 VAL A  20      33.251  39.273  11.246  1.00 14.47           C
ATOM    153  N   ASN A  21      37.499  39.438   9.507  1.00 13.79           N
ATOM    154  CA  ASN A  21      38.530  39.536   8.505  1.00 13.55           C
ATOM    155  C   ASN A  21      39.411  38.295   8.581  1.00 13.88           C
ATOM    156  O   ASN A  21      39.748  37.748   7.544  1.00 14.26           O
ATOM    157  CB  ASN A  21      39.351  40.815   8.682  1.00 14.90           C
ATOM    158  CG  ASN A  21      40.328  41.056   7.511  1.00 14.70           C
ATOM    159  ND2 ASN A  21      39.863  41.675   6.431  1.00 17.12           N
ATOM    160  OD1 ASN A  21      41.503  40.686   7.601  1.00 21.21           O
ATOM    161  N   LEU A  22      39.745  37.845   9.800  1.00 13.46           N
ATOM    162  CA  LEU A  22      40.580  36.657   9.950  1.00 15.09           C
ATOM    163  C   LEU A  22      39.909  35.440   9.373  1.00 14.02           C
ATOM    164  O   LEU A  22      40.568  34.635   8.711  1.00 13.96           O
ATOM    165  CB  LEU A  22      40.892  36.448  11.445  1.00 15.96           C
ATOM    166  CG  LEU A  22      42.002  37.302  12.016  1.00 21.61           C
ATOM    167  CD1 LEU A  22      41.911  38.759  11.761  1.00 30.89           C
ATOM    168  CD2 LEU A  22      42.143  37.026  13.487  1.00 22.60           C
ATOM    169  N   TYR A  23      38.608  35.256   9.622  1.00 13.39           N
ATOM    170  CA  TYR A  23      37.897  34.082   9.099  1.00 13.47           C
ATOM    171  C   TYR A  23      37.798  34.138   7.579  1.00 14.27           C
ATOM    172  O   TYR A  23      37.956  33.124   6.916  1.00 14.87           O
ATOM    173  CB  TYR A  23      36.503  33.944   9.727  1.00 13.94           C
ATOM    174  CG  TYR A  23      36.530  33.105  10.972  1.00 14.23           C
ATOM    175  CD1 TYR A  23      37.086  33.603  12.157  1.00 15.36           C
ATOM    176  CD2 TYR A  23      36.022  31.815  10.950  1.00 15.53           C
ATOM    177  CE1 TYR A  23      37.134  32.805  13.324  1.00 17.62           C
ATOM    178  CE2 TYR A  23      36.061  30.989  12.081  1.00 17.03           C
ATOM    179  CZ  TYR A  23      36.622  31.501  13.253  1.00 18.36           C
ATOM    180  OH  TYR A  23      36.670  30.697  14.386  1.00 22.28           O
ATOM    181  N   LEU A  24      37.554  35.330   7.034  1.00 13.65           N
ATOM    182  CA  LEU A  24      37.448  35.432   5.555  1.00 13.66           C
ATOM    183  C   LEU A  24      38.802  35.204   4.923  1.00 15.06           C
ATOM    184  O   LEU A  24      38.891  34.559   3.874  1.00 14.63           O
ATOM    185  CB  LEU A  24      36.893  36.789   5.127  1.00 13.98           C
ATOM    186  CG  LEU A  24      35.401  37.011   5.481  1.00 14.12           C
ATOM    187  CD1 LEU A  24      34.965  38.442   5.169  1.00 16.94           C
ATOM    188  CD2 LEU A  24      34.487  35.971   4.792  1.00 16.44           C
ATOM    189  N   ARG A  25      39.857  35.674   5.553  1.00 14.29           N
ATOM    190  CA  ARG A  25      41.208  35.403   5.056  1.00 15.21           C
ATOM    191  C   ARG A  25      41.510  33.903   5.089  1.00 15.14           C
ATOM    192  O   ARG A  25      42.142  33.355   4.172  1.00 14.94           O
ATOM    193  CB  ARG A  25      42.260  36.189   5.806  1.00 17.11           C
ATOM    194  CG  ARG A  25      43.444  36.264   4.916  1.00 25.64           C
ATOM    195  CD  ARG A  25      44.714  36.377   5.627  1.00 32.29           C
ATOM    196  NE  ARG A  25      45.803  36.146   4.693  1.00 32.91           N
ATOM    197  CZ  ARG A  25      47.074  36.265   5.045  1.00 35.99           C
ATOM    198  NH1 ARG A  25      47.353  36.588   6.317  1.00 36.71           N
ATOM    199  NH2 ARG A  25      48.047  36.077   4.149  1.00 28.26           N
ATOM    200  N   ALA A  26      41.089  33.238   6.164  1.00 13.58           N
ATOM    201  CA  ALA A  26      41.306  31.799   6.279  1.00 13.71           C
ATOM    202  C   ALA A  26      40.515  31.106   5.173  1.00 12.88           C
ATOM    203  O   ALA A  26      41.031  30.171   4.522  1.00 13.20           O
ATOM    204  CB  ALA A  26      40.833  31.299   7.663  1.00 13.49           C
ATOM    205  N   SER A  27      39.278  31.530   4.945  1.00 13.93           N
ATOM    206  CA  SER A  27      38.496  30.960   3.833  1.00 13.55           C
ATOM    207  C   SER A  27      39.232  31.101   2.491  1.00 14.18           C
ATOM    208  O   SER A  27      39.322  30.133   1.713  1.00 13.43           O
ATOM    209  CB  SER A  27      37.132  31.646   3.765  1.00 13.20           C
ATOM    210  OG  SER A  27      36.349  31.001   2.782  1.00 14.62           O
ATOM    211  N   TYR A  28      39.831  32.262   2.269  1.00 12.57           N
ATOM    212  CA  TYR A  28      40.607  32.513   1.043  1.00 12.23           C
ATOM    213  C   TYR A  28      41.810  31.620   0.952  1.00 12.92           C
ATOM    214  O   TYR A  28      42.093  31.093  -0.144  1.00 13.27           O
ATOM    215  CB  TYR A  28      41.012  33.985   1.045  1.00 13.10           C
ATOM    216  CG  TYR A  28      41.329  34.590  -0.294  1.00 13.41           C
ATOM    217  CD1 TYR A  28      41.005  33.969  -1.499  1.00 14.94           C
ATOM    218  CD2 TYR A  28      41.957  35.811  -0.325  1.00 15.01           C
ATOM    219  CE1 TYR A  28      41.296  34.631  -2.756  1.00 14.63           C
ATOM    220  CE2 TYR A  28      42.263  36.459  -1.546  1.00 15.20           C
ATOM    221  CZ  TYR A  28      41.924  35.860  -2.731  1.00 14.25           C
ATOM    222  OH  TYR A  28      42.225  36.468  -3.954  1.00 15.18           O
ATOM    223  N   THR A  29      42.507  31.442   2.068  1.00 12.08           N
ATOM    224  CA  THR A  29      43.647  30.542   2.094  1.00 12.73           C
ATOM    225  C   THR A  29      43.224  29.114   1.720  1.00 12.97           C
ATOM    226  O   THR A  29      43.894  28.457   0.917  1.00 13.29           O
ATOM    227  CB  THR A  29      44.294  30.597   3.476  1.00 13.28           C
ATOM    228  CG2 THR A  29      45.406  29.559   3.596  1.00 14.98           C
ATOM    229  OG1 THR A  29      44.853  31.902   3.659  1.00 14.37           O
ATOM    230  N   TYR A  30      42.113  28.648   2.299  1.00 12.25           N
ATOM    231  CA  TYR A  30      41.649  27.328   1.966  1.00 12.89           C
ATOM    232  C   TYR A  30      41.180  27.180   0.523  1.00 13.16           C
ATOM    233  O   TYR A  30      41.317  26.089  -0.044  1.00 13.54           O
ATOM    234  CB  TYR A  30      40.590  26.862   2.956  1.00 13.70           C
ATOM    235  CG  TYR A  30      41.149  26.567   4.325  1.00 14.59           C
ATOM    236  CD1 TYR A  30      42.238  25.671   4.476  1.00 14.66           C
ATOM    237  CD2 TYR A  30      40.576  27.113   5.479  1.00 14.70           C
ATOM    238  CE1 TYR A  30      42.737  25.340   5.732  1.00 17.16           C
ATOM    239  CE2 TYR A  30      41.089  26.756   6.752  1.00 13.97           C
ATOM    240  CZ  TYR A  30      42.159  25.909   6.854  1.00 15.05           C
ATOM    241  OH  TYR A  30      42.656  25.552   8.074  1.00 16.60           O
ATOM    242  N   LEU A  31      40.616  28.239  -0.078  1.00 13.22           N
ATOM    243  CA  LEU A  31      40.228  28.220  -1.467  1.00 13.35           C
ATOM    244  C   LEU A  31      41.499  27.978  -2.289  1.00 13.02           C
ATOM    245  O   LEU A  31      41.502  27.160  -3.230  1.00 13.53           O
ATOM    246  CB  LEU A  31      39.583  29.574  -1.828  1.00 14.09           C
ATOM    247  CG  LEU A  31      39.206  29.700  -3.307  1.00 17.21           C
ATOM    248  CD1 LEU A  31      38.094  28.729  -3.635  1.00 20.62           C
ATOM    249  CD2 LEU A  31      38.741  31.123  -3.640  1.00 18.40           C
ATOM    250  N   SER A  32      42.563  28.699  -1.960  1.00 13.58           N
ATOM    251  CA  SER A  32      43.817  28.553  -2.692  1.00 13.82           C
ATOM    252  C   SER A  32      44.401  27.158  -2.516  1.00 14.00           C
ATOM    253  O   SER A  32      44.846  26.523  -3.503  1.00 13.68           O
ATOM    254  CB  SER A  32      44.808  29.631  -2.257  1.00 15.02           C
ATOM    255  OG  SER A  32      46.071  29.386  -2.882  1.00 14.27           O
ATOM    256  N   LEU A  33      44.390  26.659  -1.279  1.00 12.56           N
ATOM    257  CA  LEU A  33      44.888  25.285  -1.017  1.00 13.10           C
ATOM    258  C   LEU A  33      44.079  24.282  -1.839  1.00 13.67           C
ATOM    259  O   LEU A  33      44.655  23.396  -2.499  1.00 13.74           O
ATOM    260  CB  LEU A  33      44.749  24.970   0.474  1.00 13.11           C
ATOM    261  CG  LEU A  33      45.909  25.461   1.325  1.00 14.67           C
ATOM    262  CD1 LEU A  33      45.512  25.620   2.790  1.00 14.49           C
ATOM    263  CD2 LEU A  33      47.067  24.447   1.217  1.00 15.64           C
ATOM    264  N   GLY A  34      42.750  24.409  -1.851  1.00 13.76           N
ATOM    265  CA  GLY A  34      41.880  23.475  -2.559  1.00 13.91           C
ATOM    266  C   GLY A  34      42.239  23.438  -4.050  1.00 14.05           C
ATOM    267  O   GLY A  34      42.417  22.357  -4.639  1.00 15.90           O
ATOM    268  N   PHE A  35      42.361  24.607  -4.664  1.00 13.07           N
ATOM    269  CA  PHE A  35      42.607  24.634  -6.114  1.00 14.00           C
ATOM    270  C   PHE A  35      44.026  24.194  -6.474  1.00 14.24           C
ATOM    271  O   PHE A  35      44.216  23.617  -7.540  1.00 15.12           O
ATOM    272  CB  PHE A  35      42.169  25.950  -6.769  1.00 14.86           C
ATOM    273  CG  PHE A  35      40.691  25.967  -7.026  1.00 14.75           C
ATOM    274  CD1 PHE A  35      40.136  25.245  -8.093  1.00 17.17           C
ATOM    275  CD2 PHE A  35      39.828  26.582  -6.127  1.00 18.94           C
ATOM    276  CE1 PHE A  35      38.781  25.215  -8.309  1.00 19.02           C
ATOM    277  CE2 PHE A  35      38.412  26.533  -6.321  1.00 21.06           C
ATOM    278  CZ  PHE A  35      37.901  25.838  -7.430  1.00 20.46           C
ATOM    279  N   TYR A  36      44.984  24.370  -5.563  1.00 13.11           N
ATOM    280  CA  TYR A  36      46.342  23.883  -5.795  1.00 13.18           C
ATOM    281  C   TYR A  36      46.291  22.327  -5.902  1.00 13.20           C
ATOM    282  O   TYR A  36      46.931  21.735  -6.781  1.00 13.52           O
ATOM    283  CB  TYR A  36      47.246  24.339  -4.632  1.00 14.01           C
ATOM    284  CG  TYR A  36      48.578  23.652  -4.626  1.00 13.35           C
ATOM    285  CD1 TYR A  36      49.602  24.058  -5.467  1.00 14.46           C
ATOM    286  CD2 TYR A  36      48.814  22.571  -3.755  1.00 13.99           C
ATOM    287  CE1 TYR A  36      50.840  23.393  -5.469  1.00 14.83           C
ATOM    288  CE2 TYR A  36      50.049  21.914  -3.704  1.00 15.13           C
ATOM    289  CZ  TYR A  36      51.054  22.336  -4.578  1.00 14.92           C
ATOM    290  OH  TYR A  36      52.249  21.627  -4.524  1.00 16.49           O
ATOM    291  N   PHE A  37      45.539  21.686  -5.018  1.00 13.27           N
ATOM    292  CA  PHE A  37      45.477  20.201  -5.060  1.00 12.52           C
ATOM    293  C   PHE A  37      44.666  19.650  -6.213  1.00 13.72           C
ATOM    294  O   PHE A  37      44.722  18.429  -6.496  1.00 15.32           O
ATOM    295  CB  PHE A  37      45.084  19.644  -3.667  1.00 13.32           C
ATOM    296  CG  PHE A  37      46.212  19.726  -2.686  1.00 13.18           C
ATOM    297  CD1 PHE A  37      47.236  18.777  -2.690  1.00 13.13           C
ATOM    298  CD2 PHE A  37      46.290  20.781  -1.762  1.00 14.40           C
ATOM    299  CE1 PHE A  37      48.315  18.862  -1.818  1.00 13.42           C
ATOM    300  CE2 PHE A  37      47.348  20.883  -0.873  1.00 13.13           C
ATOM    301  CZ  PHE A  37      48.380  19.924  -0.895  1.00 13.74           C
ATOM    302  N   ASP A  38      43.955  20.521  -6.920  1.00 13.16           N
ATOM    303  CA  ASP A  38      43.230  20.202  -8.131  1.00 14.37           C
ATOM    304  C   ASP A  38      44.096  20.403  -9.385  1.00 13.54           C
ATOM    305  O   ASP A  38      43.644  20.072 -10.495  1.00 15.17           O
ATOM    306  CB  ASP A  38      41.992  21.123  -8.207  1.00 15.08           C
ATOM    307  CG  ASP A  38      41.121  20.883  -9.429  1.00 18.39           C
ATOM    308  OD1 ASP A  38      40.671  19.730  -9.587  1.00 21.80           O
ATOM    309  OD2 ASP A  38      40.873  21.841 -10.209  1.00 21.66           O
ATOM    310  N   ARG A  39      45.290  20.965  -9.249  1.00 12.41           N
ATOM    311  CA  ARG A  39      46.179  21.084 -10.431  1.00 13.36           C
ATOM    312  C   ARG A  39      46.462  19.715 -11.021  1.00 14.19           C
ATOM    313  O   ARG A  39      46.626  18.722 -10.282  1.00 14.31           O
ATOM    314  CB  ARG A  39      47.525  21.703 -10.054  1.00 13.04           C
ATOM    315  CG  ARG A  39      47.441  23.195  -9.728  1.00 13.07           C
ATOM    316  CD  ARG A  39      48.716  23.757  -9.113  1.00 15.81           C
ATOM    317  NE  ARG A  39      49.949  23.399  -9.842  1.00 17.48           N
ATOM    318  CZ  ARG A  39      51.123  24.051  -9.697  1.00 20.62           C
ATOM    319  NH1 ARG A  39      51.255  25.165  -8.938  1.00 22.63           N
ATOM    320  NH2 ARG A  39      52.168  23.643 -10.397  1.00 23.02           N
ATOM    321  N   ASP A  40      46.577  19.655 -12.355  1.00 14.10           N
ATOM    322  CA  ASP A  40      46.872  18.344 -12.964  1.00 14.15           C
ATOM    323  C   ASP A  40      48.228  17.777 -12.544  1.00 14.63           C
ATOM    324  O   ASP A  40      48.387  16.565 -12.595  1.00 15.44           O
ATOM    325  CB  ASP A  40      46.792  18.426 -14.494  1.00 14.20           C
ATOM    326  CG  ASP A  40      47.987  19.106 -15.087  1.00 17.00           C
ATOM    327  OD1 ASP A  40      48.018  20.345 -15.185  1.00 17.44           O
ATOM    328  OD2 ASP A  40      48.978  18.430 -15.465  1.00 17.77           O
ATOM    329  N   ASP A  41      49.158  18.615 -12.123  1.00 13.32           N
ATOM    330  CA  ASP A  41      50.487  18.164 -11.703  1.00 14.43           C
ATOM    331  C   ASP A  41      50.586  17.954 -10.174  1.00 13.81           C
ATOM    332  O   ASP A  41      51.697  17.775  -9.650  1.00 15.63           O
ATOM    333  CB  ASP A  41      51.588  19.135 -12.201  1.00 14.57           C
ATOM    334  CG  ASP A  41      51.427  20.558 -11.685  1.00 17.67           C
ATOM    335  OD1 ASP A  41      50.436  20.880 -11.015  1.00 16.34           O
ATOM    336  OD2 ASP A  41      52.305  21.380 -12.049  1.00 21.36           O
ATOM    337  N   VAL A  42      49.428  17.998  -9.506  1.00 13.85           N
ATOM    338  CA  VAL A  42      49.331  17.732  -8.053  1.00 13.68           C
ATOM    339  C   VAL A  42      48.317  16.623  -7.874  1.00 13.36           C
ATOM    340  O   VAL A  42      48.687  15.523  -7.435  1.00 14.63           O
ATOM    341  CB  VAL A  42      48.946  19.014  -7.255  1.00 13.41           C
ATOM    342  CG1 VAL A  42      48.854  18.634  -5.732  1.00 13.99           C
ATOM    343  CG2 VAL A  42      50.008  20.114  -7.445  1.00 14.35           C
ATOM    344  N   ALA A  43      47.075  16.871  -8.230  1.00 13.21           N
ATOM    345  CA  ALA A  43      46.127  15.796  -8.490  1.00 12.85           C
ATOM    346  C   ALA A  43      45.889  14.900  -7.290  1.00 13.95           C
ATOM    347  O   ALA A  43      46.075  13.679  -7.326  1.00 14.92           O
ATOM    348  CB  ALA A  43      46.612  14.920  -9.734  1.00 14.26           C
ATOM    349  N   LEU A  44      45.497  15.517  -6.206  1.00 12.86           N
ATOM    350  CA  LEU A  44      45.088  14.780  -4.998  1.00 13.73           C
ATOM    351  C   LEU A  44      43.663  15.172  -4.609  1.00 14.04           C
ATOM    352  O   LEU A  44      43.449  16.100  -3.796  1.00 14.54           O
ATOM    353  CB  LEU A  44      46.077  15.024  -3.865  1.00 13.54           C
ATOM    354  CG  LEU A  44      47.455  14.418  -4.121  1.00 13.46           C
ATOM    355  CD1 LEU A  44      48.542  15.002  -3.213  1.00 16.41           C
ATOM    356  CD2 LEU A  44      47.416  12.872  -3.962  1.00 14.89           C
ATOM    357  N   GLU A  45      42.674  14.490  -5.164  1.00 15.40           N
ATOM    358  CA  GLU A  45      41.277  14.912  -5.041  1.00 16.06           C
ATOM    359  C   GLU A  45      40.819  14.984  -3.586  1.00 15.77           C
ATOM    360  O   GLU A  45      40.128  15.951  -3.206  1.00 15.46           O
ATOM    361  CB  GLU A  45      40.349  14.025  -5.878  1.00 17.45           C
ATOM    362  CG  GLU A  45      38.915  14.511  -5.892  1.00 23.64           C
ATOM    363  CD  GLU A  45      38.093  13.824  -6.966  1.00 31.95           C
ATOM    364  OE1 GLU A  45      38.589  12.860  -7.627  1.00 32.12           O
ATOM    365  OE2 GLU A  45      36.935  14.264  -7.158  1.00 36.75           O
ATOM    366  N   GLY A  46      41.183  13.994  -2.771  1.00 14.42           N
ATOM    367  CA  GLY A  46      40.699  14.009  -1.380  1.00 15.23           C
ATOM    368  C   GLY A  46      41.273  15.204  -0.632  1.00 14.38           C
ATOM    369  O   GLY A  46      40.630  15.725   0.291  1.00 15.06           O
ATOM    370  N   VAL A  47      42.487  15.623  -0.978  1.00 13.28           N
ATOM    371  CA  VAL A  47      43.094  16.798  -0.323  1.00 12.84           C
ATOM    372  C   VAL A  47      42.386  18.066  -0.796  1.00 14.47           C
ATOM    373  O   VAL A  47      42.059  18.961   0.030  1.00 13.66           O
ATOM    374  CB  VAL A  47      44.612  16.878  -0.558  1.00 13.04           C
ATOM    375  CG1 VAL A  47      45.216  18.058   0.221  1.00 14.44           C
ATOM    376  CG2 VAL A  47      45.343  15.551  -0.206  1.00 14.09           C
ATOM    377  N   CYS A  48      42.096  18.167  -2.083  1.00 15.13           N
ATOM    378  CA  CYS A  48      41.324  19.307  -2.554  1.00 16.44           C
ATOM    379  C   CYS A  48      39.996  19.372  -1.806  1.00 15.48           C
ATOM    380  O   CYS A  48      39.581  20.455  -1.364  1.00 15.57           O
ATOM    381  CB  CYS A  48      41.092  19.142  -4.045  1.00 17.24           C
ATOM    382  SG  CYS A  48      39.946  20.302  -4.750  1.00 24.41           S
ATOM    383  N   HIS A  49      39.290  18.258  -1.660  1.00 14.71           N
ATOM    384  CA  HIS A  49      37.955  18.310  -1.081  1.00 16.62           C
ATOM    385  C   HIS A  49      38.064  18.705   0.411  1.00 15.95           C
ATOM    386  O   HIS A  49      37.255  19.504   0.906  1.00 15.89           O
ATOM    387  CB  HIS A  49      37.227  16.945  -1.185  1.00 19.58           C
ATOM    388  CG AHIS A  49      35.846  16.992  -0.616  0.50 21.38           C
ATOM    389  CG BHIS A  49      36.792  16.573  -2.575  0.50 22.51           C
ATOM    390  CD2AHIS A  49      35.326  16.463   0.515  0.50 26.70           C
ATOM    391  CD2BHIS A  49      36.605  15.360  -3.152  0.50 26.41           C
ATOM    392  ND1AHIS A  49      34.833  17.727  -1.198  0.50 25.42           N
ATOM    393  ND1BHIS A  49      36.460  17.505  -3.536  0.50 26.87           N
ATOM    394  CE1AHIS A  49      33.736  17.614  -0.471  0.50 26.60           C
ATOM    395  CE1BHIS A  49      36.116  16.885  -4.653  0.50 27.92           C
ATOM    396  NE2AHIS A  49      34.011  16.855   0.577  0.50 26.91           N
ATOM    397  NE2BHIS A  49      36.190  15.584  -4.446  0.50 26.85           N
ATOM    398  N   PHE A  50      39.093  18.219   1.103  1.00 15.03           N
ATOM    399  CA  PHE A  50      39.303  18.558   2.523  1.00 14.98           C
ATOM    400  C   PHE A  50      39.424  20.067   2.665  1.00 14.05           C
ATOM    401  O   PHE A  50      38.753  20.690   3.474  1.00 14.60           O
ATOM    402  CB  PHE A  50      40.589  17.886   3.004  1.00 14.77           C
ATOM    403  CG  PHE A  50      40.951  18.183   4.449  1.00 14.33           C
ATOM    404  CD1 PHE A  50      40.259  17.567   5.504  1.00 17.43           C
ATOM    405  CD2 PHE A  50      41.957  19.042   4.736  1.00 15.73           C
ATOM    406  CE1 PHE A  50      40.606  17.848   6.849  1.00 18.80           C
ATOM    407  CE2 PHE A  50      42.292  19.332   6.083  1.00 16.35           C
ATOM    408  CZ  PHE A  50      41.620  18.717   7.113  1.00 17.58           C
ATOM    409  N   PHE A  51      40.225  20.679   1.828  1.00 14.14           N
ATOM    410  CA  PHE A  51      40.405  22.141   1.963  1.00 14.10           C
ATOM    411  C   PHE A  51      39.237  22.964   1.440  1.00 14.70           C
ATOM    412  O   PHE A  51      38.927  24.036   1.999  1.00 15.28           O
ATOM    413  CB  PHE A  51      41.749  22.553   1.335  1.00 12.69           C
ATOM    414  CG  PHE A  51      42.937  22.063   2.103  1.00 13.73           C
ATOM    415  CD1 PHE A  51      43.088  22.376   3.454  1.00 15.13           C
ATOM    416  CD2 PHE A  51      43.952  21.307   1.484  1.00 13.85           C
ATOM    417  CE1 PHE A  51      44.198  21.939   4.166  1.00 15.05           C
ATOM    418  CE2 PHE A  51      45.057  20.872   2.216  1.00 14.61           C
ATOM    419  CZ  PHE A  51      45.182  21.171   3.533  1.00 15.88           C
ATOM    420  N   ARG A  52      38.591  22.529   0.358  1.00 16.06           N
ATOM    421  CA  ARG A  52      37.407  23.248  -0.115  1.00 17.20           C
ATOM    422  C   ARG A  52      36.300  23.269   0.942  1.00 16.66           C
ATOM    423  O   ARG A  52      35.653  24.306   1.175  1.00 17.84           O
ATOM    424  CB  ARG A  52      36.932  22.676  -1.458  1.00 19.03           C
ATOM    425  CG  ARG A  52      37.945  22.977  -2.521  1.00 24.13           C
ATOM    426  CD  ARG A  52      37.362  22.834  -3.906  1.00 31.50           C
ATOM    427  NE  ARG A  52      36.416  23.900  -4.248  1.00 36.58           N
ATOM    428  CZ  ARG A  52      35.708  23.898  -5.370  1.00 38.91           C
ATOM    429  NH1 ARG A  52      35.851  22.890  -6.228  1.00 40.04           N
ATOM    430  NH2 ARG A  52      34.847  24.879  -5.626  1.00 38.97           N
ATOM    431  N   GLU A  53      36.098  22.154   1.635  1.00 16.07           N
ATOM    432  CA  GLU A  53      35.118  22.086   2.737  1.00 16.97           C
ATOM    433  C   GLU A  53      35.514  23.045   3.858  1.00 16.54           C
ATOM    434  O   GLU A  53      34.659  23.737   4.404  1.00 17.21           O
ATOM    435  CB  GLU A  53      35.001  20.652   3.235  1.00 18.55           C
ATOM    436  CG  GLU A  53      34.233  19.779   2.219  1.00 25.15           C
ATOM    437  CD  GLU A  53      32.875  20.393   1.848  1.00 32.16           C
ATOM    438  OE1 GLU A  53      32.099  20.732   2.777  1.00 35.40           O
ATOM    439  OE2 GLU A  53      32.614  20.592   0.635  1.00 36.08           O
ATOM    440  N   LEU A  54      36.807  23.132   4.184  1.00 15.08           N
ATOM    441  CA  LEU A  54      37.262  24.131   5.185  1.00 14.44           C
ATOM    442  C   LEU A  54      37.050  25.562   4.722  1.00 14.40           C
ATOM    443  O   LEU A  54      36.712  26.429   5.533  1.00 15.16           O
ATOM    444  CB  LEU A  54      38.716  23.869   5.558  1.00 14.40           C
ATOM    445  CG  LEU A  54      38.909  22.619   6.421  1.00 15.51           C
ATOM    446  CD1 LEU A  54      40.336  22.371   6.634  1.00 19.63           C
ATOM    447  CD2 LEU A  54      38.235  22.834   7.767  1.00 22.84           C
ATOM    448  N   ALA A  55      37.217  25.850   3.431  1.00 14.20           N
ATOM    449  CA  ALA A  55      36.943  27.217   2.938  1.00 14.20           C
ATOM    450  C   ALA A  55      35.471  27.571   3.230  1.00 14.59           C
ATOM    451  O   ALA A  55      35.141  28.676   3.711  1.00 13.91           O
ATOM    452  CB  ALA A  55      37.247  27.313   1.451  1.00 15.39           C
ATOM    453  N   GLU A  56      34.570  26.618   3.011  1.00 14.28           N
ATOM    454  CA  GLU A  56      33.170  26.860   3.276  1.00 15.62           C
ATOM    455  C   GLU A  56      32.923  27.045   4.775  1.00 15.50           C
ATOM    456  O   GLU A  56      32.212  27.974   5.174  1.00 16.26           O
ATOM    457  CB  GLU A  56      32.400  25.650   2.795  1.00 17.29           C
ATOM    458  CG  GLU A  56      30.922  25.734   3.088  1.00 22.95           C
ATOM    459  CD  GLU A  56      30.149  24.552   2.529  1.00 32.24           C
ATOM    460  OE1 GLU A  56      30.486  24.067   1.432  1.00 34.43           O
ATOM    461  OE2 GLU A  56      29.225  24.092   3.208  1.00 33.92           O
ATOM    462  N   GLU A  57      33.530  26.205   5.604  1.00 15.49           N
ATOM    463  CA  GLU A  57      33.359  26.343   7.064  1.00 16.32           C
ATOM    464  C   GLU A  57      33.838  27.710   7.573  1.00 15.10           C
ATOM    465  O   GLU A  57      33.201  28.319   8.470  1.00 16.01           O
ATOM    466  CB  GLU A  57      34.069  25.220   7.798  1.00 17.58           C
ATOM    467  CG  GLU A  57      33.420  23.845   7.496  1.00 21.22           C
ATOM    468  CD  GLU A  57      31.885  23.889   7.580  1.00 30.22           C
ATOM    469  OE1 GLU A  57      31.380  24.062   8.709  1.00 32.92           O
ATOM    470  OE2 GLU A  57      31.179  23.771   6.529  1.00 31.70           O
ATOM    471  N   LYS A  58      34.962  28.202   7.064  1.00 13.31           N
ATOM    472  CA  LYS A  58      35.456  29.479   7.553  1.00 13.30           C
ATOM    473  C   LYS A  58      34.552  30.613   7.090  1.00 13.97           C
ATOM    474  O   LYS A  58      34.331  31.581   7.837  1.00 14.38           O
ATOM    475  CB  LYS A  58      36.912  29.709   7.125  1.00 13.38           C
ATOM    476  CG  LYS A  58      37.890  28.678   7.678  1.00 14.20           C
ATOM    477  CD  LYS A  58      37.756  28.622   9.200  1.00 18.42           C
ATOM    478  CE  LYS A  58      38.472  27.438   9.744  1.00 24.93           C
ATOM    479  NZ  LYS A  58      38.156  27.176  11.178  1.00 22.96           N
ATOM    480  N   ARG A  59      34.037  30.545   5.861  1.00 13.63           N
ATOM    481  CA  ARG A  59      33.130  31.599   5.395  1.00 15.94           C
ATOM    482  C   ARG A  59      31.878  31.621   6.255  1.00 15.74           C
ATOM    483  O   ARG A  59      31.428  32.685   6.657  1.00 16.10           O
ATOM    484  CB  ARG A  59      32.801  31.348   3.923  1.00 16.82           C
ATOM    485  CG  ARG A  59      31.921  32.435   3.394  1.00 21.04           C
ATOM    486  CD  ARG A  59      31.320  32.171   2.020  1.00 24.33           C
ATOM    487  NE  ARG A  59      30.948  30.776   1.810  1.00 28.28           N
ATOM    488  CZ  ARG A  59      29.787  30.216   2.129  1.00 33.51           C
ATOM    489  NH1 ARG A  59      28.796  30.912   2.708  1.00 34.41           N
ATOM    490  NH2 ARG A  59      29.617  28.921   1.848  1.00 34.60           N
ATOM    491  N   GLU A  60      31.348  30.441   6.555  1.00 15.92           N
ATOM    492  CA  GLU A  60      30.179  30.324   7.428  1.00 15.61           C
ATOM    493  C   GLU A  60      30.461  30.910   8.813  1.00 15.67           C
ATOM    494  O   GLU A  60      29.590  31.629   9.346  1.00 16.53           O
ATOM    495  CB  GLU A  60      29.763  28.872   7.540  1.00 16.87           C
ATOM    496  CG  GLU A  60      29.150  28.412   6.226  1.00 21.17           C
ATOM    497  CD  GLU A  60      28.930  26.914   6.172  1.00 27.39           C
ATOM    498  OE1 GLU A  60      29.366  26.179   7.086  1.00 30.10           O
ATOM    499  OE2 GLU A  60      28.316  26.469   5.193  1.00 29.84           O
ATOM    500  N   GLY A  61      31.664  30.720   9.342  1.00 14.89           N
ATOM    501  CA  GLY A  61      32.027  31.308  10.632  1.00 15.62           C
ATOM    502  C   GLY A  61      31.990  32.830  10.561  1.00 15.49           C
ATOM    503  O   GLY A  61      31.441  33.501  11.455  1.00 15.44           O
ATOM    504  N   ALA A  62      32.565  33.403   9.511  1.00 14.94           N
ATOM    505  CA  ALA A  62      32.502  34.847   9.293  1.00 14.32           C
ATOM    506  C   ALA A  62      31.064  35.333   9.242  1.00 14.83           C
ATOM    507  O   ALA A  62      30.736  36.363   9.868  1.00 15.00           O
ATOM    508  CB  ALA A  62      33.237  35.217   8.018  1.00 16.15           C
ATOM    509  N   GLU A  63      30.191  34.603   8.533  1.00 14.25           N
ATOM    510  CA  GLU A  63      28.800  35.002   8.405  1.00 14.98           C
ATOM    511  C   GLU A  63      28.085  34.928   9.759  1.00 14.61           C
ATOM    512  O   GLU A  63      27.283  35.819  10.081  1.00 14.96           O
ATOM    513  CB  GLU A  63      28.095  34.187   7.322  1.00 16.69           C
ATOM    514  CG  GLU A  63      28.613  34.554   5.925  1.00 19.87           C
ATOM    515  CD  GLU A  63      28.311  33.509   4.867  1.00 28.63           C
ATOM    516  OE1 GLU A  63      27.780  32.414   5.200  1.00 31.80           O
ATOM    517  OE2 GLU A  63      28.663  33.778   3.698  1.00 29.06           O
ATOM    518  N   ARG A  64      28.431  33.957  10.577  1.00 15.55           N
ATOM    519  CA  ARG A  64      27.805  33.849  11.903  1.00 15.44           C
ATOM    520  C   ARG A  64      28.265  35.033  12.775  1.00 14.84           C
ATOM    521  O   ARG A  64      27.469  35.637  13.492  1.00 15.24           O
ATOM    522  CB  ARG A  64      28.221  32.523  12.522  1.00 17.25           C
ATOM    523  CG  ARG A  64      27.565  32.223  13.839  1.00 23.68           C
ATOM    524  CD  ARG A  64      27.724  30.747  14.213  1.00 35.27           C
ATOM    525  NE  ARG A  64      26.584  29.922  13.805  1.00 42.45           N
ATOM    526  CZ  ARG A  64      26.539  29.179  12.697  1.00 45.84           C
ATOM    527  NH1 ARG A  64      25.459  28.451  12.427  1.00 47.79           N
ATOM    528  NH2 ARG A  64      27.566  29.155  11.858  1.00 48.16           N
ATOM    529  N   LEU A  65      29.544  35.400  12.695  1.00 15.56           N
ATOM    530  CA  LEU A  65      30.044  36.581  13.414  1.00 14.94           C
ATOM    531  C   LEU A  65      29.342  37.861  12.986  1.00 14.76           C
ATOM    532  O   LEU A  65      28.976  38.699  13.822  1.00 15.07           O
ATOM    533  CB  LEU A  65      31.559  36.713  13.250  1.00 15.64           C
ATOM    534  CG  LEU A  65      32.341  35.657  14.034  1.00 16.79           C
ATOM    535  CD1 LEU A  65      33.726  35.530  13.384  1.00 17.43           C
ATOM    536  CD2 LEU A  65      32.407  36.066  15.500  1.00 19.43           C
ATOM    537  N   LEU A  66      29.114  38.000  11.678  1.00 14.17           N
ATOM    538  CA  LEU A  66      28.440  39.189  11.149  1.00 13.54           C
ATOM    539  C   LEU A  66      26.978  39.247  11.608  1.00 13.89           C
ATOM    540  O   LEU A  66      26.474  40.330  11.973  1.00 14.05           O
ATOM    541  CB  LEU A  66      28.536  39.206   9.622  1.00 14.45           C
ATOM    542  CG  LEU A  66      29.946  39.551   9.145  1.00 13.81           C
ATOM    543  CD1 LEU A  66      30.102  39.147   7.681  1.00 15.97           C
ATOM    544  CD2 LEU A  66      30.194  41.037   9.324  1.00 14.84           C
ATOM    545  N   LYS A  67      26.312  38.115  11.619  1.00 14.32           N
ATOM    546  CA  LYS A  67      24.917  38.069  12.097  1.00 14.97           C
ATOM    547  C   LYS A  67      24.881  38.485  13.560  1.00 15.03           C
ATOM    548  O   LYS A  67      24.043  39.299  13.937  1.00 16.00           O
ATOM    549  CB  LYS A  67      24.378  36.652  11.925  1.00 15.73           C
ATOM    550  CG  LYS A  67      22.971  36.542  12.384  1.00 20.86           C
ATOM    551  CD  LYS A  67      22.440  35.168  12.173  1.00 25.27           C
ATOM    552  CE  LYS A  67      21.010  35.040  12.680  1.00 32.63           C
ATOM    553  NZ  LYS A  67      20.560  33.616  12.511  1.00 35.37           N
ATOM    554  N   MET A  68      25.842  38.009  14.333  1.00 13.70           N
ATOM    555  CA  MET A  68      25.922  38.361  15.753  1.00 15.10           C
ATOM    556  C   MET A  68      26.208  39.857  15.950  1.00 15.24           C
ATOM    557  O   MET A  68      25.596  40.532  16.811  1.00 16.11           O
ATOM    558  CB  MET A  68      26.985  37.507  16.439  1.00 15.47           C
ATOM    559  CG  MET A  68      27.034  37.785  17.978  1.00 18.45           C
ATOM    560  SD  MET A  68      28.188  39.167  18.335  1.00 21.63           S
ATOM    561  CE  MET A  68      29.766  38.375  17.968  1.00 21.96           C
ATOM    562  N   GLN A  69      27.115  40.417  15.154  1.00 14.38           N
ATOM    563  CA  GLN A  69      27.421  41.841  15.202  1.00 14.72           C
ATOM    564  C   GLN A  69      26.113  42.625  15.055  1.00 14.95           C
ATOM    565  O   GLN A  69      25.822  43.551  15.854  1.00 15.90           O
ATOM    566  CB  GLN A  69      28.417  42.178  14.063  1.00 15.37           C
ATOM    567  CG  GLN A  69      28.890  43.633  14.005  1.00 16.38           C
ATOM    568  CD  GLN A  69      29.974  43.947  15.036  1.00 16.97           C
ATOM    569  NE2 GLN A  69      31.220  44.105  14.567  1.00 18.80           N
ATOM    570  OE1 GLN A  69      29.674  44.085  16.244  1.00 19.03           O
ATOM    571  N   ASN A  70      25.310  42.300  14.038  1.00 14.30           N
ATOM    572  CA  ASN A  70      24.042  43.005  13.867  1.00 15.08           C
ATOM    573  C   ASN A  70      23.028  42.716  14.993  1.00 14.32           C
ATOM    574  O   ASN A  70      22.283  43.655  15.405  1.00 14.61           O
ATOM    575  CB  ASN A  70      23.433  42.670  12.514  1.00 15.69           C
ATOM    576  CG  ASN A  70      23.966  43.538  11.408  1.00 16.53           C
ATOM    577  ND2 ASN A  70      23.713  43.095  10.184  1.00 15.85           N
ATOM    578  OD1 ASN A  70      24.586  44.593  11.624  1.00 19.85           O
ATOM    579  N   GLN A  71      22.984  41.483  15.485  1.00 14.07           N
ATOM    580  CA  GLN A  71      22.053  41.186  16.604  1.00 15.39           C
ATOM    581  C   GLN A  71      22.365  42.066  17.799  1.00 15.55           C
ATOM    582  O   GLN A  71      21.421  42.467  18.515  1.00 16.43           O
ATOM    583  CB  GLN A  71      22.115  39.722  17.025  1.00 15.99           C
ATOM    584  CG  GLN A  71      21.472  38.792  16.034  1.00 18.27           C
ATOM    585  CD  GLN A  71      21.633  37.327  16.381  1.00 23.51           C
ATOM    586  NE2 GLN A  71      22.776  36.975  16.931  1.00 26.11           N
ATOM    587  OE1 GLN A  71      20.730  36.524  16.151  1.00 30.45           O
ATOM    588  N   ARG A  72      23.646  42.396  17.996  1.00 14.27           N
ATOM    589  CA  ARG A  72      24.037  43.172  19.192  1.00 14.95           C
ATOM    590  C   ARG A  72      23.972  44.678  18.947  1.00 15.78           C
ATOM    591  O   ARG A  72      24.163  45.480  19.874  1.00 17.01           O
ATOM    592  CB  ARG A  72      25.428  42.784  19.668  1.00 14.72           C
ATOM    593  CG  ARG A  72      25.554  41.363  20.174  1.00 15.98           C
ATOM    594  CD  ARG A  72      24.735  41.111  21.437  1.00 16.91           C
ATOM    595  NE  ARG A  72      25.031  42.005  22.568  1.00 16.38           N
ATOM    596  CZ  ARG A  72      26.016  41.810  23.464  1.00 17.72           C
ATOM    597  NH1 ARG A  72      26.874  40.797  23.347  1.00 17.64           N
ATOM    598  NH2 ARG A  72      26.181  42.683  24.470  1.00 17.73           N
ATOM    599  N   GLY A  73      23.722  45.100  17.719  1.00 15.69           N
ATOM    600  CA  GLY A  73      23.717  46.510  17.416  1.00 16.61           C
ATOM    601  C   GLY A  73      25.045  47.125  17.035  1.00 16.34           C
ATOM    602  O   GLY A  73      25.167  48.357  16.937  1.00 17.87           O
ATOM    603  N   GLY A  74      26.068  46.283  16.827  1.00 16.92           N
ATOM    604  CA  GLY A  74      27.357  46.748  16.312  1.00 16.67           C
ATOM    605  C   GLY A  74      27.288  46.905  14.781  1.00 16.21           C
ATOM    606  O   GLY A  74      26.287  46.544  14.139  1.00 17.61           O
ATOM    607  N   ARG A  75      28.351  47.460  14.228  1.00 16.77           N
ATOM    608  CA  ARG A  75      28.328  47.788  12.823  1.00 15.89           C
ATOM    609  C   ARG A  75      29.467  47.074  12.132  1.00 16.18           C
ATOM    610  O   ARG A  75      30.634  47.297  12.456  1.00 16.38           O
ATOM    611  CB  ARG A  75      28.369  49.291  12.634  1.00 17.77           C
ATOM    612  CG  ARG A  75      27.051  49.929  13.195  1.00 21.62           C
ATOM    613  CD  ARG A  75      25.785  49.557  12.369  1.00 23.17           C
ATOM    614  NE  ARG A  75      24.521  50.092  12.945  1.00 24.09           N
ATOM    615  CZ  ARG A  75      23.581  49.311  13.474  1.00 24.17           C
ATOM    616  NH1 ARG A  75      23.752  47.970  13.528  1.00 23.85           N
ATOM    617  NH2 ARG A  75      22.464  49.871  13.938  1.00 26.88           N
ATOM    618  N   ALA A  76      29.102  46.232  11.165  1.00 15.46           N
ATOM    619  CA  ALA A  76      30.108  45.518  10.357  1.00 14.82           C
ATOM    620  C   ALA A  76      30.955  46.502   9.587  1.00 15.36           C
ATOM    621  O   ALA A  76      30.451  47.434   8.963  1.00 16.97           O
ATOM    622  CB  ALA A  76      29.436  44.630   9.354  1.00 16.16           C
ATOM    623  N   LEU A  77      32.249  46.285   9.664  1.00 15.36           N
ATOM    624  CA  LEU A  77      33.185  47.075   8.865  1.00 16.69           C
ATOM    625  C   LEU A  77      34.135  46.110   8.212  1.00 17.34           C
ATOM    626  O   LEU A  77      34.765  45.303   8.911  1.00 19.66           O
ATOM    627  CB  LEU A  77      33.939  48.066   9.740  1.00 18.79           C
ATOM    628  CG  LEU A  77      33.113  49.281  10.163  1.00 22.58           C
ATOM    629  CD1 LEU A  77      33.986  50.156  11.092  1.00 25.60           C
ATOM    630  CD2 LEU A  77      32.600  50.093   8.976  1.00 25.29           C
ATOM    631  N   PHE A  78      34.220  46.176   6.888  1.00 15.13           N
ATOM    632  CA  PHE A  78      35.069  45.268   6.133  1.00 16.07           C
ATOM    633  C   PHE A  78      36.381  45.927   5.722  1.00 15.86           C
ATOM    634  O   PHE A  78      36.408  47.099   5.420  1.00 17.85           O
ATOM    635  CB  PHE A  78      34.296  44.801   4.911  1.00 14.90           C
ATOM    636  CG  PHE A  78      33.101  43.957   5.270  1.00 15.20           C
ATOM    637  CD1 PHE A  78      33.265  42.633   5.699  1.00 16.89           C
ATOM    638  CD2 PHE A  78      31.830  44.504   5.279  1.00 17.19           C
ATOM    639  CE1 PHE A  78      32.129  41.860   6.064  1.00 18.61           C
ATOM    640  CE2 PHE A  78      30.716  43.761   5.640  1.00 15.35           C
ATOM    641  CZ  PHE A  78      30.853  42.449   5.992  1.00 16.24           C
ATOM    642  N   GLN A  79      37.438  45.144   5.745  1.00 15.82           N
ATOM    643  CA  GLN A  79      38.745  45.619   5.268  1.00 16.99           C
ATOM    644  C   GLN A  79      39.224  44.794   4.106  1.00 16.14           C
ATOM    645  O   GLN A  79      38.657  43.728   3.812  1.00 17.15           O
ATOM    646  CB  GLN A  79      39.785  45.546   6.391  1.00 18.68           C
ATOM    647  CG  GLN A  79      39.368  46.355   7.633  1.00 21.46           C
ATOM    648  CD  GLN A  79      39.172  47.839   7.393  1.00 25.76           C
ATOM    649  NE2 GLN A  79      38.408  48.476   8.306  1.00 29.44           N
ATOM    650  OE1 GLN A  79      39.729  48.445   6.437  1.00 27.72           O
ATOM    651  N   ASP A  80      40.297  45.257   3.427  1.00 16.12           N
ATOM    652  CA  ASP A  80      40.816  44.407   2.362  1.00 16.74           C
ATOM    653  C   ASP A  80      41.128  43.022   2.902  1.00 18.28           C
ATOM    654  O   ASP A  80      41.480  42.818   4.106  1.00 18.93           O
ATOM    655  CB  ASP A  80      42.100  44.982   1.734  1.00 17.44           C
ATOM    656  CG  ASP A  80      41.989  46.470   1.286  1.00 18.11           C
ATOM    657  OD1 ASP A  80      40.962  46.917   0.650  1.00 15.48           O
ATOM    658  OD2 ASP A  80      42.946  47.257   1.572  1.00 28.23           O
ATOM    659  N   LEU A  81      41.010  42.021   2.036  1.00 18.12           N
ATOM    660  CA  LEU A  81      41.383  40.658   2.384  1.00 18.48           C
ATOM    661  C   LEU A  81      42.744  40.343   1.781  1.00 18.59           C
ATOM    662  O   LEU A  81      42.854  40.282   0.540  1.00 18.73           O
ATOM    663  CB  LEU A  81      40.407  39.612   1.852  1.00 21.65           C
ATOM    664  CG  LEU A  81      39.049  39.318   2.399  1.00 24.60           C
ATOM    665  CD1 LEU A  81      38.710  37.915   1.869  1.00 24.42           C
ATOM    666  CD2 LEU A  81      39.062  39.357   3.935  1.00 23.91           C
ATOM    667  N   GLN A  82      43.754  40.198   2.626  1.00 17.47           N
ATOM    668  CA  GLN A  82      45.096  39.834   2.202  1.00 18.03           C
ATOM    669  C   GLN A  82      45.087  38.522   1.439  1.00 16.75           C
ATOM    670  O   GLN A  82      44.400  37.577   1.828  1.00 16.95           O
ATOM    671  CB  GLN A  82      45.992  39.613   3.425  1.00 20.65           C
ATOM    672  CG  GLN A  82      46.868  40.738   3.883  1.00 29.81           C
ATOM    673  CD  GLN A  82      48.131  40.152   4.579  1.00 36.38           C
ATOM    674  NE2 GLN A  82      49.317  40.534   4.103  1.00 38.94           N
ATOM    675  OE1 GLN A  82      48.018  39.320   5.488  1.00 36.92           O
ATOM    676  N   LYS A  83      45.805  38.483   0.338  1.00 17.19           N
ATOM    677  CA  LYS A  83      46.022  37.234  -0.368  1.00 16.40           C
ATOM    678  C   LYS A  83      46.688  36.168   0.534  1.00 16.15           C
ATOM    679  O   LYS A  83      47.402  36.498   1.478  1.00 17.02           O
ATOM    680  CB  LYS A  83      46.848  37.482  -1.645  1.00 17.35           C
ATOM    681  CG  LYS A  83      48.306  37.675  -1.480  1.00 18.48           C
ATOM    682  CD  LYS A  83      48.949  37.803  -2.844  1.00 20.73           C
ATOM    683  CE  LYS A  83      50.454  37.874  -2.707  1.00 23.91           C
ATOM    684  NZ  LYS A  83      51.094  38.012  -4.071  1.00 27.35           N
ATOM    685  N   PRO A  84      46.461  34.886   0.238  1.00 14.67           N
ATOM    686  CA  PRO A  84      47.131  33.853   1.042  1.00 14.97           C
ATOM    687  C   PRO A  84      48.640  33.935   0.998  1.00 15.93           C
ATOM    688  O   PRO A  84      49.228  34.512   0.059  1.00 17.39           O
ATOM    689  CB  PRO A  84      46.618  32.544   0.420  1.00 15.37           C
ATOM    690  CG  PRO A  84      45.278  32.965  -0.207  1.00 14.79           C
ATOM    691  CD  PRO A  84      45.579  34.319  -0.788  1.00 15.02           C
ATOM    692  N   SER A  85      49.264  33.323   1.996  1.00 17.24           N
ATOM    693  CA  SER A  85      50.705  33.497   2.236  1.00 19.16           C
ATOM    694  C   SER A  85      51.580  32.791   1.192  1.00 19.36           C
ATOM    695  O   SER A  85      52.749  33.115   1.059  1.00 21.15           O
ATOM    696  CB  SER A  85      51.067  32.956   3.628  1.00 19.41           C
ATOM    697  OG  SER A  85      50.954  31.529   3.675  1.00 26.33           O
ATOM    698  N   GLN A  86      51.013  31.837   0.445  1.00 18.10           N
ATOM    699  CA  GLN A  86      51.742  31.101  -0.603  1.00 17.54           C
ATOM    700  C   GLN A  86      50.891  31.025  -1.863  1.00 16.80           C
ATOM    701  O   GLN A  86      49.689  31.093  -1.786  1.00 16.08           O
ATOM    702  CB  GLN A  86      52.076  29.658  -0.135  1.00 17.55           C
ATOM    703  CG AGLN A  86      52.928  29.677   1.142  0.50 17.46           C
ATOM    704  CG BGLN A  86      52.971  29.580   1.066  0.50 19.51           C
ATOM    705  CD AGLN A  86      53.202  28.318   1.749  0.50 18.66           C
ATOM    706  CD BGLN A  86      54.366  30.067   0.762  0.50 22.69           C
ATOM    707  NE2AGLN A  86      53.391  27.309   0.898  0.50 18.69           N
ATOM    708  NE2BGLN A  86      55.098  30.449   1.806  0.50 25.24           N
ATOM    709  OE1AGLN A  86      53.250  28.183   2.973  0.50 20.41           O
ATOM    710  OE1BGLN A  86      54.793  30.094  -0.397  0.50 26.74           O
ATOM    711  N   ASP A  87      51.548  30.879  -3.017  1.00 16.71           N
ATOM    712  CA  ASP A  87      50.867  30.574  -4.269  1.00 16.64           C
ATOM    713  C   ASP A  87      50.846  29.086  -4.583  1.00 17.33           C
ATOM    714  O   ASP A  87      49.966  28.630  -5.308  1.00 16.81           O
ATOM    715  CB  ASP A  87      51.562  31.294  -5.433  1.00 16.98           C
ATOM    716  CG  ASP A  87      51.482  32.817  -5.307  1.00 19.21           C
ATOM    717  OD1 ASP A  87      50.448  33.357  -4.854  1.00 18.03           O
ATOM    718  OD2 ASP A  87      52.473  33.472  -5.684  1.00 23.90           O
ATOM    719  N   GLU A  88      51.874  28.382  -4.109  1.00 16.40           N
ATOM    720  CA  GLU A  88      51.975  26.905  -4.273  1.00 18.02           C
ATOM    721  C   GLU A  88      52.188  26.351  -2.877  1.00 16.92           C
ATOM    722  O   GLU A  88      52.883  26.966  -2.075  1.00 18.17           O
ATOM    723  CB  GLU A  88      53.191  26.571  -5.143  1.00 18.68           C
ATOM    724  CG  GLU A  88      53.148  27.161  -6.565  1.00 22.64           C
ATOM    725  CD  GLU A  88      54.507  27.102  -7.296  1.00 26.00           C
ATOM    726  OE1 GLU A  88      55.306  26.189  -7.024  1.00 34.98           O
ATOM    727  OE2 GLU A  88      54.760  27.992  -8.136  1.00 35.53           O
ATOM    728  N   TRP A  89      51.631  25.175  -2.582  1.00 15.83           N
ATOM    729  CA  TRP A  89      51.536  24.719  -1.208  1.00 15.64           C
ATOM    730  C   TRP A  89      52.314  23.447  -0.894  1.00 16.34           C
ATOM    731  O   TRP A  89      52.230  22.949   0.232  1.00 17.18           O
ATOM    732  CB  TRP A  89      50.072  24.545  -0.844  1.00 15.25           C
ATOM    733  CG  TRP A  89      49.308  25.871  -0.866  1.00 14.97           C
ATOM    734  CD1 TRP A  89      48.542  26.363  -1.896  1.00 14.42           C
ATOM    735  CD2 TRP A  89      49.278  26.858   0.180  1.00 14.57           C
ATOM    736  CE2 TRP A  89      48.454  27.918  -0.280  1.00 14.37           C
ATOM    737  CE3 TRP A  89      49.852  26.931   1.460  1.00 15.39           C
ATOM    738  NE1 TRP A  89      48.046  27.607  -1.548  1.00 14.16           N
ATOM    739  CZ2 TRP A  89      48.205  29.065   0.499  1.00 14.64           C
ATOM    740  CZ3 TRP A  89      49.597  28.075   2.239  1.00 15.77           C
ATOM    741  CH2 TRP A  89      48.779  29.115   1.740  1.00 15.62           C
ATOM    742  N   GLY A  90      53.091  22.937  -1.847  1.00 16.10           N
ATOM    743  CA  GLY A  90      54.013  21.832  -1.539  1.00 16.23           C
ATOM    744  C   GLY A  90      53.278  20.495  -1.466  1.00 15.85           C
ATOM    745  O   GLY A  90      52.426  20.165  -2.275  1.00 16.18           O
ATOM    746  N   THR A  91      53.722  19.677  -0.534  1.00 15.43           N
ATOM    747  CA  THR A  91      53.095  18.370  -0.332  1.00 15.57           C
ATOM    748  C   THR A  91      51.858  18.464   0.565  1.00 14.95           C
ATOM    749  O   THR A  91      51.604  19.500   1.202  1.00 14.62           O
ATOM    750  CB  THR A  91      54.094  17.436   0.371  1.00 16.46           C
ATOM    751  CG2 THR A  91      55.358  17.243  -0.500  1.00 18.20           C
ATOM    752  OG1 THR A  91      54.447  17.997   1.637  1.00 17.55           O
ATOM    753  N   THR A  92      51.118  17.354   0.674  1.00 14.79           N
ATOM    754  CA  THR A  92      50.000  17.323   1.606  1.00 14.27           C
ATOM    755  C   THR A  92      50.519  17.619   3.015  1.00 14.45           C
ATOM    756  O   THR A  92      49.853  18.298   3.765  1.00 15.62           O
ATOM    757  CB  THR A  92      49.341  15.916   1.605  1.00 14.86           C
ATOM    758  CG2 THR A  92      48.114  15.889   2.463  1.00 16.00           C
ATOM    759  OG1 THR A  92      48.926  15.615   0.275  1.00 13.86           O
ATOM    760  N   LEU A  93      51.709  17.123   3.358  1.00 14.63           N
ATOM    761  CA  LEU A  93      52.282  17.377   4.677  1.00 15.06           C
ATOM    762  C   LEU A  93      52.507  18.889   4.879  1.00 15.05           C
ATOM    763  O   LEU A  93      52.124  19.424   5.922  1.00 15.92           O
ATOM    764  CB  LEU A  93      53.588  16.597   4.843  1.00 16.01           C
ATOM    765  CG  LEU A  93      54.320  16.810   6.147  1.00 18.70           C
ATOM    766  CD1 LEU A  93      53.445  16.573   7.372  1.00 20.91           C
ATOM    767  CD2 LEU A  93      55.556  15.895   6.113  1.00 20.33           C
ATOM    768  N   ASP A  94      53.112  19.551   3.883  1.00 14.75           N
ATOM    769  CA  ASP A  94      53.341  21.014   3.989  1.00 15.11           C
ATOM    770  C   ASP A  94      52.003  21.726   4.167  1.00 15.97           C
ATOM    771  O   ASP A  94      51.871  22.656   4.983  1.00 16.45           O
ATOM    772  CB  ASP A  94      53.971  21.553   2.697  1.00 16.58           C
ATOM    773  CG  ASP A  94      55.404  21.059   2.449  1.00 18.46           C
ATOM    774  OD1 ASP A  94      56.175  20.922   3.417  1.00 22.92           O
ATOM    775  OD2 ASP A  94      55.764  20.882   1.259  1.00 19.12           O
ATOM    776  N   ALA A  95      50.996  21.306   3.402  1.00 13.93           N
ATOM    777  CA  ALA A  95      49.687  21.983   3.443  1.00 14.12           C
ATOM    778  C   ALA A  95      49.011  21.779   4.789  1.00 14.26           C
ATOM    779  O   ALA A  95      48.434  22.721   5.335  1.00 15.20           O
ATOM    780  CB  ALA A  95      48.789  21.483   2.298  1.00 14.46           C
ATOM    781  N   MET A  96      49.068  20.552   5.319  1.00 13.81           N
ATOM    782  CA  MET A  96      48.443  20.265   6.596  1.00 14.58           C
ATOM    783  C   MET A  96      49.146  20.998   7.731  1.00 14.79           C
ATOM    784  O   MET A  96      48.477  21.467   8.647  1.00 15.15           O
ATOM    785  CB  MET A  96      48.394  18.749   6.837  1.00 15.14           C
ATOM    786  CG  MET A  96      47.408  18.335   7.930  1.00 15.92           C
ATOM    787  SD  MET A  96      45.669  18.588   7.520  1.00 17.16           S
ATOM    788  CE  MET A  96      45.456  17.482   6.141  1.00 17.98           C
ATOM    789  N   LYS A  97      50.475  21.140   7.652  1.00 15.24           N
ATOM    790  CA  LYS A  97      51.203  21.970   8.640  1.00 16.75           C
ATOM    791  C   LYS A  97      50.733  23.427   8.535  1.00 15.98           C
ATOM    792  O   LYS A  97      50.479  24.057   9.570  1.00 18.39           O
ATOM    793  CB  LYS A  97      52.709  21.899   8.399  1.00 17.46           C
ATOM    794  CG  LYS A  97      53.359  20.552   8.854  1.00 19.14           C
ATOM    795  CD  LYS A  97      54.818  20.576   8.432  1.00 27.46           C
ATOM    796  CE  LYS A  97      55.568  19.335   8.930  1.00 31.73           C
ATOM    797  NZ  LYS A  97      56.919  19.264   8.275  1.00 36.44           N
ATOM    798  N   ALA A  98      50.594  23.968   7.318  1.00 15.26           N
ATOM    799  CA  ALA A  98      50.145  25.366   7.186  1.00 15.36           C
ATOM    800  C   ALA A  98      48.731  25.503   7.727  1.00 15.74           C
ATOM    801  O   ALA A  98      48.385  26.520   8.360  1.00 16.20           O
ATOM    802  CB  ALA A  98      50.216  25.812   5.728  1.00 16.96           C
ATOM    803  N   ALA A  99      47.882  24.487   7.529  1.00 14.96           N
ATOM    804  CA  ALA A  99      46.513  24.553   7.995  1.00 15.33           C
ATOM    805  C   ALA A  99      46.447  24.576   9.507  1.00 15.77           C
ATOM    806  O   ALA A  99      45.632  25.320  10.059  1.00 15.73           O
ATOM    807  CB  ALA A  99      45.680  23.342   7.469  1.00 15.99           C
ATOM    808  N   ILE A 100      47.260  23.744  10.178  1.00 15.52           N
ATOM    809  CA  ILE A 100      47.227  23.740  11.632  1.00 15.33           C
ATOM    810  C   ILE A 100      47.732  25.070  12.192  1.00 16.05           C
ATOM    811  O   ILE A 100      47.173  25.558  13.174  1.00 16.88           O
ATOM    812  CB  ILE A 100      47.969  22.499  12.229  1.00 15.04           C
ATOM    813  CG1AILE A 100      47.310  22.159  13.590  0.50 15.33           C
ATOM    814  CG1BILE A 100      47.260  21.221  11.918  0.50 17.10           C
ATOM    815  CG2AILE A 100      49.433  22.603  12.176  0.50 12.44           C
ATOM    816  CG2BILE A 100      48.220  22.715  13.759  0.50 16.85           C
ATOM    817  CD1AILE A 100      47.701  20.805  14.175  0.50 15.58           C
ATOM    818  CD1BILE A 100      48.121  20.039  12.207  0.50 17.60           C
ATOM    819  N   VAL A 101      48.754  25.645  11.570  1.00 15.90           N
ATOM    820  CA  VAL A 101      49.204  27.003  11.959  1.00 16.35           C
ATOM    821  C   VAL A 101      48.059  28.007  11.833  1.00 16.55           C
ATOM    822  O   VAL A 101      47.806  28.821  12.739  1.00 17.24           O
ATOM    823  CB  VAL A 101      50.431  27.427  11.144  1.00 16.93           C
ATOM    824  CG1 VAL A 101      50.722  28.939  11.372  1.00 17.30           C
ATOM    825  CG2 VAL A 101      51.635  26.578  11.533  1.00 18.36           C
ATOM    826  N   LEU A 102      47.350  27.950  10.721  1.00 15.82           N
ATOM    827  CA  LEU A 102      46.214  28.840  10.497  1.00 16.68           C
ATOM    828  C   LEU A 102      45.130  28.661  11.539  1.00 16.60           C
ATOM    829  O   LEU A 102      44.670  29.639  12.157  1.00 16.66           O
ATOM    830  CB  LEU A 102      45.665  28.600   9.078  1.00 17.56           C
ATOM    831  CG  LEU A 102      44.432  29.378   8.656  1.00 19.08           C
ATOM    832  CD1 LEU A 102      44.615  30.890   8.838  1.00 24.25           C
ATOM    833  CD2 LEU A 102      44.133  29.067   7.192  1.00 19.08           C
ATOM    834  N   GLU A 103      44.749  27.412  11.822  1.00 15.33           N
ATOM    835  CA  GLU A 103      43.684  27.203  12.804  1.00 15.66           C
ATOM    836  C   GLU A 103      44.115  27.598  14.227  1.00 15.77           C
ATOM    837  O   GLU A 103      43.278  28.114  14.974  1.00 16.18           O
ATOM    838  CB  GLU A 103      43.215  25.720  12.806  1.00 15.93           C
ATOM    839  CG  GLU A 103      42.622  25.353  11.484  1.00 15.49           C
ATOM    840  CD  GLU A 103      41.349  26.125  11.182  1.00 18.86           C
ATOM    841  OE1 GLU A 103      40.612  26.561  12.094  1.00 18.32           O
ATOM    842  OE2 GLU A 103      41.024  26.303   9.996  1.00 18.86           O
ATOM    843  N   LYS A 104      45.365  27.312  14.598  1.00 15.72           N
ATOM    844  CA  LYS A 104      45.855  27.780  15.902  1.00 16.79           C
ATOM    845  C   LYS A 104      45.766  29.305  15.994  1.00 17.53           C
ATOM    846  O   LYS A 104      45.415  29.828  17.062  1.00 16.87           O
ATOM    847  CB  LYS A 104      47.247  27.284  16.210  1.00 18.17           C
ATOM    848  CG  LYS A 104      47.261  25.789  16.456  1.00 22.28           C
ATOM    849  CD  LYS A 104      48.674  25.328  16.541  1.00 29.96           C
ATOM    850  CE  LYS A 104      48.861  24.631  17.839  1.00 34.21           C
ATOM    851  NZ  LYS A 104      50.288  24.700  18.176  1.00 34.05           N
ATOM    852  N   SER A 105      46.043  30.002  14.890  1.00 16.52           N
ATOM    853  CA  SER A 105      45.933  31.479  14.930  1.00 17.50           C
ATOM    854  C   SER A 105      44.477  31.918  15.088  1.00 17.26           C
ATOM    855  O   SER A 105      44.163  32.912  15.814  1.00 16.30           O
ATOM    856  CB  SER A 105      46.619  32.132  13.719  1.00 18.19           C
ATOM    857  OG  SER A 105      45.817  32.037  12.533  1.00 23.31           O
ATOM    858  N   LEU A 106      43.548  31.218  14.442  1.00 15.68           N
ATOM    859  CA  LEU A 106      42.143  31.563  14.619  1.00 16.54           C
ATOM    860  C   LEU A 106      41.702  31.264  16.050  1.00 16.38           C
ATOM    861  O   LEU A 106      41.001  32.065  16.649  1.00 16.65           O
ATOM    862  CB  LEU A 106      41.219  30.804  13.633  1.00 17.30           C
ATOM    863  CG  LEU A 106      41.308  31.084  12.137  1.00 20.82           C
ATOM    864  CD1 LEU A 106      40.299  30.175  11.429  1.00 19.44           C
ATOM    865  CD2 LEU A 106      40.991  32.567  11.851  1.00 21.17           C
ATOM    866  N   ASN A 107      42.123  30.109  16.575  1.00 15.98           N
ATOM    867  CA  ASN A 107      41.772  29.729  17.927  1.00 15.64           C
ATOM    868  C   ASN A 107      42.312  30.773  18.911  1.00 15.29           C
ATOM    869  O   ASN A 107      41.577  31.164  19.824  1.00 15.57           O
ATOM    870  CB  ASN A 107      42.311  28.326  18.217  1.00 14.97           C
ATOM    871  CG  ASN A 107      41.659  27.702  19.413  1.00 15.74           C
ATOM    872  ND2 ASN A 107      42.445  26.979  20.181  1.00 19.05           N
ATOM    873  OD1 ASN A 107      40.471  27.860  19.634  1.00 18.58           O
ATOM    874  N   GLN A 108      43.545  31.219  18.693  1.00 15.51           N
ATOM    875  CA  GLN A 108      44.110  32.246  19.605  1.00 15.51           C
ATOM    876  C   GLN A 108      43.297  33.523  19.511  1.00 16.07           C
ATOM    877  O   GLN A 108      43.035  34.168  20.544  1.00 15.70           O
ATOM    878  CB  GLN A 108      45.560  32.534  19.311  1.00 16.49           C
ATOM    879  CG  GLN A 108      46.174  33.402  20.450  1.00 17.75           C
ATOM    880  CD  GLN A 108      46.091  32.707  21.815  1.00 20.48           C
ATOM    881  NE2 GLN A 108      45.446  33.352  22.785  1.00 20.65           N
ATOM    882  OE1 GLN A 108      46.577  31.580  21.982  1.00 22.66           O
ATOM    883  N   ALA A 109      42.846  33.906  18.313  1.00 15.08           N
ATOM    884  CA  ALA A 109      42.014  35.109  18.208  1.00 16.01           C
ATOM    885  C   ALA A 109      40.671  34.916  18.909  1.00 16.20           C
ATOM    886  O   ALA A 109      40.165  35.831  19.562  1.00 15.94           O
ATOM    887  CB  ALA A 109      41.827  35.493  16.756  1.00 15.46           C
ATOM    888  N   LEU A 110      40.088  33.727  18.819  1.00 16.53           N
ATOM    889  CA  LEU A 110      38.854  33.452  19.600  1.00 17.29           C
ATOM    890  C   LEU A 110      39.080  33.546  21.116  1.00 17.60           C
ATOM    891  O   LEU A 110      38.263  34.143  21.830  1.00 18.03           O
ATOM    892  CB  LEU A 110      38.299  32.056  19.301  1.00 18.48           C
ATOM    893  CG  LEU A 110      37.780  31.775  17.904  1.00 18.90           C
ATOM    894  CD1 LEU A 110      37.578  30.286  17.792  1.00 21.07           C
ATOM    895  CD2 LEU A 110      36.454  32.498  17.754  1.00 22.07           C
ATOM    896  N   LEU A 111      40.179  32.959  21.585  1.00 17.02           N
ATOM    897  CA  LEU A 111      40.535  32.997  23.018  1.00 18.39           C
ATOM    898  C   LEU A 111      40.758  34.449  23.445  1.00 18.23           C
ATOM    899  O   LEU A 111      40.323  34.863  24.559  1.00 18.87           O
ATOM    900  CB  LEU A 111      41.800  32.154  23.260  1.00 18.22           C
ATOM    901  CG  LEU A 111      41.641  30.643  23.066  1.00 17.79           C
ATOM    902  CD1 LEU A 111      42.977  29.900  23.143  1.00 20.04           C
ATOM    903  CD2 LEU A 111      40.624  30.045  24.032  1.00 21.59           C
ATOM    904  N   ASP A 112      41.442  35.230  22.618  1.00 17.20           N
ATOM    905  CA  ASP A 112      41.644  36.661  22.940  1.00 18.27           C
ATOM    906  C   ASP A 112      40.306  37.383  23.045  1.00 18.78           C
ATOM    907  O   ASP A 112      40.103  38.246  23.925  1.00 19.25           O
ATOM    908  CB  ASP A 112      42.524  37.331  21.881  1.00 18.94           C
ATOM    909  CG  ASP A 112      43.957  36.824  21.862  1.00 20.93           C
ATOM    910  OD1 ASP A 112      44.416  36.161  22.822  1.00 21.48           O
ATOM    911  OD2 ASP A 112      44.648  37.150  20.880  1.00 25.35           O
ATOM    912  N   LEU A 113      39.381  37.066  22.142  1.00 18.52           N
ATOM    913  CA  LEU A 113      38.088  37.752  22.139  1.00 19.16           C
ATOM    914  C   LEU A 113      37.288  37.332  23.351  1.00 20.08           C
ATOM    915  O   LEU A 113      36.606  38.147  23.971  1.00 20.14           O
ATOM    916  CB  LEU A 113      37.315  37.436  20.846  1.00 19.91           C
ATOM    917  CG  LEU A 113      35.935  38.093  20.699  1.00 21.20           C
ATOM    918  CD1 LEU A 113      36.006  39.599  20.881  1.00 20.99           C
ATOM    919  CD2 LEU A 113      35.352  37.716  19.369  1.00 22.01           C
ATOM    920  N   HIS A 114      37.377  36.049  23.703  1.00 20.88           N
ATOM    921  CA  HIS A 114      36.716  35.560  24.897  1.00 23.14           C
ATOM    922  C   HIS A 114      37.263  36.303  26.125  1.00 23.00           C
ATOM    923  O   HIS A 114      36.485  36.754  26.967  1.00 23.03           O
ATOM    924  CB  HIS A 114      36.847  34.028  25.015  1.00 24.04           C
ATOM    925  CG  HIS A 114      35.919  33.441  26.026  1.00 28.40           C
ATOM    926  CD2 HIS A 114      34.737  32.798  25.892  1.00 29.96           C
ATOM    927  ND1 HIS A 114      36.149  33.549  27.385  1.00 30.64           N
ATOM    928  CE1 HIS A 114      35.154  32.981  28.044  1.00 32.46           C
ATOM    929  NE2 HIS A 114      34.292  32.502  27.162  1.00 34.13           N
ATOM    930  N   ALA A 115      38.577  36.486  26.197  1.00 22.65           N
ATOM    931  CA  ALA A 115      39.183  37.193  27.341  1.00 22.63           C
ATOM    932  C   ALA A 115      38.701  38.630  27.387  1.00 22.94           C
ATOM    933  O   ALA A 115      38.458  39.164  28.473  1.00 23.16           O
ATOM    934  CB  ALA A 115      40.708  37.145  27.268  1.00 22.39           C
ATOM    935  N   LEU A 116      38.590  39.267  26.226  1.00 22.56           N
ATOM    936  CA  LEU A 116      38.077  40.640  26.138  1.00 23.06           C
ATOM    937  C   LEU A 116      36.626  40.688  26.609  1.00 22.85           C
ATOM    938  O   LEU A 116      36.254  41.555  27.418  1.00 24.20           O
ATOM    939  CB  LEU A 116      38.269  41.195  24.712  1.00 22.12           C
ATOM    940  CG  LEU A 116      37.723  42.585  24.389  1.00 24.04           C
ATOM    941  CD1 LEU A 116      38.453  43.667  25.197  1.00 26.43           C
ATOM    942  CD2 LEU A 116      37.873  42.843  22.928  1.00 23.87           C
ATOM    943  N   GLY A 117      35.804  39.761  26.115  1.00 23.38           N
ATOM    944  CA  GLY A 117      34.408  39.630  26.585  1.00 23.56           C
ATOM    945  C   GLY A 117      34.293  39.480  28.089  1.00 24.91           C
ATOM    946  O   GLY A 117      33.479  40.160  28.732  1.00 25.28           O
ATOM    947  N   SER A 118      35.124  38.616  28.662  1.00 25.11           N
ATOM    948  CA  SER A 118      35.148  38.446  30.104  1.00 26.75           C
ATOM    949  C   SER A 118      35.568  39.751  30.821  1.00 27.11           C
ATOM    950  O   SER A 118      34.938  40.133  31.815  1.00 28.14           O
ATOM    951  CB  SER A 118      36.065  37.289  30.479  1.00 26.71           C
ATOM    952  OG  SER A 118      36.017  37.053  31.872  1.00 31.80           O
ATOM    953  N   ALA A 119      36.590  40.439  30.309  1.00 27.30           N
ATOM    954  CA  ALA A 119      37.024  41.738  30.863  1.00 27.61           C
ATOM    955  C   ALA A 119      35.922  42.808  30.753  1.00 27.99           C
ATOM    956  O   ALA A 119      35.792  43.700  31.619  1.00 28.84           O
ATOM    957  CB  ALA A 119      38.311  42.221  30.169  1.00 28.14           C
ATOM    958  N   GLN A 120      35.145  42.737  29.669  1.00 27.19           N
ATOM    959  CA  GLN A 120      34.031  43.668  29.444  1.00 27.00           C
ATOM    960  C   GLN A 120      32.713  43.214  30.097  1.00 26.55           C
ATOM    961  O   GLN A 120      31.697  43.900  29.947  1.00 27.81           O
ATOM    962  CB  GLN A 120      33.843  43.950  27.939  1.00 27.41           C
ATOM    963  CG  GLN A 120      35.035  44.632  27.246  1.00 29.81           C
ATOM    964  CD  GLN A 120      35.213  46.078  27.645  1.00 32.78           C
ATOM    965  NE2 GLN A 120      36.460  46.578  27.575  1.00 32.63           N
ATOM    966  OE1 GLN A 120      34.242  46.749  28.021  1.00 32.32           O
ATOM    967  N   ALA A 121      32.726  42.092  30.820  1.00 25.85           N
ATOM    968  CA  ALA A 121      31.518  41.533  31.449  1.00 24.87           C
ATOM    969  C   ALA A 121      30.389  41.391  30.412  1.00 24.82           C
ATOM    970  O   ALA A 121      29.266  41.906  30.589  1.00 24.55           O
ATOM    971  CB  ALA A 121      31.071  42.396  32.661  1.00 25.53           C
ATOM    972  N   ASP A 122      30.706  40.711  29.308  1.00 23.59           N
ATOM    973  CA  ASP A 122      29.772  40.505  28.174  1.00 23.28           C
ATOM    974  C   ASP A 122      29.470  39.008  28.064  1.00 23.11           C
ATOM    975  O   ASP A 122      30.081  38.300  27.250  1.00 22.91           O
ATOM    976  CB  ASP A 122      30.441  41.011  26.887  1.00 22.92           C
ATOM    977  CG  ASP A 122      29.454  41.173  25.717  1.00 23.14           C
ATOM    978  OD1 ASP A 122      28.371  40.536  25.744  1.00 21.44           O
ATOM    979  OD2 ASP A 122      29.773  41.945  24.773  1.00 22.32           O
ATOM    980  N   PRO A 123      28.551  38.486  28.902  1.00 22.29           N
ATOM    981  CA  PRO A 123      28.359  37.030  28.861  1.00 22.56           C
ATOM    982  C   PRO A 123      27.678  36.537  27.590  1.00 22.74           C
ATOM    983  O   PRO A 123      27.828  35.369  27.254  1.00 23.55           O
ATOM    984  CB  PRO A 123      27.449  36.755  30.052  1.00 23.00           C
ATOM    985  CG  PRO A 123      26.697  38.053  30.272  1.00 24.60           C
ATOM    986  CD  PRO A 123      27.676  39.139  29.907  1.00 22.46           C
ATOM    987  N   HIS A 124      26.928  37.400  26.901  1.00 22.28           N
ATOM    988  CA  HIS A 124      26.336  36.935  25.645  1.00 22.26           C
ATOM    989  C   HIS A 124      27.433  36.580  24.649  1.00 22.76           C
ATOM    990  O   HIS A 124      27.365  35.537  23.981  1.00 22.62           O
ATOM    991  CB  HIS A 124      25.383  37.958  25.016  1.00 21.91           C
ATOM    992  CG  HIS A 124      24.770  37.458  23.749  1.00 23.20           C
ATOM    993  CD2 HIS A 124      23.614  36.790  23.519  1.00 26.62           C
ATOM    994  ND1 HIS A 124      25.396  37.588  22.523  1.00 24.66           N
ATOM    995  CE1 HIS A 124      24.630  37.053  21.586  1.00 23.39           C
ATOM    996  NE2 HIS A 124      23.546  36.556  22.162  1.00 26.51           N
ATOM    997  N   LEU A 125      28.444  37.448  24.551  1.00 22.60           N
ATOM    998  CA  LEU A 125      29.600  37.172  23.694  1.00 24.21           C
ATOM    999  C   LEU A 125      30.298  35.884  24.081  1.00 24.86           C
ATOM   1000  O   LEU A 125      30.624  35.065  23.234  1.00 23.85           O
ATOM   1001  CB  LEU A 125      30.615  38.334  23.710  1.00 24.24           C
ATOM   1002  CG  LEU A 125      31.858  38.140  22.833  1.00 25.54           C
ATOM   1003  CD1 LEU A 125      31.510  38.323  21.337  1.00 24.78           C
ATOM   1004  CD2 LEU A 125      32.953  39.085  23.250  1.00 28.27           C
ATOM   1005  N   CYS A 126      30.555  35.719  25.374  1.00 26.08           N
ATOM   1006  CA  CYS A 126      31.250  34.534  25.828  1.00 27.83           C
ATOM   1007  C   CYS A 126      30.480  33.255  25.495  1.00 28.21           C
ATOM   1008  O   CYS A 126      31.095  32.279  25.048  1.00 28.73           O
ATOM   1009  CB  CYS A 126      31.525  34.651  27.329  1.00 27.81           C
ATOM   1010  SG  CYS A 126      32.872  35.836  27.632  1.00 35.44           S
ATOM   1011  N   ASP A 127      29.160  33.255  25.689  1.00 27.68           N
ATOM   1012  CA  ASP A 127      28.320  32.120  25.303  1.00 28.65           C
ATOM   1013  C   ASP A 127      28.370  31.860  23.806  1.00 28.30           C
ATOM   1014  O   ASP A 127      28.466  30.707  23.353  1.00 28.26           O
ATOM   1015  CB  ASP A 127      26.862  32.380  25.703  1.00 30.14           C
ATOM   1016  CG  ASP A 127      25.936  31.236  25.304  1.00 33.64           C
ATOM   1017  OD1 ASP A 127      26.192  30.094  25.756  1.00 39.57           O
ATOM   1018  OD2 ASP A 127      24.963  31.479  24.542  1.00 38.78           O
ATOM   1019  N   PHE A 128      28.287  32.935  23.030  1.00 26.64           N
ATOM   1020  CA  PHE A 128      28.304  32.825  21.579  1.00 26.00           C
ATOM   1021  C   PHE A 128      29.585  32.112  21.105  1.00 26.55           C
ATOM   1022  O   PHE A 128      29.554  31.255  20.224  1.00 25.93           O
ATOM   1023  CB  PHE A 128      28.207  34.237  20.983  1.00 24.89           C
ATOM   1024  CG  PHE A 128      28.399  34.290  19.480  1.00 26.34           C
ATOM   1025  CD1 PHE A 128      27.322  34.097  18.612  1.00 28.10           C
ATOM   1026  CD2 PHE A 128      29.651  34.560  18.938  1.00 25.22           C
ATOM   1027  CE1 PHE A 128      27.497  34.151  17.227  1.00 26.00           C
ATOM   1028  CE2 PHE A 128      29.816  34.632  17.561  1.00 25.72           C
ATOM   1029  CZ  PHE A 128      28.727  34.413  16.718  1.00 24.48           C
ATOM   1030  N   LEU A 129      30.722  32.469  21.691  1.00 27.45           N
ATOM   1031  CA  LEU A 129      31.974  31.895  21.220  1.00 28.08           C
ATOM   1032  C   LEU A 129      32.083  30.448  21.657  1.00 30.15           C
ATOM   1033  O   LEU A 129      32.634  29.620  20.939  1.00 28.09           O
ATOM   1034  CB  LEU A 129      33.175  32.712  21.709  1.00 28.79           C
ATOM   1035  CG  LEU A 129      33.316  34.157  21.219  1.00 28.98           C
ATOM   1036  CD1 LEU A 129      34.537  34.800  21.888  1.00 27.85           C
ATOM   1037  CD2 LEU A 129      33.426  34.284  19.688  1.00 28.70           C
ATOM   1038  N   GLU A 130      31.561  30.156  22.838  1.00 32.52           N
ATOM   1039  CA  GLU A 130      31.747  28.850  23.440  1.00 36.29           C
ATOM   1040  C   GLU A 130      30.889  27.857  22.691  1.00 37.35           C
ATOM   1041  O   GLU A 130      31.332  26.732  22.388  1.00 39.44           O
ATOM   1042  CB  GLU A 130      31.434  28.902  24.948  1.00 36.05           C
ATOM   1043  CG  GLU A 130      32.467  29.723  25.763  1.00 37.37           C
ATOM   1044  CD  GLU A 130      32.052  29.960  27.216  1.00 38.17           C
ATOM   1045  OE1 GLU A 130      31.271  29.151  27.758  1.00 41.15           O
ATOM   1046  OE2 GLU A 130      32.513  30.947  27.831  1.00 40.08           O
ATOM   1047  N   SER A 131      29.694  28.317  22.326  1.00 38.36           N
ATOM   1048  CA  SER A 131      28.699  27.542  21.575  1.00 39.02           C
ATOM   1049  C   SER A 131      29.091  27.209  20.132  1.00 38.57           C
ATOM   1050  O   SER A 131      28.998  26.042  19.704  1.00 39.26           O
ATOM   1051  CB  SER A 131      27.360  28.290  21.568  1.00 39.44           C
ATOM   1052  OG  SER A 131      26.690  28.134  22.808  1.00 42.44           O
ATOM   1053  N   HIS A 132      29.520  28.218  19.376  1.00 37.14           N
ATOM   1054  CA  HIS A 132      29.676  28.048  17.928  1.00 35.85           C
ATOM   1055  C   HIS A 132      31.100  27.982  17.378  1.00 33.16           C
ATOM   1056  O   HIS A 132      31.287  27.672  16.178  1.00 33.99           O
ATOM   1057  CB  HIS A 132      28.897  29.142  17.210  1.00 37.16           C
ATOM   1058  CG  HIS A 132      27.561  29.391  17.823  1.00 41.65           C
ATOM   1059  CD2 HIS A 132      27.019  30.505  18.368  1.00 44.33           C
ATOM   1060  ND1 HIS A 132      26.633  28.384  17.995  1.00 45.80           N
ATOM   1061  CE1 HIS A 132      25.564  28.874  18.597  1.00 47.31           C
ATOM   1062  NE2 HIS A 132      25.770  30.161  18.829  1.00 47.33           N
ATOM   1063  N   PHE A 133      32.098  28.232  18.228  1.00 28.05           N
ATOM   1064  CA  PHE A 133      33.447  28.419  17.731  1.00 24.03           C
ATOM   1065  C   PHE A 133      34.522  27.653  18.477  1.00 23.02           C
ATOM   1066  O   PHE A 133      35.342  26.990  17.861  1.00 21.01           O
ATOM   1067  CB  PHE A 133      33.795  29.912  17.736  1.00 23.79           C
ATOM   1068  CG  PHE A 133      33.066  30.710  16.681  1.00 23.35           C
ATOM   1069  CD1 PHE A 133      33.659  30.940  15.455  1.00 25.73           C
ATOM   1070  CD2 PHE A 133      31.794  31.207  16.910  1.00 25.79           C
ATOM   1071  CE1 PHE A 133      33.000  31.639  14.461  1.00 27.28           C
ATOM   1072  CE2 PHE A 133      31.117  31.894  15.892  1.00 26.93           C
ATOM   1073  CZ  PHE A 133      31.735  32.096  14.672  1.00 24.32           C
ATOM   1074  N   LEU A 134      34.553  27.774  19.809  1.00 21.92           N
ATOM   1075  CA  LEU A 134      35.685  27.208  20.565  1.00 20.65           C
ATOM   1076  C   LEU A 134      35.752  25.706  20.424  1.00 19.24           C
ATOM   1077  O   LEU A 134      36.853  25.160  20.235  1.00 18.57           O
ATOM   1078  CB  LEU A 134      35.607  27.558  22.063  1.00 21.18           C
ATOM   1079  CG  LEU A 134      35.665  29.039  22.438  1.00 23.82           C
ATOM   1080  CD1 LEU A 134      35.698  29.204  23.954  1.00 28.03           C
ATOM   1081  CD2 LEU A 134      36.875  29.652  21.848  1.00 23.81           C
ATOM   1082  N   ASP A 135      34.606  25.029  20.530  1.00 21.20           N
ATOM   1083  CA  ASP A 135      34.627  23.558  20.424  1.00 22.31           C
ATOM   1084  C   ASP A 135      34.907  23.129  19.000  1.00 20.75           C
ATOM   1085  O   ASP A 135      35.647  22.152  18.802  1.00 19.80           O
ATOM   1086  CB  ASP A 135      33.354  22.868  20.957  1.00 25.38           C
ATOM   1087  CG  ASP A 135      33.558  21.348  21.190  1.00 30.89           C
ATOM   1088  OD1 ASP A 135      34.671  20.881  21.622  1.00 36.79           O
ATOM   1089  OD2 ASP A 135      32.588  20.602  20.931  1.00 37.91           O
ATOM   1090  N   GLU A 136      34.375  23.866  18.018  1.00 20.36           N
ATOM   1091  CA  GLU A 136      34.640  23.520  16.618  1.00 23.17           C
ATOM   1092  C   GLU A 136      36.147  23.596  16.335  1.00 20.04           C
ATOM   1093  O   GLU A 136      36.718  22.722  15.682  1.00 19.18           O
ATOM   1094  CB  GLU A 136      33.864  24.434  15.659  1.00 23.49           C
ATOM   1095  CG  GLU A 136      32.355  24.145  15.667  1.00 29.76           C
ATOM   1096  CD  GLU A 136      31.610  24.596  14.387  1.00 32.08           C
ATOM   1097  OE1 GLU A 136      31.973  25.657  13.790  1.00 38.94           O
ATOM   1098  OE2 GLU A 136      30.652  23.875  13.978  1.00 41.25           O
ATOM   1099  N   GLU A 137      36.821  24.606  16.852  1.00 18.50           N
ATOM   1100  CA  GLU A 137      38.238  24.761  16.627  1.00 17.75           C
ATOM   1101  C   GLU A 137      39.013  23.637  17.290  1.00 16.77           C
ATOM   1102  O   GLU A 137      39.924  23.071  16.690  1.00 16.63           O
ATOM   1103  CB  GLU A 137      38.777  26.117  17.121  1.00 18.79           C
ATOM   1104  CG  GLU A 137      38.540  27.252  16.191  1.00 21.21           C
ATOM   1105  CD  GLU A 137      39.088  26.979  14.765  1.00 18.49           C
ATOM   1106  OE1 GLU A 137      40.272  26.619  14.627  1.00 21.04           O
ATOM   1107  OE2 GLU A 137      38.281  27.147  13.882  1.00 25.52           O
ATOM   1108  N   VAL A 138      38.705  23.348  18.563  1.00 15.31           N
ATOM   1109  CA  VAL A 138      39.407  22.246  19.210  1.00 15.39           C
ATOM   1110  C   VAL A 138      39.245  20.928  18.421  1.00 14.89           C
ATOM   1111  O   VAL A 138      40.230  20.197  18.224  1.00 15.11           O
ATOM   1112  CB  VAL A 138      38.954  22.076  20.681  1.00 15.32           C
ATOM   1113  CG1 VAL A 138      39.318  20.666  21.243  1.00 18.11           C
ATOM   1114  CG2 VAL A 138      39.593  23.189  21.516  1.00 17.99           C
ATOM   1115  N   LYS A 139      38.014  20.639  17.988  1.00 14.33           N
ATOM   1116  CA  LYS A 139      37.762  19.385  17.233  1.00 15.70           C
ATOM   1117  C   LYS A 139      38.570  19.369  15.926  1.00 16.01           C
ATOM   1118  O   LYS A 139      39.210  18.351  15.559  1.00 15.87           O
ATOM   1119  CB  LYS A 139      36.274  19.214  16.940  1.00 16.68           C
ATOM   1120  CG  LYS A 139      35.450  18.736  18.092  1.00 23.92           C
ATOM   1121  CD  LYS A 139      34.005  18.678  17.654  1.00 30.74           C
ATOM   1122  CE  LYS A 139      33.072  18.688  18.845  1.00 37.50           C
ATOM   1123  NZ  LYS A 139      31.818  19.462  18.547  1.00 40.56           N
ATOM   1124  N   LEU A 140      38.613  20.503  15.238  1.00 15.78           N
ATOM   1125  CA  LEU A 140      39.288  20.580  13.937  1.00 15.21           C
ATOM   1126  C   LEU A 140      40.803  20.443  14.110  1.00 15.84           C
ATOM   1127  O   LEU A 140      41.483  19.742  13.346  1.00 14.76           O
ATOM   1128  CB  LEU A 140      38.945  21.914  13.240  1.00 16.59           C
ATOM   1129  CG  LEU A 140      39.638  22.065  11.880  1.00 15.18           C
ATOM   1130  CD1 LEU A 140      39.259  20.928  10.919  1.00 18.08           C
ATOM   1131  CD2 LEU A 140      39.234  23.397  11.296  1.00 18.58           C
ATOM   1132  N   ILE A 141      41.352  21.127  15.111  1.00 13.89           N
ATOM   1133  CA  ILE A 141      42.781  21.038  15.383  1.00 14.28           C
ATOM   1134  C   ILE A 141      43.197  19.588  15.742  1.00 14.36           C
ATOM   1135  O   ILE A 141      44.237  19.111  15.286  1.00 14.33           O
ATOM   1136  CB  ILE A 141      43.246  22.101  16.417  1.00 14.10           C
ATOM   1137  CG1 ILE A 141      43.029  23.498  15.789  1.00 15.81           C
ATOM   1138  CG2 ILE A 141      44.704  21.891  16.837  1.00 17.32           C
ATOM   1139  CD1 ILE A 141      43.110  24.656  16.813  1.00 16.54           C
ATOM   1140  N   LYS A 142      42.350  18.912  16.528  1.00 13.72           N
ATOM   1141  CA  LYS A 142      42.613  17.511  16.854  1.00 14.07           C
ATOM   1142  C   LYS A 142      42.616  16.655  15.598  1.00 13.92           C
ATOM   1143  O   LYS A 142      43.533  15.849  15.434  1.00 14.34           O
ATOM   1144  CB  LYS A 142      41.560  17.001  17.851  1.00 13.64           C
ATOM   1145  CG  LYS A 142      41.632  15.455  18.162  1.00 12.91           C
ATOM   1146  CD  LYS A 142      42.990  15.083  18.770  1.00 13.53           C
ATOM   1147  CE  LYS A 142      42.929  13.700  19.464  1.00 13.65           C
ATOM   1148  NZ  LYS A 142      42.672  12.534  18.465  1.00 14.83           N
ATOM   1149  N   LYS A 143      41.637  16.846  14.723  1.00 13.86           N
ATOM   1150  CA  LYS A 143      41.604  16.110  13.444  1.00 14.57           C
ATOM   1151  C   LYS A 143      42.854  16.379  12.611  1.00 14.81           C
ATOM   1152  O   LYS A 143      43.477  15.461  12.068  1.00 14.57           O
ATOM   1153  CB  LYS A 143      40.361  16.477  12.664  1.00 16.75           C
ATOM   1154  CG  LYS A 143      40.269  15.713  11.346  1.00 20.40           C
ATOM   1155  CD  LYS A 143      38.976  16.031  10.627  1.00 28.65           C
ATOM   1156  CE  LYS A 143      37.748  15.396  11.326  1.00 33.01           C
ATOM   1157  NZ  LYS A 143      38.056  14.033  11.882  1.00 39.44           N
ATOM   1158  N   MET A 144      43.260  17.645  12.512  1.00 14.93           N
ATOM   1159  CA  MET A 144      44.464  17.952  11.730  1.00 14.66           C
ATOM   1160  C   MET A 144      45.695  17.339  12.338  1.00 14.55           C
ATOM   1161  O   MET A 144      46.566  16.886  11.641  1.00 14.66           O
ATOM   1162  CB  MET A 144      44.663  19.472  11.622  1.00 14.81           C
ATOM   1163  CG  MET A 144      43.622  20.113  10.740  1.00 15.91           C
ATOM   1164  SD  MET A 144      43.867  21.907  10.651  1.00 17.39           S
ATOM   1165  CE  MET A 144      42.745  22.277   9.323  1.00 16.92           C
ATOM   1166  N   GLY A 145      45.786  17.317  13.677  1.00 14.33           N
ATOM   1167  CA  GLY A 145      46.950  16.691  14.328  1.00 13.37           C
ATOM   1168  C   GLY A 145      46.956  15.185  14.023  1.00 13.62           C
ATOM   1169  O   GLY A 145      48.031  14.619  13.753  1.00 14.85           O
ATOM   1170  N   ASP A 146      45.755  14.574  14.059  1.00 12.95           N
ATOM   1171  CA  ASP A 146      45.638  13.134  13.704  1.00 13.92           C
ATOM   1172  C   ASP A 146      46.120  12.924  12.268  1.00 14.86           C
ATOM   1173  O   ASP A 146      46.908  11.983  12.015  1.00 14.16           O
ATOM   1174  CB  ASP A 146      44.205  12.658  13.828  1.00 13.80           C
ATOM   1175  CG  ASP A 146      43.659  12.638  15.245  1.00 15.43           C
ATOM   1176  OD1 ASP A 146      44.406  12.779  16.208  1.00 15.17           O
ATOM   1177  OD2 ASP A 146      42.432  12.419  15.347  1.00 18.30           O
ATOM   1178  N   HIS A 147      45.687  13.803  11.359  1.00 13.69           N
ATOM   1179  CA  HIS A 147      46.156  13.688   9.984  1.00 13.41           C
ATOM   1180  C   HIS A 147      47.644  13.866   9.863  1.00 13.93           C
ATOM   1181  O   HIS A 147      48.291  13.075   9.130  1.00 14.14           O
ATOM   1182  CB  HIS A 147      45.468  14.691   9.053  1.00 13.88           C
ATOM   1183  CG  HIS A 147      44.028  14.405   8.783  1.00 13.34           C
ATOM   1184  CD2 HIS A 147      43.042  15.224   8.320  1.00 14.81           C
ATOM   1185  ND1 HIS A 147      43.443  13.166   8.954  1.00 15.68           N
ATOM   1186  CE1 HIS A 147      42.162  13.241   8.653  1.00 16.92           C
ATOM   1187  NE2 HIS A 147      41.899  14.475   8.232  1.00 17.17           N
ATOM   1188  N   LEU A 148      48.221  14.872  10.524  1.00 13.84           N
ATOM   1189  CA  LEU A 148      49.661  15.089  10.448  1.00 15.28           C
ATOM   1190  C   LEU A 148      50.423  13.854  10.916  1.00 16.21           C
ATOM   1191  O   LEU A 148      51.383  13.440  10.280  1.00 15.76           O
ATOM   1192  CB  LEU A 148      50.092  16.308  11.298  1.00 17.18           C
ATOM   1193  CG  LEU A 148      49.896  17.697  10.710  1.00 21.89           C
ATOM   1194  CD1 LEU A 148      50.277  18.757  11.720  1.00 23.96           C
ATOM   1195  CD2 LEU A 148      50.727  17.908   9.443  1.00 24.73           C
ATOM   1196  N   THR A 149      49.967  13.223  12.017  1.00 14.91           N
ATOM   1197  CA  THR A 149      50.648  12.029  12.501  1.00 15.38           C
ATOM   1198  C   THR A 149      50.631  10.895  11.456  1.00 14.88           C
ATOM   1199  O   THR A 149      51.629  10.226  11.226  1.00 15.58           O
ATOM   1200  CB  THR A 149      50.004  11.635  13.807  1.00 15.25           C
ATOM   1201  CG2 THR A 149      50.552  10.302  14.289  1.00 15.39           C
ATOM   1202  OG1 THR A 149      50.332  12.655  14.763  1.00 14.97           O
ATOM   1203  N   ASN A 150      49.491  10.704  10.827  1.00 15.39           N
ATOM   1204  CA  ASN A 150      49.366   9.673   9.786  1.00 14.23           C
ATOM   1205  C   ASN A 150      50.152   9.983   8.537  1.00 15.43           C
ATOM   1206  O   ASN A 150      50.772   9.087   7.971  1.00 15.93           O
ATOM   1207  CB  ASN A 150      47.889   9.416   9.484  1.00 14.50           C
ATOM   1208  CG  ASN A 150      47.293   8.480  10.515  1.00 13.46           C
ATOM   1209  ND2 ASN A 150      46.586   9.028  11.513  1.00 14.35           N
ATOM   1210  OD1 ASN A 150      47.559   7.279  10.458  1.00 13.70           O
ATOM   1211  N   ILE A 151      50.107  11.227   8.084  1.00 15.37           N
ATOM   1212  CA  ILE A 151      50.946  11.628   6.943  1.00 15.99           C
ATOM   1213  C   ILE A 151      52.395  11.374   7.250  1.00 16.22           C
ATOM   1214  O   ILE A 151      53.126  10.773   6.413  1.00 17.56           O
ATOM   1215  CB  ILE A 151      50.719  13.105   6.618  1.00 14.97           C
ATOM   1216  CG1 ILE A 151      49.327  13.334   6.079  1.00 14.86           C
ATOM   1217  CG2 ILE A 151      51.807  13.599   5.603  1.00 17.14           C
ATOM   1218  CD1 ILE A 151      48.874  14.778   6.122  1.00 18.37           C
ATOM   1219  N   GLN A 152      52.876  11.800   8.426  1.00 16.55           N
ATOM   1220  CA  GLN A 152      54.276  11.639   8.805  1.00 19.41           C
ATOM   1221  C   GLN A 152      54.650  10.152   8.870  1.00 20.11           C
ATOM   1222  O   GLN A 152      55.700   9.773   8.381  1.00 21.74           O
ATOM   1223  CB AGLN A 152      54.535  12.348  10.148  0.50 18.96           C
ATOM   1224  CB BGLN A 152      54.615  12.387  10.107  0.50 19.14           C
ATOM   1225  CG AGLN A 152      54.392  13.869  10.047  0.50 21.73           C
ATOM   1226  CG BGLN A 152      54.711  13.920   9.937  0.50 21.74           C
ATOM   1227  CD AGLN A 152      54.344  14.594  11.391  0.50 22.92           C
ATOM   1228  CD BGLN A 152      56.127  14.474   9.677  0.50 23.64           C
ATOM   1229  NE2AGLN A 152      54.852  15.818  11.404  0.50 25.22           N
ATOM   1230  NE2BGLN A 152      56.985  13.703   8.994  0.50 23.72           N
ATOM   1231  OE1AGLN A 152      53.844  14.073  12.394  0.50 26.14           O
ATOM   1232  OE1BGLN A 152      56.428  15.607  10.084  0.50 26.11           O
ATOM   1233  N   ARG A 153      53.775   9.298   9.377  1.00 19.67           N
ATOM   1234  CA  ARG A 153      54.134   7.872   9.433  1.00 20.69           C
ATOM   1235  C   ARG A 153      54.273   7.265   8.047  1.00 20.25           C
ATOM   1236  O   ARG A 153      54.941   6.258   7.874  1.00 20.96           O
ATOM   1237  CB  ARG A 153      53.177   7.070  10.334  1.00 21.70           C
ATOM   1238  CG  ARG A 153      51.796   6.714   9.796  1.00 23.39           C
ATOM   1239  CD  ARG A 153      51.038   5.590  10.627  1.00 21.87           C
ATOM   1240  NE  ARG A 153      51.281   5.680  12.058  1.00 20.95           N
ATOM   1241  CZ  ARG A 153      50.502   6.263  12.971  1.00 15.84           C
ATOM   1242  NH1 ARG A 153      49.359   6.824  12.631  1.00 15.96           N
ATOM   1243  NH2 ARG A 153      50.856   6.268  14.238  1.00 17.45           N
ATOM   1244  N   LEU A 154      53.621   7.883   7.065  1.00 20.76           N
ATOM   1245  CA  LEU A 154      53.629   7.365   5.688  1.00 20.74           C
ATOM   1246  C   LEU A 154      54.778   7.836   4.806  1.00 24.57           C
ATOM   1247  O   LEU A 154      54.941   7.349   3.668  1.00 24.43           O
ATOM   1248  CB  LEU A 154      52.277   7.659   5.042  1.00 20.44           C
ATOM   1249  CG  LEU A 154      51.091   6.802   5.438  1.00 18.01           C
ATOM   1250  CD1 LEU A 154      49.772   7.394   5.012  1.00 19.18           C
ATOM   1251  CD2 LEU A 154      51.237   5.381   4.787  1.00 21.74           C
ATOM   1252  N   VAL A 155      55.543   8.799   5.286  1.00 26.52           N
ATOM   1253  CA  VAL A 155      56.598   9.393   4.469  1.00 30.32           C
ATOM   1254  C   VAL A 155      57.797   8.496   4.297  1.00 33.53           C
ATOM   1255  O   VAL A 155      58.214   8.211   3.155  1.00 34.41           O
ATOM   1256  CB  VAL A 155      57.210  10.622   5.117  1.00 30.30           C
ATOM   1257  CG1 VAL A 155      58.401  11.107   4.262  1.00 30.71           C
ATOM   1258  CG2 VAL A 155      56.170  11.714   5.256  1.00 28.41           C
ATOM   1259  N   GLY A 156      58.287   8.031   5.449  1.00 35.97           N
ATOM   1260  CA  GLY A 156      59.648   7.578   5.667  1.00 39.25           C
ATOM   1261  C   GLY A 156      60.260   6.941   4.459  1.00 40.25           C
ATOM   1262  O   GLY A 156      61.195   7.468   3.881  1.00 41.55           O
ATOM   1263  N   SER A 157      59.657   5.822   4.078  1.00 41.42           N
ATOM   1264  CA  SER A 157      60.075   4.997   2.951  1.00 41.77           C
ATOM   1265  C   SER A 157      60.136   5.624   1.543  1.00 41.86           C
ATOM   1266  O   SER A 157      61.221   5.817   0.961  1.00 43.27           O
ATOM   1267  CB  SER A 157      59.159   3.757   2.874  1.00 42.20           C
ATOM   1268  OG  SER A 157      57.773   4.012   3.209  1.00 43.47           O
ATOM   1269  N   GLN A 158      58.955   5.944   1.029  1.00 39.48           N
ATOM   1270  CA  GLN A 158      58.747   6.415  -0.320  1.00 37.74           C
ATOM   1271  C   GLN A 158      57.574   7.363  -0.189  1.00 34.31           C
ATOM   1272  O   GLN A 158      56.415   6.947   0.065  1.00 32.92           O
ATOM   1273  CB  GLN A 158      58.424   5.278  -1.272  1.00 38.98           C
ATOM   1274  CG  GLN A 158      57.644   4.179  -0.587  1.00 43.42           C
ATOM   1275  CD  GLN A 158      58.306   2.829  -0.729  1.00 48.92           C
ATOM   1276  NE2 GLN A 158      59.489   2.677  -0.130  1.00 50.30           N
ATOM   1277  OE1 GLN A 158      57.762   1.922  -1.377  1.00 50.75           O
ATOM   1278  N   ALA A 159      57.911   8.643  -0.295  1.00 30.67           N
ATOM   1279  CA  ALA A 159      56.984   9.737  -0.012  1.00 26.85           C
ATOM   1280  C   ALA A 159      55.787   9.777  -0.983  1.00 23.71           C
ATOM   1281  O   ALA A 159      54.674  10.021  -0.555  1.00 21.40           O
ATOM   1282  CB  ALA A 159      57.742  11.065  -0.014  1.00 28.39           C
ATOM   1283  N   GLY A 160      56.015   9.549  -2.278  1.00 21.54           N
ATOM   1284  CA  GLY A 160      54.900   9.572  -3.238  1.00 19.26           C
ATOM   1285  C   GLY A 160      53.853   8.522  -2.908  1.00 17.40           C
ATOM   1286  O   GLY A 160      52.638   8.815  -2.908  1.00 17.86           O
ATOM   1287  N   LEU A 161      54.330   7.303  -2.621  1.00 17.64           N
ATOM   1288  CA  LEU A 161      53.454   6.207  -2.218  1.00 16.71           C
ATOM   1289  C   LEU A 161      52.595   6.578  -0.981  1.00 15.23           C
ATOM   1290  O   LEU A 161      51.377   6.397  -1.000  1.00 16.03           O
ATOM   1291  CB  LEU A 161      54.260   4.916  -1.921  1.00 16.84           C
ATOM   1292  CG  LEU A 161      53.530   3.721  -1.308  1.00 18.87           C
ATOM   1293  CD1 LEU A 161      52.520   3.179  -2.287  1.00 21.79           C
ATOM   1294  CD2 LEU A 161      54.530   2.651  -0.960  1.00 19.84           C
ATOM   1295  N   GLY A 162      53.250   7.142   0.038  1.00 16.59           N
ATOM   1296  CA  GLY A 162      52.511   7.509   1.256  1.00 16.54           C
ATOM   1297  C   GLY A 162      51.499   8.602   0.984  1.00 15.40           C
ATOM   1298  O   GLY A 162      50.410   8.612   1.540  1.00 17.22           O
ATOM   1299  N   GLU A 163      51.886   9.556   0.143  1.00 15.53           N
ATOM   1300  CA  GLU A 163      50.974  10.659  -0.177  1.00 15.33           C
ATOM   1301  C   GLU A 163      49.701  10.165  -0.906  1.00 15.47           C
ATOM   1302  O   GLU A 163      48.563  10.582  -0.633  1.00 15.74           O
ATOM   1303  CB  GLU A 163      51.684  11.712  -1.016  1.00 17.95           C
ATOM   1304  CG  GLU A 163      50.932  13.047  -0.978  1.00 22.37           C
ATOM   1305  CD  GLU A 163      51.748  14.230  -1.460  1.00 24.52           C
ATOM   1306  OE1 GLU A 163      52.826  14.035  -2.109  1.00 25.67           O
ATOM   1307  OE2 GLU A 163      51.283  15.365  -1.237  1.00 20.75           O
ATOM   1308  N   TYR A 164      49.918   9.264  -1.870  1.00 14.92           N
ATOM   1309  CA  TYR A 164      48.796   8.645  -2.544  1.00 12.82           C
ATOM   1310  C   TYR A 164      47.903   7.852  -1.571  1.00 13.37           C
ATOM   1311  O   TYR A 164      46.692   7.991  -1.594  1.00 13.90           O
ATOM   1312  CB  TYR A 164      49.332   7.724  -3.650  1.00 13.75           C
ATOM   1313  CG  TYR A 164      48.255   6.955  -4.400  1.00 13.50           C
ATOM   1314  CD1 TYR A 164      47.456   7.580  -5.354  1.00 15.03           C
ATOM   1315  CD2 TYR A 164      48.049   5.583  -4.175  1.00 16.28           C
ATOM   1316  CE1 TYR A 164      46.491   6.881  -6.087  1.00 14.29           C
ATOM   1317  CE2 TYR A 164      47.070   4.890  -4.858  1.00 14.90           C
ATOM   1318  CZ  TYR A 164      46.304   5.523  -5.846  1.00 14.03           C
ATOM   1319  OH  TYR A 164      45.348   4.844  -6.550  1.00 15.52           O
ATOM   1320  N   LEU A 165      48.531   6.986  -0.757  1.00 13.93           N
ATOM   1321  CA  LEU A 165      47.756   6.160   0.166  1.00 14.71           C
ATOM   1322  C   LEU A 165      46.931   6.955   1.176  1.00 13.46           C
ATOM   1323  O   LEU A 165      45.782   6.613   1.422  1.00 14.69           O
ATOM   1324  CB  LEU A 165      48.668   5.156   0.865  1.00 14.66           C
ATOM   1325  CG  LEU A 165      49.148   3.989   0.016  1.00 16.16           C
ATOM   1326  CD1 LEU A 165      50.280   3.229   0.750  1.00 18.21           C
ATOM   1327  CD2 LEU A 165      48.003   3.116  -0.374  1.00 17.61           C
ATOM   1328  N   PHE A 166      47.531   8.022   1.702  1.00 14.69           N
ATOM   1329  CA  PHE A 166      46.768   8.816   2.643  1.00 14.65           C
ATOM   1330  C   PHE A 166      45.567   9.483   1.982  1.00 13.86           C
ATOM   1331  O   PHE A 166      44.472   9.489   2.523  1.00 14.10           O
ATOM   1332  CB  PHE A 166      47.671   9.893   3.254  1.00 14.63           C
ATOM   1333  CG  PHE A 166      46.977  10.748   4.257  1.00 13.80           C
ATOM   1334  CD1 PHE A 166      46.754  10.248   5.537  1.00 16.84           C
ATOM   1335  CD2 PHE A 166      46.488  12.035   3.927  1.00 17.69           C
ATOM   1336  CE1 PHE A 166      46.076  10.998   6.483  1.00 16.82           C
ATOM   1337  CE2 PHE A 166      45.809  12.802   4.902  1.00 18.05           C
ATOM   1338  CZ  PHE A 166      45.607  12.270   6.174  1.00 17.51           C
ATOM   1339  N   GLU A 167      45.772  10.022   0.768  1.00 14.04           N
ATOM   1340  CA  GLU A 167      44.661  10.601   0.074  1.00 14.25           C
ATOM   1341  C   GLU A 167      43.545   9.607  -0.271  1.00 13.86           C
ATOM   1342  O   GLU A 167      42.366   9.917  -0.158  1.00 15.69           O
ATOM   1343  CB  GLU A 167      45.166  11.354  -1.170  1.00 14.24           C
ATOM   1344  CG  GLU A 167      44.011  12.041  -1.930  1.00 13.04           C
ATOM   1345  CD  GLU A 167      43.407  11.230  -3.074  1.00 13.24           C
ATOM   1346  OE1 GLU A 167      44.071  10.240  -3.508  1.00 15.71           O
ATOM   1347  OE2 GLU A 167      42.282  11.547  -3.482  1.00 15.72           O
ATOM   1348  N   ARG A 168      43.938   8.380  -0.665  1.00 13.42           N
ATOM   1349  CA  ARG A 168      43.001   7.363  -1.045  1.00 14.58           C
ATOM   1350  C   ARG A 168      42.273   6.758   0.140  1.00 13.56           C
ATOM   1351  O   ARG A 168      41.087   6.522   0.052  1.00 15.74           O
ATOM   1352  CB  ARG A 168      43.735   6.217  -1.766  1.00 14.03           C
ATOM   1353  CG  ARG A 168      44.233   6.526  -3.186  1.00 14.20           C
ATOM   1354  CD  ARG A 168      43.082   6.601  -4.210  1.00 14.68           C
ATOM   1355  NE  ARG A 168      42.552   7.985  -4.313  1.00 13.73           N
ATOM   1356  CZ  ARG A 168      41.550   8.310  -5.110  1.00 16.48           C
ATOM   1357  NH1 ARG A 168      40.940   7.393  -5.870  1.00 17.47           N
ATOM   1358  NH2 ARG A 168      41.164   9.579  -5.197  1.00 17.50           N
ATOM   1359  N   LEU A 169      42.996   6.551   1.247  1.00 14.30           N
ATOM   1360  CA  LEU A 169      42.452   5.723   2.329  1.00 15.24           C
ATOM   1361  C   LEU A 169      42.004   6.498   3.568  1.00 15.63           C
ATOM   1362  O   LEU A 169      41.251   5.945   4.382  1.00 16.11           O
ATOM   1363  CB  LEU A 169      43.454   4.614   2.732  1.00 15.88           C
ATOM   1364  CG  LEU A 169      43.867   3.635   1.602  1.00 14.68           C
ATOM   1365  CD1 LEU A 169      44.845   2.588   2.156  1.00 18.54           C
ATOM   1366  CD2 LEU A 169      42.662   2.950   1.024  1.00 17.57           C
ATOM   1367  N   THR A 170      42.437   7.753   3.721  1.00 15.89           N
ATOM   1368  CA  THR A 170      41.940   8.566   4.826  1.00 16.86           C
ATOM   1369  C   THR A 170      41.003   9.657   4.316  1.00 16.50           C
ATOM   1370  O   THR A 170      39.943   9.830   4.852  1.00 18.11           O
ATOM   1371  CB  THR A 170      43.072   9.162   5.604  1.00 14.84           C
ATOM   1372  CG2 THR A 170      42.580  10.143   6.707  1.00 18.21           C
ATOM   1373  OG1 THR A 170      43.782   8.104   6.280  1.00 16.93           O
ATOM   1374  N   LEU A 171      41.393  10.359   3.247  1.00 17.73           N
ATOM   1375  CA  LEU A 171      40.596  11.515   2.856  1.00 19.32           C
ATOM   1376  C   LEU A 171      39.494  11.153   1.868  1.00 21.76           C
ATOM   1377  O   LEU A 171      38.499  11.916   1.833  1.00 25.09           O
ATOM   1378  CB  LEU A 171      41.484  12.621   2.297  1.00 18.43           C
ATOM   1379  CG  LEU A 171      42.571  13.157   3.209  1.00 19.26           C
ATOM   1380  CD1 LEU A 171      43.527  14.125   2.482  1.00 20.70           C
ATOM   1381  CD2 LEU A 171      41.997  13.800   4.482  1.00 20.40           C
ENDMDL
MODEL        3
ATOM      1  N   SER A   2      18.568  22.980  52.508  1.00 32.99           N
ATOM      2  CA  SER A   2      18.171  21.819  51.659  1.00 31.42           C
ATOM      3  C   SER A   2      19.258  20.740  51.577  1.00 30.93           C
ATOM      4  O   SER A   2      20.449  21.069  51.428  1.00 31.82           O
ATOM      5  CB  SER A   2      17.836  22.297  50.239  1.00 31.55           C
ATOM      6  OG  SER A   2      17.727  21.197  49.357  1.00 31.47           O
ATOM      7  N   GLN A   3      18.845  19.466  51.629  1.00 27.26           N
ATOM      8  CA  GLN A   3      19.740  18.304  51.449  1.00 25.49           C
ATOM      9  C   GLN A   3      20.485  18.319  50.115  1.00 23.97           C
ATOM     10  O   GLN A   3      21.526  17.695  49.972  1.00 24.20           O
ATOM     11  CB  GLN A   3      18.932  17.004  51.508  1.00 26.45           C
ATOM     12  CG  GLN A   3      17.838  16.920  50.420  1.00 27.93           C
ATOM     13  CD  GLN A   3      16.958  15.701  50.522  1.00 26.97           C
ATOM     14  NE2 GLN A   3      15.729  15.741  49.865  1.00 17.64           N
ATOM     15  OE1 GLN A   3      17.355  14.717  51.181  1.00 28.74           O
ATOM     16  N   ILE A   4      19.957  19.014  49.130  1.00 19.90           N
ATOM     17  CA  ILE A   4      20.584  19.042  47.808  1.00 18.24           C
ATOM     18  C   ILE A   4      21.407  20.323  47.526  1.00 16.94           C
ATOM     19  O   ILE A   4      22.224  20.364  46.600  1.00 17.16           O
ATOM     20  CB  ILE A   4      19.522  18.883  46.667  1.00 16.95           C
ATOM     21  CG1 ILE A   4      18.599  20.111  46.560  1.00 17.73           C
ATOM     22  CG2 ILE A   4      18.759  17.548  46.797  1.00 18.10           C
ATOM     23  CD1 ILE A   4      17.652  20.024  45.368  1.00 17.69           C
ATOM     24  N   ARG A   5      21.179  21.373  48.308  1.00 16.50           N
ATOM     25  CA  ARG A   5      21.727  22.672  47.976  1.00 16.26           C
ATOM     26  C   ARG A   5      23.242  22.648  48.036  1.00 16.73           C
ATOM     27  O   ARG A   5      23.802  22.197  49.034  1.00 17.75           O
ATOM     28  CB  ARG A   5      21.236  23.705  48.977  1.00 16.80           C
ATOM     29  CG  ARG A   5      21.428  25.103  48.507  1.00 17.73           C
ATOM     30  CD  ARG A   5      20.782  26.036  49.516  1.00 22.70           C
ATOM     31  NE  ARG A   5      21.004  27.430  49.131  1.00 22.55           N
ATOM     32  CZ  ARG A   5      20.109  28.395  49.292  1.00 18.65           C
ATOM     33  NH1 ARG A   5      18.950  28.141  49.881  1.00 20.50           N
ATOM     34  NH2 ARG A   5      20.406  29.619  48.871  1.00 18.26           N
ATOM     35  N   GLN A   6      23.871  23.136  46.987  1.00 16.00           N
ATOM     36  CA  GLN A   6      25.343  23.107  46.939  1.00 16.82           C
ATOM     37  C   GLN A   6      25.803  24.250  46.078  1.00 16.50           C
ATOM     38  O   GLN A   6      25.438  24.333  44.921  1.00 15.95           O
ATOM     39  CB  GLN A   6      25.822  21.750  46.377  1.00 16.58           C
ATOM     40  CG  GLN A   6      27.339  21.540  46.335  1.00 18.90           C
ATOM     41  CD  GLN A   6      27.703  20.127  45.969  1.00 18.66           C
ATOM     42  NE2 GLN A   6      28.831  19.677  46.491  1.00 19.29           N
ATOM     43  OE1 GLN A   6      26.991  19.446  45.231  1.00 19.89           O
ATOM     44  N   ASN A   7      26.644  25.136  46.650  1.00 17.15           N
ATOM     45  CA  ASN A   7      27.167  26.272  45.900  1.00 17.75           C
ATOM     46  C   ASN A   7      26.077  27.214  45.404  1.00 16.85           C
ATOM     47  O   ASN A   7      26.225  27.832  44.350  1.00 18.41           O
ATOM     48  CB  ASN A   7      28.004  25.814  44.692  1.00 18.31           C
ATOM     49  CG  ASN A   7      28.916  26.903  44.182  1.00 20.50           C
ATOM     50  ND2 ASN A   7      29.001  27.049  42.858  1.00 20.28           N
ATOM     51  OD1 ASN A   7      29.494  27.657  44.986  1.00 22.98           O
ATOM     52  N   TYR A   8      24.994  27.334  46.162  1.00 17.22           N
ATOM     53  CA  TYR A   8      23.894  28.199  45.738  1.00 17.51           C
ATOM     54  C   TYR A   8      23.667  29.253  46.807  1.00 18.51           C
ATOM     55  O   TYR A   8      23.114  28.974  47.868  1.00 19.38           O
ATOM     56  CB  TYR A   8      22.644  27.339  45.513  1.00 16.89           C
ATOM     57  CG  TYR A   8      21.496  28.048  44.774  1.00 15.63           C
ATOM     58  CD1 TYR A   8      21.671  28.515  43.491  1.00 16.74           C
ATOM     59  CD2 TYR A   8      20.258  28.206  45.377  1.00 15.33           C
ATOM     60  CE1 TYR A   8      20.660  29.123  42.776  1.00 16.88           C
ATOM     61  CE2 TYR A   8      19.215  28.837  44.693  1.00 15.96           C
ATOM     62  CZ  TYR A   8      19.422  29.285  43.393  1.00 15.86           C
ATOM     63  OH  TYR A   8      18.408  29.902  42.667  1.00 17.93           O
ATOM     64  N   SER A   9      24.103  30.478  46.525  1.00 17.88           N
ATOM     65  CA  SER A   9      24.073  31.546  47.551  1.00 18.59           C
ATOM     66  C   SER A   9      22.677  32.051  47.860  1.00 18.96           C
ATOM     67  O   SER A   9      21.758  31.987  47.016  1.00 16.83           O
ATOM     68  CB  SER A   9      24.959  32.717  47.130  1.00 19.16           C
ATOM     69  OG  SER A   9      24.487  33.343  45.940  1.00 18.34           O
ATOM     70  N   THR A  10      22.507  32.571  49.062  1.00 19.31           N
ATOM     71  CA  THR A  10      21.248  33.242  49.378  1.00 19.59           C
ATOM     72  C   THR A  10      21.045  34.463  48.446  1.00 18.06           C
ATOM     73  O   THR A  10      19.915  34.767  48.070  1.00 16.99           O
ATOM     74  CB  THR A  10      21.207  33.677  50.837  1.00 21.48           C
ATOM     75  CG2 THR A  10      21.348  32.459  51.737  1.00 22.16           C
ATOM     76  OG1 THR A  10      22.297  34.558  51.043  1.00 24.68           O
ATOM     77  N   GLU A  11      22.117  35.107  48.010  1.00 18.18           N
ATOM     78  CA  GLU A  11      22.019  36.271  47.135  1.00 18.09           C
ATOM     79  C   GLU A  11      21.415  35.873  45.787  1.00 17.63           C
ATOM     80  O   GLU A  11      20.510  36.547  45.301  1.00 17.78           O
ATOM     81  CB  GLU A  11      23.367  36.982  46.977  1.00 20.69           C
ATOM     82  CG  GLU A  11      23.880  37.654  48.270  1.00 22.76           C
ATOM     83  CD  GLU A  11      24.667  36.714  49.216  1.00 27.97           C
ATOM     84  OE1 GLU A  11      24.781  35.473  49.005  1.00 23.01           O
ATOM     85  OE2 GLU A  11      25.195  37.245  50.233  1.00 29.52           O
ATOM     86  N   VAL A  12      21.879  34.761  45.217  1.00 16.25           N
ATOM     87  CA  VAL A  12      21.354  34.305  43.942  1.00 16.32           C
ATOM     88  C   VAL A  12      19.917  33.833  44.110  1.00 16.45           C
ATOM     89  O   VAL A  12      19.084  34.165  43.274  1.00 14.66           O
ATOM     90  CB  VAL A  12      22.234  33.225  43.379  1.00 15.74           C
ATOM     91  CG1 VAL A  12      21.554  32.485  42.243  1.00 16.72           C
ATOM     92  CG2 VAL A  12      23.540  33.830  42.862  1.00 17.81           C
ATOM     93  N   GLU A  13      19.640  33.076  45.160  1.00 15.13           N
ATOM     94  CA  GLU A  13      18.283  32.624  45.420  1.00 15.21           C
ATOM     95  C   GLU A  13      17.325  33.806  45.429  1.00 15.52           C
ATOM     96  O   GLU A  13      16.254  33.770  44.761  1.00 14.66           O
ATOM     97  CB  GLU A  13      18.251  31.860  46.725  1.00 15.59           C
ATOM     98  CG  GLU A  13      16.855  31.424  47.138  1.00 15.81           C
ATOM     99  CD  GLU A  13      16.868  30.735  48.514  1.00 18.19           C
ATOM    100  OE1 GLU A  13      17.902  30.819  49.235  1.00 21.51           O
ATOM    101  OE2 GLU A  13      15.883  30.119  48.914  1.00 20.44           O
ATOM    102  N   ALA A  14      17.693  34.867  46.156  1.00 15.31           N
ATOM    103  CA  ALA A  14      16.792  36.031  46.238  1.00 15.95           C
ATOM    104  C   ALA A  14      16.664  36.721  44.879  1.00 15.32           C
ATOM    105  O   ALA A  14      15.546  37.123  44.485  1.00 16.62           O
ATOM    106  CB  ALA A  14      17.293  37.036  47.279  1.00 15.98           C
ATOM    107  N   ALA A  15      17.765  36.886  44.150  1.00 15.37           N
ATOM    108  CA  ALA A  15      17.752  37.522  42.855  1.00 14.72           C
ATOM    109  C   ALA A  15      16.889  36.708  41.869  1.00 15.12           C
ATOM    110  O   ALA A  15      16.256  37.292  40.986  1.00 15.77           O
ATOM    111  CB  ALA A  15      19.189  37.649  42.317  1.00 16.46           C
ATOM    112  N   VAL A  16      16.948  35.364  41.960  1.00 14.54           N
ATOM    113  CA  VAL A  16      16.108  34.528  41.093  1.00 14.85           C
ATOM    114  C   VAL A  16      14.618  34.770  41.387  1.00 14.57           C
ATOM    115  O   VAL A  16      13.802  34.891  40.441  1.00 14.08           O
ATOM    116  CB  VAL A  16      16.454  33.052  41.246  1.00 14.42           C
ATOM    117  CG1 VAL A  16      15.392  32.173  40.573  1.00 15.12           C
ATOM    118  CG2 VAL A  16      17.816  32.722  40.620  1.00 15.71           C
ATOM    119  N   ASN A  17      14.235  34.834  42.663  1.00 14.05           N
ATOM    120  CA  ASN A  17      12.842  35.203  42.997  1.00 14.67           C
ATOM    121  C   ASN A  17      12.445  36.563  42.442  1.00 15.14           C
ATOM    122  O   ASN A  17      11.337  36.716  41.909  1.00 14.46           O
ATOM    123  CB  ASN A  17      12.635  35.129  44.489  1.00 13.94           C
ATOM    124  CG  ASN A  17      12.515  33.694  44.979  1.00 15.43           C
ATOM    125  ND2 ASN A  17      12.920  33.451  46.223  1.00 17.01           N
ATOM    126  OD1 ASN A  17      12.027  32.824  44.226  1.00 15.20           O
ATOM    127  N   ARG A  18      13.342  37.538  42.509  1.00 14.85           N
ATOM    128  CA  ARG A  18      13.025  38.867  41.968  1.00 16.68           C
ATOM    129  C   ARG A  18      12.857  38.786  40.444  1.00 15.67           C
ATOM    130  O   ARG A  18      11.924  39.385  39.853  1.00 15.98           O
ATOM    131  CB  ARG A  18      14.098  39.892  42.387  1.00 16.83           C
ATOM    132  CG  ARG A  18      13.924  40.279  43.867  1.00 22.83           C
ATOM    133  CD  ARG A  18      14.770  41.469  44.330  1.00 22.65           C
ATOM    134  NE  ARG A  18      16.178  41.181  44.129  1.00 28.27           N
ATOM    135  CZ  ARG A  18      16.960  40.645  45.057  1.00 26.03           C
ATOM    136  NH1 ARG A  18      16.493  40.384  46.289  1.00 30.58           N
ATOM    137  NH2 ARG A  18      18.203  40.419  44.749  1.00 25.71           N
ATOM    138  N   LEU A  19      13.678  37.975  39.814  1.00 14.90           N
ATOM    139  CA  LEU A  19      13.614  37.826  38.348  1.00 15.62           C
ATOM    140  C   LEU A  19      12.312  37.132  37.912  1.00 14.92           C
ATOM    141  O   LEU A  19      11.730  37.499  36.885  1.00 14.97           O
ATOM    142  CB  LEU A  19      14.837  37.100  37.794  1.00 17.19           C
ATOM    143  CG  LEU A  19      15.087  37.103  36.284  1.00 19.31           C
ATOM    144  CD1 LEU A  19      15.208  38.524  35.719  1.00 19.52           C
ATOM    145  CD2 LEU A  19      16.342  36.316  35.979  1.00 20.09           C
ATOM    146  N   VAL A  20      11.845  36.179  38.713  1.00 13.98           N
ATOM    147  CA  VAL A  20      10.561  35.530  38.440  1.00 14.00           C
ATOM    148  C   VAL A  20       9.466  36.597  38.471  1.00 13.99           C
ATOM    149  O   VAL A  20       8.587  36.606  37.628  1.00 13.47           O
ATOM    150  CB  VAL A  20      10.286  34.429  39.495  1.00 13.81           C
ATOM    151  CG1 VAL A  20       8.814  33.982  39.453  1.00 14.34           C
ATOM    152  CG2 VAL A  20      11.246  33.251  39.273  1.00 14.47           C
ATOM    153  N   ASN A  21       9.507  37.499  39.438  1.00 13.79           N
ATOM    154  CA  ASN A  21       8.505  38.530  39.536  1.00 13.55           C
ATOM    155  C   ASN A  21       8.581  39.411  38.295  1.00 13.88           C
ATOM    156  O   ASN A  21       7.544  39.748  37.748  1.00 14.26           O
ATOM    157  CB  ASN A  21       8.682  39.351  40.815  1.00 14.90           C
ATOM    158  CG  ASN A  21       7.511  40.328  41.056  1.00 14.70           C
ATOM    159  ND2 ASN A  21       6.431  39.863  41.675  1.00 17.12           N
ATOM    160  OD1 ASN A  21       7.601  41.503  40.686  1.00 21.21           O
ATOM    161  N   LEU A  22       9.800  39.745  37.845  1.00 13.46           N
ATOM    162  CA  LEU A  22       9.950  40.580  36.657  1.00 15.09           C
ATOM    163  C   LEU A  22       9.373  39.909  35.440  1.00 14.02           C
ATOM    164  O   LEU A  22       8.711  40.568  34.635  1.00 13.96           O
ATOM    165  CB  LEU A  22      11.445  40.892  36.448  1.00 15.96           C
ATOM    166  CG  LEU A  22      12.016  42.002  37.302  1.00 21.61           C
ATOM    167  CD1 LEU A  22      11.761  41.911  38.759  1.00 30.89           C
ATOM    168  CD2 LEU A  22      13.487  42.143  37.026  1.00 22.60           C
ATOM    169  N   TYR A  23       9.622  38.608  35.256  1.00 13.39           N
ATOM    170  CA  TYR A  23       9.099  37.897  34.082  1.00 13.47           C
ATOM    171  C   TYR A  23       7.579  37.798  34.138  1.00 14.27           C
ATOM    172  O   TYR A  23       6.916  37.956  33.124  1.00 14.87           O
ATOM    173  CB  TYR A  23       9.727  36.503  33.944  1.00 13.94           C
ATOM    174  CG  TYR A  23      10.972  36.530  33.105  1.00 14.23           C
ATOM    175  CD1 TYR A  23      12.157  37.086  33.603  1.00 15.36           C
ATOM    176  CD2 TYR A  23      10.950  36.022  31.815  1.00 15.53           C
ATOM    177  CE1 TYR A  23      13.324  37.134  32.805  1.00 17.62           C
ATOM    178  CE2 TYR A  23      12.081  36.061  30.989  1.00 17.03           C
ATOM    179  CZ  TYR A  23      13.253  36.622  31.501  1.00 18.36           C
ATOM    180  OH  TYR A  23      14.386  36.670  30.697  1.00 22.28           O
ATOM    181  N   LEU A  24       7.034  37.554  35.330  1.00 13.65           N
ATOM    182  CA  LEU A  24       5.555  37.448  35.432  1.00 13.66           C
ATOM    183  C   LEU A  24       4.923  38.802  35.204  1.00 15.06           C
ATOM    184  O   LEU A  24       3.874  38.891  34.559  1.00 14.63           O
ATOM    185  CB  LEU A  24       5.127  36.893  36.789  1.00 13.98           C
ATOM    186  CG  LEU A  24       5.481  35.401  37.011  1.00 14.12           C
ATOM    187  CD1 LEU A  24       5.169  34.965  38.442  1.00 16.94           C
ATOM    188  CD2 LEU A  24       4.792  34.487  35.971  1.00 16.44           C
ATOM    189  N   ARG A  25       5.553  39.857  35.674  1.00 14.29           N
ATOM    190  CA  ARG A  25       5.056  41.208  35.403  1.00 15.21           C
ATOM    191  C   ARG A  25       5.089  41.510  33.903  1.00 15.14           C
ATOM    192  O   ARG A  25       4.172  42.142  33.355  1.00 14.94           O
ATOM    193  CB  ARG A  25       5.806  42.260  36.189  1.00 17.11           C
ATOM    194  CG  ARG A  25       4.916  43.444  36.264  1.00 25.64           C
ATOM    195  CD  ARG A  25       5.627  44.714  36.377  1.00 32.29           C
ATOM    196  NE  ARG A  25       4.693  45.803  36.146  1.00 32.91           N
ATOM    197  CZ  ARG A  25       5.045  47.074  36.265  1.00 35.99           C
ATOM    198  NH1 ARG A  25       6.317  47.353  36.588  1.00 36.71           N
ATOM    199  NH2 ARG A  25       4.149  48.047  36.077  1.00 28.26           N
ATOM    200  N   ALA A  26       6.164  41.089  33.238  1.00 13.58           N
ATOM    201  CA  ALA A  26       6.279  41.306  31.799  1.00 13.71           C
ATOM    202  C   ALA A  26       5.173  40.515  31.106  1.00 12.88           C
ATOM    203  O   ALA A  26       4.522  41.031  30.171  1.00 13.20           O
ATOM    204  CB  ALA A  26       7.663  40.833  31.299  1.00 13.49           C
ATOM    205  N   SER A  27       4.945  39.278  31.530  1.00 13.93           N
ATOM    206  CA  SER A  27       3.833  38.496  30.960  1.00 13.55           C
ATOM    207  C   SER A  27       2.491  39.232  31.101  1.00 14.18           C
ATOM    208  O   SER A  27       1.713  39.322  30.133  1.00 13.43           O
ATOM    209  CB  SER A  27       3.765  37.132  31.646  1.00 13.20           C
ATOM    210  OG  SER A  27       2.782  36.349  31.001  1.00 14.62           O
ATOM    211  N   TYR A  28       2.269  39.831  32.262  1.00 12.57           N
ATOM    212  CA  TYR A  28       1.043  40.607  32.513  1.00 12.23           C
ATOM    213  C   TYR A  28       0.952  41.810  31.620  1.00 12.92           C
ATOM    214  O   TYR A  28      -0.144  42.093  31.093  1.00 13.27           O
ATOM    215  CB  TYR A  28       1.045  41.012  33.985  1.00 13.10           C
ATOM    216  CG  TYR A  28      -0.294  41.329  34.590  1.00 13.41           C
ATOM    217  CD1 TYR A  28      -1.499  41.005  33.969  1.00 14.94           C
ATOM    218  CD2 TYR A  28      -0.325  41.957  35.811  1.00 15.01           C
ATOM    219  CE1 TYR A  28      -2.756  41.296  34.631  1.00 14.63           C
ATOM    220  CE2 TYR A  28      -1.546  42.263  36.459  1.00 15.20           C
ATOM    221  CZ  TYR A  28      -2.731  41.924  35.860  1.00 14.25           C
ATOM    222  OH  TYR A  28      -3.954  42.225  36.468  1.00 15.18           O
ATOM    223  N   THR A  29       2.068  42.507  31.442  1.00 12.08           N
ATOM    224  CA  THR A  29       2.094  43.647  30.542  1.00 12.73           C
ATOM    225  C   THR A  29       1.720  43.224  29.114  1.00 12.97           C
ATOM    226  O   THR A  29       0.917  43.894  28.457  1.00 13.29           O
ATOM    227  CB  THR A  29       3.476  44.294  30.597  1.00 13.28           C
ATOM    228  CG2 THR A  29       3.596  45.406  29.559  1.00 14.98           C
ATOM    229  OG1 THR A  29       3.659  44.853  31.902  1.00 14.37           O
ATOM    230  N   TYR A  30       2.299  42.113  28.648  1.00 12.25           N
ATOM    231  CA  TYR A  30       1.966  41.649  27.328  1.00 12.89           C
ATOM    232  C   TYR A  30       0.523  41.180  27.180  1.00 13.16           C
ATOM    233  O   TYR A  30      -0.044  41.317  26.089  1.00 13.54           O
ATOM    234  CB  TYR A  30       2.956  40.590  26.862  1.00 13.70           C
ATOM    235  CG  TYR A  30       4.325  41.149  26.567  1.00 14.59           C
ATOM    236  CD1 TYR A  30       4.476  42.238  25.671  1.00 14.66           C
ATOM    237  CD2 TYR A  30       5.479  40.576  27.113  1.00 14.70           C
ATOM    238  CE1 TYR A  30       5.732  42.737  25.340  1.00 17.16           C
ATOM    239  CE2 TYR A  30       6.752  41.089  26.756  1.00 13.97           C
ATOM    240  CZ  TYR A  30       6.854  42.159  25.909  1.00 15.05           C
ATOM    241  OH  TYR A  30       8.074  42.656  25.552  1.00 16.60           O
ATOM    242  N   LEU A  31      -0.078  40.616  28.239  1.00 13.22           N
ATOM    243  CA  LEU A  31      -1.467  40.228  28.220  1.00 13.35           C
ATOM    244  C   LEU A  31      -2.289  41.499  27.978  1.00 13.02           C
ATOM    245  O   LEU A  31      -3.230  41.502  27.160  1.00 13.53           O
ATOM    246  CB  LEU A  31      -1.828  39.583  29.574  1.00 14.09           C
ATOM    247  CG  LEU A  31      -3.307  39.206  29.700  1.00 17.21           C
ATOM    248  CD1 LEU A  31      -3.635  38.094  28.729  1.00 20.62           C
ATOM    249  CD2 LEU A  31      -3.640  38.741  31.123  1.00 18.40           C
ATOM    250  N   SER A  32      -1.960  42.563  28.699  1.00 13.58           N
ATOM    251  CA  SER A  32      -2.692  43.817  28.553  1.00 13.82           C
ATOM    252  C   SER A  32      -2.516  44.401  27.158  1.00 14.00           C
ATOM    253  O   SER A  32      -3.503  44.846  26.523  1.00 13.68           O
ATOM    254  CB  SER A  32      -2.257  44.808  29.631  1.00 15.02           C
ATOM    255  OG  SER A  32      -2.882  46.071  29.386  1.00 14.27           O
ATOM    256  N   LEU A  33      -1.279  44.390  26.659  1.00 12.56           N
ATOM    257  CA  LEU A  33      -1.017  44.888  25.285  1.00 13.10           C
ATOM    258  C   LEU A  33      -1.839  44.079  24.282  1.00 13.67           C
ATOM    259  O   LEU A  33      -2.499  44.655  23.396  1.00 13.74           O
ATOM    260  CB  LEU A  33       0.474  44.749  24.970  1.00 13.11           C
ATOM    261  CG  LEU A  33       1.325  45.909  25.461  1.00 14.67           C
ATOM    262  CD1 LEU A  33       2.790  45.512  25.620  1.00 14.49           C
ATOM    263  CD2 LEU A  33       1.217  47.067  24.447  1.00 15.64           C
ATOM    264  N   GLY A  34      -1.851  42.750  24.409  1.00 13.76           N
ATOM    265  CA  GLY A  34      -2.559  41.880  23.475  1.00 13.91           C
ATOM    266  C   GLY A  34      -4.050  42.239  23.438  1.00 14.05           C
ATOM    267  O   GLY A  34      -4.639  42.417  22.357  1.00 15.90           O
ATOM    268  N   PHE A  35      -4.664  42.361  24.607  1.00 13.07           N
ATOM    269  CA  PHE A  35      -6.114  42.607  24.634  1.00 14.00           C
ATOM    270  C   PHE A  35      -6.474  44.026  24.194  1.00 14.24           C
ATOM    271  O   PHE A  35      -7.540  44.216  23.617  1.00 15.12           O
ATOM    272  CB  PHE A  35      -6.769  42.169  25.950  1.00 14.86           C
ATOM    273  CG  PHE A  35      -7.026  40.691  25.967  1.00 14.75           C
ATOM    274  CD1 PHE A  35      -8.093  40.136  25.245  1.00 17.17           C
ATOM    275  CD2 PHE A  35      -6.127  39.828  26.582  1.00 18.94           C
ATOM    276  CE1 PHE A  35      -8.309  38.781  25.215  1.00 19.02           C
ATOM    277  CE2 PHE A  35      -6.321  38.412  26.533  1.00 21.06           C
ATOM    278  CZ  PHE A  35      -7.430  37.901  25.838  1.00 20.46           C
ATOM    279  N   TYR A  36      -5.563  44.984  24.370  1.00 13.11           N
ATOM    280  CA  TYR A  36      -5.795  46.342  23.883  1.00 13.18           C
ATOM    281  C   TYR A  36      -5.902  46.291  22.327  1.00 13.20           C
ATOM    282  O   TYR A  36      -6.781  46.931  21.735  1.00 13.52           O
ATOM    283  CB  TYR A  36      -4.632  47.246  24.339  1.00 14.01           C
ATOM    284  CG  TYR A  36      -4.626  48.578  23.652  1.00 13.35           C
ATOM    285  CD1 TYR A  36      -5.467  49.602  24.058  1.00 14.46           C
ATOM    286  CD2 TYR A  36      -3.755  48.814  22.571  1.00 13.99           C
ATOM    287  CE1 TYR A  36      -5.469  50.840  23.393  1.00 14.83           C
ATOM    288  CE2 TYR A  36      -3.704  50.049  21.914  1.00 15.13           C
ATOM    289  CZ  TYR A  36      -4.578  51.054  22.336  1.00 14.92           C
ATOM    290  OH  TYR A  36      -4.524  52.249  21.627  1.00 16.49           O
ATOM    291  N   PHE A  37      -5.018  45.539  21.686  1.00 13.27           N
ATOM    292  CA  PHE A  37      -5.060  45.477  20.201  1.00 12.52           C
ATOM    293  C   PHE A  37      -6.213  44.666  19.650  1.00 13.72           C
ATOM    294  O   PHE A  37      -6.496  44.722  18.429  1.00 15.32           O
ATOM    295  CB  PHE A  37      -3.667  45.084  19.644  1.00 13.32           C
ATOM    296  CG  PHE A  37      -2.686  46.212  19.726  1.00 13.18           C
ATOM    297  CD1 PHE A  37      -2.690  47.236  18.777  1.00 13.13           C
ATOM    298  CD2 PHE A  37      -1.762  46.290  20.781  1.00 14.40           C
ATOM    299  CE1 PHE A  37      -1.818  48.315  18.862  1.00 13.42           C
ATOM    300  CE2 PHE A  37      -0.873  47.348  20.883  1.00 13.13           C
ATOM    301  CZ  PHE A  37      -0.895  48.380  19.924  1.00 13.74           C
ATOM    302  N   ASP A  38      -6.920  43.955  20.521  1.00 13.16           N
ATOM    303  CA  ASP A  38      -8.131  43.230  20.202  1.00 14.37           C
ATOM    304  C   ASP A  38      -9.385  44.096  20.403  1.00 13.54           C
ATOM    305  O   ASP A  38     -10.495  43.644  20.072  1.00 15.17           O
ATOM    306  CB  ASP A  38      -8.207  41.992  21.123  1.00 15.08           C
ATOM    307  CG  ASP A  38      -9.429  41.121  20.883  1.00 18.39           C
ATOM    308  OD1 ASP A  38      -9.587  40.671  19.730  1.00 21.80           O
ATOM    309  OD2 ASP A  38     -10.209  40.873  21.841  1.00 21.66           O
ATOM    310  N   ARG A  39      -9.249  45.290  20.965  1.00 12.41           N
ATOM    311  CA  ARG A  39     -10.431  46.179  21.084  1.00 13.36           C
ATOM    312  C   ARG A  39     -11.021  46.462  19.715  1.00 14.19           C
ATOM    313  O   ARG A  39     -10.282  46.626  18.722  1.00 14.31           O
ATOM    314  CB  ARG A  39     -10.054  47.525  21.703  1.00 13.04           C
ATOM    315  CG  ARG A  39      -9.728  47.441  23.195  1.00 13.07           C
ATOM    316  CD  ARG A  39      -9.113  48.716  23.757  1.00 15.81           C
ATOM    317  NE  ARG A  39      -9.842  49.949  23.399  1.00 17.48           N
ATOM    318  CZ  ARG A  39      -9.697  51.123  24.051  1.00 20.62           C
ATOM    319  NH1 ARG A  39      -8.938  51.255  25.165  1.00 22.63           N
ATOM    320  NH2 ARG A  39     -10.397  52.168  23.643  1.00 23.02           N
ATOM    321  N   ASP A  40     -12.355  46.577  19.655  1.00 14.10           N
ATOM    322  CA  ASP A  40     -12.964  46.872  18.344  1.00 14.15           C
ATOM    323  C   ASP A  40     -12.544  48.228  17.777  1.00 14.63           C
ATOM    324  O   ASP A  40     -12.595  48.387  16.565  1.00 15.44           O
ATOM    325  CB  ASP A  40     -14.494  46.792  18.426  1.00 14.20           C
ATOM    326  CG  ASP A  40     -15.087  47.987  19.106  1.00 17.00           C
ATOM    327  OD1 ASP A  40     -15.185  48.018  20.345  1.00 17.44           O
ATOM    328  OD2 ASP A  40     -15.465  48.978  18.430  1.00 17.77           O
ATOM    329  N   ASP A  41     -12.123  49.158  18.615  1.00 13.32           N
ATOM    330  CA  ASP A  41     -11.703  50.487  18.164  1.00 14.43           C
ATOM    331  C   ASP A  41     -10.174  50.586  17.954  1.00 13.81           C
ATOM    332  O   ASP A  41      -9.650  51.697  17.775  1.00 15.63           O
ATOM    333  CB  ASP A  41     -12.201  51.588  19.135  1.00 14.57           C
ATOM    334  CG  ASP A  41     -11.685  51.427  20.558  1.00 17.67           C
ATOM    335  OD1 ASP A  41     -11.015  50.436  20.880  1.00 16.34           O
ATOM    336  OD2 ASP A  41     -12.049  52.305  21.380  1.00 21.36           O
ATOM    337  N   VAL A  42      -9.506  49.428  17.998  1.00 13.85           N
ATOM    338  CA  VAL A  42      -8.053  49.331  17.732  1.00 13.68           C
ATOM    339  C   VAL A  42      -7.874  48.317  16.623  1.00 13.36           C
ATOM    340  O   VAL A  42      -7.435  48.687  15.523  1.00 14.63           O
ATOM    341  CB  VAL A  42      -7.255  48.946  19.014  1.00 13.41           C
ATOM    342  CG1 VAL A  42      -5.732  48.854  18.634  1.00 13.99           C
ATOM    343  CG2 VAL A  42      -7.445  50.008  20.114  1.00 14.35           C
ATOM    344  N   ALA A  43      -8.230  47.075  16.871  1.00 13.21           N
ATOM    345  CA  ALA A  43      -8.490  46.127  15.796  1.00 12.85           C
ATOM    346  C   ALA A  43      -7.290  45.889  14.900  1.00 13.95           C
ATOM    347  O   ALA A  43      -7.326  46.075  13.679  1.00 14.92           O
ATOM    348  CB  ALA A  43      -9.734  46.612  14.920  1.00 14.26           C
ATOM    349  N   LEU A  44      -6.206  45.497  15.517  1.00 12.86           N
ATOM    350  CA  LEU A  44      -4.998  45.088  14.780  1.00 13.73           C
ATOM    351  C   LEU A  44      -4.609  43.663  15.172  1.00 14.04           C
ATOM    352  O   LEU A  44      -3.796  43.449  16.100  1.00 14.54           O
ATOM    353  CB  LEU A  44      -3.865  46.077  15.024  1.00 13.54           C
ATOM    354  CG  LEU A  44      -4.121  47.455  14.418  1.00 13.46           C
ATOM    355  CD1 LEU A  44      -3.213  48.542  15.002  1.00 16.41           C
ATOM    356  CD2 LEU A  44      -3.962  47.416  12.872  1.00 14.89           C
ATOM    357  N   GLU A  45      -5.164  42.674  14.490  1.00 15.40           N
ATOM    358  CA  GLU A  45      -5.041  41.277  14.912  1.00 16.06           C
ATOM    359  C   GLU A  45      -3.586  40.819  14.984  1.00 15.77           C
ATOM    360  O   GLU A  45      -3.206  40.128  15.951  1.00 15.46           O
ATOM    361  CB  GLU A  45      -5.878  40.349  14.025  1.00 17.45           C
ATOM    362  CG  GLU A  45      -5.892  38.915  14.511  1.00 23.64           C
ATOM    363  CD  GLU A  45      -6.966  38.093  13.824  1.00 31.95           C
ATOM    364  OE1 GLU A  45      -7.627  38.589  12.860  1.00 32.12           O
ATOM    365  OE2 GLU A  45      -7.158  36.935  14.264  1.00 36.75           O
ATOM    366  N   GLY A  46      -2.771  41.183  13.994  1.00 14.42           N
ATOM    367  CA  GLY A  46      -1.380  40.699  14.009  1.00 15.23           C
ATOM    368  C   GLY A  46      -0.632  41.273  15.204  1.00 14.38           C
ATOM    369  O   GLY A  46       0.291  40.630  15.725  1.00 15.06           O
ATOM    370  N   VAL A  47      -0.978  42.487  15.623  1.00 13.28           N
ATOM    371  CA  VAL A  47      -0.323  43.094  16.798  1.00 12.84           C
ATOM    372  C   VAL A  47      -0.796  42.386  18.066  1.00 14.47           C
ATOM    373  O   VAL A  47       0.030  42.059  18.961  1.00 13.66           O
ATOM    374  CB  VAL A  47      -0.558  44.612  16.878  1.00 13.04           C
ATOM    375  CG1 VAL A  47       0.221  45.216  18.058  1.00 14.44           C
ATOM    376  CG2 VAL A  47      -0.206  45.343  15.551  1.00 14.09           C
ATOM    377  N   CYS A  48      -2.083  42.096  18.167  1.00 15.13           N
ATOM    378  CA  CYS A  48      -2.554  41.324  19.307  1.00 16.44           C
ATOM    379  C   CYS A  48      -1.806  39.996  19.372  1.00 15.48           C
ATOM    380  O   CYS A  48      -1.364  39.581  20.455  1.00 15.57           O
ATOM    381  CB  CYS A  48      -4.045  41.092  19.142  1.00 17.24           C
ATOM    382  SG  CYS A  48      -4.750  39.946  20.302  1.00 24.41           S
ATOM    383  N   HIS A  49      -1.660  39.290  18.258  1.00 14.71           N
ATOM    384  CA  HIS A  49      -1.081  37.955  18.310  1.00 16.62           C
ATOM    385  C   HIS A  49       0.411  38.064  18.705  1.00 15.95           C
ATOM    386  O   HIS A  49       0.906  37.255  19.504  1.00 15.89           O
ATOM    387  CB  HIS A  49      -1.185  37.227  16.945  1.00 19.58           C
ATOM    388  CG AHIS A  49      -0.616  35.846  16.992  0.50 21.38           C
ATOM    389  CG BHIS A  49      -2.575  36.792  16.573  0.50 22.51           C
ATOM    390  CD2AHIS A  49       0.515  35.326  16.463  0.50 26.70           C
ATOM    391  CD2BHIS A  49      -3.152  36.605  15.360  0.50 26.41           C
ATOM    392  ND1AHIS A  49      -1.198  34.833  17.727  0.50 25.42           N
ATOM    393  ND1BHIS A  49      -3.536  36.460  17.505  0.50 26.87           N
ATOM    394  CE1AHIS A  49      -0.471  33.736  17.614  0.50 26.60           C
ATOM    395  CE1BHIS A  49      -4.653  36.116  16.885  0.50 27.92           C
ATOM    396  NE2AHIS A  49       0.577  34.011  16.855  0.50 26.91           N
ATOM    397  NE2BHIS A  49      -4.446  36.190  15.584  0.50 26.85           N
ATOM    398  N   PHE A  50       1.103  39.093  18.219  1.00 15.03           N
ATOM    399  CA  PHE A  50       2.523  39.303  18.558  1.00 14.98           C
ATOM    400  C   PHE A  50       2.665  39.424  20.067  1.00 14.05           C
ATOM    401  O   PHE A  50       3.474  38.753  20.690  1.00 14.60           O
ATOM    402  CB  PHE A  50       3.004  40.589  17.886  1.00 14.77           C
ATOM    403  CG  PHE A  50       4.449  40.951  18.183  1.00 14.33           C
ATOM    404  CD1 PHE A  50       5.504  40.259  17.567  1.00 17.43           C
ATOM    405  CD2 PHE A  50       4.736  41.957  19.042  1.00 15.73           C
ATOM    406  CE1 PHE A  50       6.849  40.606  17.848  1.00 18.80           C
ATOM    407  CE2 PHE A  50       6.083  42.292  19.332  1.00 16.35           C
ATOM    408  CZ  PHE A  50       7.113  41.620  18.717  1.00 17.58           C
ATOM    409  N   PHE A  51       1.828  40.225  20.679  1.00 14.14           N
ATOM    410  CA  PHE A  51       1.963  40.405  22.141  1.00 14.10           C
ATOM    411  C   PHE A  51       1.440  39.237  22.964  1.00 14.70           C
ATOM    412  O   PHE A  51       1.999  38.927  24.036  1.00 15.28           O
ATOM    413  CB  PHE A  51       1.335  41.749  22.553  1.00 12.69           C
ATOM    414  CG  PHE A  51       2.103  42.937  22.063  1.00 13.73           C
ATOM    415  CD1 PHE A  51       3.454  43.088  22.376  1.00 15.13           C
ATOM    416  CD2 PHE A  51       1.484  43.952  21.307  1.00 13.85           C
ATOM    417  CE1 PHE A  51       4.166  44.198  21.939  1.00 15.05           C
ATOM    418  CE2 PHE A  51       2.216  45.057  20.872  1.00 14.61           C
ATOM    419  CZ  PHE A  51       3.533  45.182  21.171  1.00 15.88           C
ATOM    420  N   ARG A  52       0.358  38.591  22.529  1.00 16.06           N
ATOM    421  CA  ARG A  52      -0.115  37.407  23.248  1.00 17.20           C
ATOM    422  C   ARG A  52       0.942  36.300  23.269  1.00 16.66           C
ATOM    423  O   ARG A  52       1.175  35.653  24.306  1.00 17.84           O
ATOM    424  CB  ARG A  52      -1.458  36.932  22.676  1.00 19.03           C
ATOM    425  CG  ARG A  52      -2.521  37.945  22.977  1.00 24.13           C
ATOM    426  CD  ARG A  52      -3.906  37.362  22.834  1.00 31.50           C
ATOM    427  NE  ARG A  52      -4.248  36.416  23.900  1.00 36.58           N
ATOM    428  CZ  ARG A  52      -5.370  35.708  23.898  1.00 38.91           C
ATOM    429  NH1 ARG A  52      -6.228  35.851  22.890  1.00 40.04           N
ATOM    430  NH2 ARG A  52      -5.626  34.847  24.879  1.00 38.97           N
ATOM    431  N   GLU A  53       1.635  36.098  22.154  1.00 16.07           N
ATOM    432  CA  GLU A  53       2.737  35.118  22.086  1.00 16.97           C
ATOM    433  C   GLU A  53       3.858  35.514  23.045  1.00 16.54           C
ATOM    434  O   GLU A  53       4.404  34.659  23.737  1.00 17.21           O
ATOM    435  CB  GLU A  53       3.235  35.001  20.652  1.00 18.55           C
ATOM    436  CG  GLU A  53       2.219  34.233  19.779  1.00 25.15           C
ATOM    437  CD  GLU A  53       1.848  32.875  20.393  1.00 32.16           C
ATOM    438  OE1 GLU A  53       2.777  32.099  20.732  1.00 35.40           O
ATOM    439  OE2 GLU A  53       0.635  32.614  20.592  1.00 36.08           O
ATOM    440  N   LEU A  54       4.184  36.807  23.132  1.00 15.08           N
ATOM    441  CA  LEU A  54       5.185  37.262  24.131  1.00 14.44           C
ATOM    442  C   LEU A  54       4.722  37.050  25.562  1.00 14.40           C
ATOM    443  O   LEU A  54       5.533  36.712  26.429  1.00 15.16           O
ATOM    444  CB  LEU A  54       5.558  38.716  23.869  1.00 14.40           C
ATOM    445  CG  LEU A  54       6.421  38.909  22.619  1.00 15.51           C
ATOM    446  CD1 LEU A  54       6.634  40.336  22.371  1.00 19.63           C
ATOM    447  CD2 LEU A  54       7.767  38.235  22.834  1.00 22.84           C
ATOM    448  N   ALA A  55       3.431  37.217  25.850  1.00 14.20           N
ATOM    449  CA  ALA A  55       2.938  36.943  27.217  1.00 14.20           C
ATOM    450  C   ALA A  55       3.230  35.471  27.571  1.00 14.59           C
ATOM    451  O   ALA A  55       3.711  35.141  28.676  1.00 13.91           O
ATOM    452  CB  ALA A  55       1.451  37.247  27.313  1.00 15.39           C
ATOM    453  N   GLU A  56       3.011  34.570  26.618  1.00 14.28           N
ATOM    454  CA  GLU A  56       3.276  33.170  26.860  1.00 15.62           C
ATOM    455  C   GLU A  56       4.775  32.923  27.045  1.00 15.50           C
ATOM    456  O   GLU A  56       5.174  32.212  27.974  1.00 16.26           O
ATOM    457  CB  GLU A  56       2.795  32.400  25.650  1.00 17.29           C
ATOM    458  CG  GLU A  56       3.088  30.922  25.734  1.00 22.95           C
ATOM    459  CD  GLU A  56       2.529  30.149  24.552  1.00 32.24           C
ATOM    460  OE1 GLU A  56       1.432  30.486  24.067  1.00 34.43           O
ATOM    461  OE2 GLU A  56       3.208  29.225  24.092  1.00 33.92           O
ATOM    462  N   GLU A  57       5.604  33.530  26.205  1.00 15.49           N
ATOM    463  CA  GLU A  57       7.064  33.359  26.343  1.00 16.32           C
ATOM    464  C   GLU A  57       7.573  33.838  27.710  1.00 15.10           C
ATOM    465  O   GLU A  57       8.470  33.201  28.319  1.00 16.01           O
ATOM    466  CB  GLU A  57       7.798  34.069  25.220  1.00 17.58           C
ATOM    467  CG  GLU A  57       7.496  33.420  23.845  1.00 21.22           C
ATOM    468  CD  GLU A  57       7.580  31.885  23.889  1.00 30.22           C
ATOM    469  OE1 GLU A  57       8.709  31.380  24.062  1.00 32.92           O
ATOM    470  OE2 GLU A  57       6.529  31.179  23.771  1.00 31.70           O
ATOM    471  N   LYS A  58       7.064  34.962  28.202  1.00 13.31           N
ATOM    472  CA  LYS A  58       7.553  35.456  29.479  1.00 13.30           C
ATOM    473  C   LYS A  58       7.090  34.552  30.613  1.00 13.97           C
ATOM    474  O   LYS A  58       7.837  34.331  31.581  1.00 14.38           O
ATOM    475  CB  LYS A  58       7.125  36.912  29.709  1.00 13.38           C
ATOM    476  CG  LYS A  58       7.678  37.890  28.678  1.00 14.20           C
ATOM    477  CD  LYS A  58       9.200  37.756  28.622  1.00 18.42           C
ATOM    478  CE  LYS A  58       9.744  38.472  27.438  1.00 24.93           C
ATOM    479  NZ  LYS A  58      11.178  38.156  27.176  1.00 22.96           N
ATOM    480  N   ARG A  59       5.861  34.037  30.545  1.00 13.63           N
ATOM    481  CA  ARG A  59       5.395  33.130  31.599  1.00 15.94           C
ATOM    482  C   ARG A  59       6.255  31.878  31.621  1.00 15.74           C
ATOM    483  O   ARG A  59       6.657  31.428  32.685  1.00 16.10           O
ATOM    484  CB  ARG A  59       3.923  32.801  31.348  1.00 16.82           C
ATOM    485  CG  ARG A  59       3.394  31.921  32.435  1.00 21.04           C
ATOM    486  CD  ARG A  59       2.020  31.320  32.171  1.00 24.33           C
ATOM    487  NE  ARG A  59       1.810  30.948  30.776  1.00 28.28           N
ATOM    488  CZ  ARG A  59       2.129  29.787  30.216  1.00 33.51           C
ATOM    489  NH1 ARG A  59       2.708  28.796  30.912  1.00 34.41           N
ATOM    490  NH2 ARG A  59       1.848  29.617  28.921  1.00 34.60           N
ATOM    491  N   GLU A  60       6.555  31.348  30.441  1.00 15.92           N
ATOM    492  CA  GLU A  60       7.428  30.179  30.324  1.00 15.61           C
ATOM    493  C   GLU A  60       8.813  30.461  30.910  1.00 15.67           C
ATOM    494  O   GLU A  60       9.346  29.590  31.629  1.00 16.53           O
ATOM    495  CB  GLU A  60       7.540  29.763  28.872  1.00 16.87           C
ATOM    496  CG  GLU A  60       6.226  29.150  28.412  1.00 21.17           C
ATOM    497  CD  GLU A  60       6.172  28.930  26.914  1.00 27.39           C
ATOM    498  OE1 GLU A  60       7.086  29.366  26.179  1.00 30.10           O
ATOM    499  OE2 GLU A  60       5.193  28.316  26.469  1.00 29.84           O
ATOM    500  N   GLY A  61       9.342  31.664  30.720  1.00 14.89           N
ATOM    501  CA  GLY A  61      10.632  32.027  31.308  1.00 15.62           C
ATOM    502  C   GLY A  61      10.561  31.990  32.830  1.00 15.49           C
ATOM    503  O   GLY A  61      11.455  31.441  33.501  1.00 15.44           O
ATOM    504  N   ALA A  62       9.511  32.565  33.403  1.00 14.94           N
ATOM    505  CA  ALA A  62       9.293  32.502  34.847  1.00 14.32           C
ATOM    506  C   ALA A  62       9.242  31.064  35.333  1.00 14.83           C
ATOM    507  O   ALA A  62       9.868  30.736  36.363  1.00 15.00           O
ATOM    508  CB  ALA A  62       8.018  33.237  35.217  1.00 16.15           C
ATOM    509  N   GLU A  63       8.533  30.191  34.603  1.00 14.25           N
ATOM    510  CA  GLU A  63       8.405  28.800  35.002  1.00 14.98           C
ATOM    511  C   GLU A  63       9.759  28.085  34.928  1.00 14.61           C
ATOM    512  O   GLU A  63      10.081  27.283  35.819  1.00 14.96           O
ATOM    513  CB  GLU A  63       7.322  28.095  34.187  1.00 16.69           C
ATOM    514  CG  GLU A  63       5.925  28.613  34.554  1.00 19.87           C
ATOM    515  CD  GLU A  63       4.867  28.311  33.509  1.00 28.63           C
ATOM    516  OE1 GLU A  63       5.200  27.780  32.414  1.00 31.80           O
ATOM    517  OE2 GLU A  63       3.698  28.663  33.778  1.00 29.06           O
ATOM    518  N   ARG A  64      10.577  28.431  33.957  1.00 15.55           N
ATOM    519  CA  ARG A  64      11.903  27.805  33.849  1.00 15.44           C
ATOM    520  C   ARG A  64      12.775  28.265  35.033  1.00 14.84           C
ATOM    521  O   ARG A  64      13.492  27.469  35.637  1.00 15.24           O
ATOM    522  CB  ARG A  64      12.522  28.221  32.523  1.00 17.25           C
ATOM    523  CG  ARG A  64      13.839  27.565  32.223  1.00 23.68           C
ATOM    524  CD  ARG A  64      14.213  27.724  30.747  1.00 35.27           C
ATOM    525  NE  ARG A  64      13.805  26.584  29.922  1.00 42.45           N
ATOM    526  CZ  ARG A  64      12.697  26.539  29.179  1.00 45.84           C
ATOM    527  NH1 ARG A  64      12.427  25.459  28.451  1.00 47.79           N
ATOM    528  NH2 ARG A  64      11.858  27.566  29.155  1.00 48.16           N
ATOM    529  N   LEU A  65      12.695  29.544  35.400  1.00 15.56           N
ATOM    530  CA  LEU A  65      13.414  30.044  36.581  1.00 14.94           C
ATOM    531  C   LEU A  65      12.986  29.342  37.861  1.00 14.76           C
ATOM    532  O   LEU A  65      13.822  28.976  38.699  1.00 15.07           O
ATOM    533  CB  LEU A  65      13.250  31.559  36.713  1.00 15.64           C
ATOM    534  CG  LEU A  65      14.034  32.341  35.657  1.00 16.79           C
ATOM    535  CD1 LEU A  65      13.384  33.726  35.530  1.00 17.43           C
ATOM    536  CD2 LEU A  65      15.500  32.407  36.066  1.00 19.43           C
ATOM    537  N   LEU A  66      11.678  29.114  38.000  1.00 14.17           N
ATOM    538  CA  LEU A  66      11.149  28.440  39.189  1.00 13.54           C
ATOM    539  C   LEU A  66      11.608  26.978  39.247  1.00 13.89           C
ATOM    540  O   LEU A  66      11.973  26.474  40.330  1.00 14.05           O
ATOM    541  CB  LEU A  66       9.622  28.536  39.206  1.00 14.45           C
ATOM    542  CG  LEU A  66       9.145  29.946  39.551  1.00 13.81           C
ATOM    543  CD1 LEU A  66       7.681  30.102  39.147  1.00 15.97           C
ATOM    544  CD2 LEU A  66       9.324  30.194  41.037  1.00 14.84           C
ATOM    545  N   LYS A  67      11.619  26.312  38.115  1.00 14.32           N
ATOM    546  CA  LYS A  67      12.097  24.917  38.069  1.00 14.97           C
ATOM    547  C   LYS A  67      13.560  24.881  38.485  1.00 15.03           C
ATOM    548  O   LYS A  67      13.937  24.043  39.299  1.00 16.00           O
ATOM    549  CB  LYS A  67      11.925  24.378  36.652  1.00 15.73           C
ATOM    550  CG  LYS A  67      12.384  22.971  36.542  1.00 20.86           C
ATOM    551  CD  LYS A  67      12.173  22.440  35.168  1.00 25.27           C
ATOM    552  CE  LYS A  67      12.680  21.010  35.040  1.00 32.63           C
ATOM    553  NZ  LYS A  67      12.511  20.560  33.616  1.00 35.37           N
ATOM    554  N   MET A  68      14.333  25.842  38.009  1.00 13.70           N
ATOM    555  CA  MET A  68      15.753  25.922  38.361  1.00 15.10           C
ATOM    556  C   MET A  68      15.950  26.208  39.857  1.00 15.24           C
ATOM    557  O   MET A  68      16.811  25.596  40.532  1.00 16.11           O
ATOM    558  CB  MET A  68      16.439  26.985  37.507  1.00 15.47           C
ATOM    559  CG  MET A  68      17.978  27.034  37.785  1.00 18.45           C
ATOM    560  SD  MET A  68      18.335  28.188  39.167  1.00 21.63           S
ATOM    561  CE  MET A  68      17.968  29.766  38.375  1.00 21.96           C
ATOM    562  N   GLN A  69      15.154  27.115  40.417  1.00 14.38           N
ATOM    563  CA  GLN A  69      15.202  27.421  41.841  1.00 14.72           C
ATOM    564  C   GLN A  69      15.055  26.113  42.625  1.00 14.95           C
ATOM    565  O   GLN A  69      15.854  25.822  43.551  1.00 15.90           O
ATOM    566  CB  GLN A  69      14.063  28.417  42.178  1.00 15.37           C
ATOM    567  CG  GLN A  69      14.005  28.890  43.633  1.00 16.38           C
ATOM    568  CD  GLN A  69      15.036  29.974  43.947  1.00 16.97           C
ATOM    569  NE2 GLN A  69      14.567  31.220  44.105  1.00 18.80           N
ATOM    570  OE1 GLN A  69      16.244  29.674  44.085  1.00 19.03           O
ATOM    571  N   ASN A  70      14.038  25.310  42.300  1.00 14.30           N
ATOM    572  CA  ASN A  70      13.867  24.042  43.005  1.00 15.08           C
ATOM    573  C   ASN A  70      14.993  23.028  42.716  1.00 14.32           C
ATOM    574  O   ASN A  70      15.405  22.283  43.655  1.00 14.61           O
ATOM    575  CB  ASN A  70      12.514  23.433  42.670  1.00 15.69           C
ATOM    576  CG  ASN A  70      11.408  23.966  43.538  1.00 16.53           C
ATOM    577  ND2 ASN A  70      10.184  23.713  43.095  1.00 15.85           N
ATOM    578  OD1 ASN A  70      11.624  24.586  44.593  1.00 19.85           O
ATOM    579  N   GLN A  71      15.485  22.984  41.483  1.00 14.07           N
ATOM    580  CA  GLN A  71      16.604  22.053  41.186  1.00 15.39           C
ATOM    581  C   GLN A  71      17.799  22.365  42.066  1.00 15.55           C
ATOM    582  O   GLN A  71      18.515  21.421  42.467  1.00 16.43           O
ATOM    583  CB  GLN A  71      17.025  22.115  39.722  1.00 15.99           C
ATOM    584  CG  GLN A  71      16.034  21.472  38.792  1.00 18.27           C
ATOM    585  CD  GLN A  71      16.381  21.633  37.327  1.00 23.51           C
ATOM    586  NE2 GLN A  71      16.931  22.776  36.975  1.00 26.11           N
ATOM    587  OE1 GLN A  71      16.151  20.730  36.524  1.00 30.45           O
ATOM    588  N   ARG A  72      17.996  23.646  42.396  1.00 14.27           N
ATOM    589  CA  ARG A  72      19.192  24.037  43.172  1.00 14.95           C
ATOM    590  C   ARG A  72      18.947  23.972  44.678  1.00 15.78           C
ATOM    591  O   ARG A  72      19.874  24.163  45.480  1.00 17.01           O
ATOM    592  CB  ARG A  72      19.668  25.428  42.784  1.00 14.72           C
ATOM    593  CG  ARG A  72      20.174  25.554  41.363  1.00 15.98           C
ATOM    594  CD  ARG A  72      21.437  24.735  41.111  1.00 16.91           C
ATOM    595  NE  ARG A  72      22.568  25.031  42.005  1.00 16.38           N
ATOM    596  CZ  ARG A  72      23.464  26.016  41.810  1.00 17.72           C
ATOM    597  NH1 ARG A  72      23.347  26.874  40.797  1.00 17.64           N
ATOM    598  NH2 ARG A  72      24.470  26.181  42.683  1.00 17.73           N
ATOM    599  N   GLY A  73      17.719  23.722  45.100  1.00 15.69           N
ATOM    600  CA  GLY A  73      17.416  23.717  46.510  1.00 16.61           C
ATOM    601  C   GLY A  73      17.035  25.045  47.125  1.00 16.34           C
ATOM    602  O   GLY A  73      16.937  25.167  48.357  1.00 17.87           O
ATOM    603  N   GLY A  74      16.827  26.068  46.283  1.00 16.92           N
ATOM    604  CA  GLY A  74      16.312  27.357  46.748  1.00 16.67           C
ATOM    605  C   GLY A  74      14.781  27.288  46.905  1.00 16.21           C
ATOM    606  O   GLY A  74      14.139  26.287  46.544  1.00 17.61           O
ATOM    607  N   ARG A  75      14.228  28.351  47.460  1.00 16.77           N
ATOM    608  CA  ARG A  75      12.823  28.328  47.788  1.00 15.89           C
ATOM    609  C   ARG A  75      12.132  29.467  47.074  1.00 16.18           C
ATOM    610  O   ARG A  75      12.456  30.634  47.297  1.00 16.38           O
ATOM    611  CB  ARG A  75      12.634  28.369  49.291  1.00 17.77           C
ATOM    612  CG  ARG A  75      13.195  27.051  49.929  1.00 21.62           C
ATOM    613  CD  ARG A  75      12.369  25.785  49.557  1.00 23.17           C
ATOM    614  NE  ARG A  75      12.945  24.521  50.092  1.00 24.09           N
ATOM    615  CZ  ARG A  75      13.474  23.581  49.311  1.00 24.17           C
ATOM    616  NH1 ARG A  75      13.528  23.752  47.970  1.00 23.85           N
ATOM    617  NH2 ARG A  75      13.938  22.464  49.871  1.00 26.88           N
ATOM    618  N   ALA A  76      11.165  29.102  46.232  1.00 15.46           N
ATOM    619  CA  ALA A  76      10.357  30.108  45.518  1.00 14.82           C
ATOM    620  C   ALA A  76       9.587  30.955  46.502  1.00 15.36           C
ATOM    621  O   ALA A  76       8.963  30.451  47.434  1.00 16.97           O
ATOM    622  CB  ALA A  76       9.354  29.436  44.630  1.00 16.16           C
ATOM    623  N   LEU A  77       9.664  32.249  46.285  1.00 15.36           N
ATOM    624  CA  LEU A  77       8.865  33.185  47.075  1.00 16.69           C
ATOM    625  C   LEU A  77       8.212  34.135  46.110  1.00 17.34           C
ATOM    626  O   LEU A  77       8.911  34.765  45.303  1.00 19.66           O
ATOM    627  CB  LEU A  77       9.740  33.939  48.066  1.00 18.79           C
ATOM    628  CG  LEU A  77      10.163  33.113  49.281  1.00 22.58           C
ATOM    629  CD1 LEU A  77      11.092  33.986  50.156  1.00 25.60           C
ATOM    630  CD2 LEU A  77       8.976  32.600  50.093  1.00 25.29           C
ATOM    631  N   PHE A  78       6.888  34.220  46.176  1.00 15.13           N
ATOM    632  CA  PHE A  78       6.133  35.069  45.268  1.00 16.07           C
ATOM    633  C   PHE A  78       5.722  36.381  45.927  1.00 15.86           C
ATOM    634  O   PHE A  78       5.420  36.408  47.099  1.00 17.85           O
ATOM    635  CB  PHE A  78       4.911  34.296  44.801  1.00 14.90           C
ATOM    636  CG  PHE A  78       5.270  33.101  43.957  1.00 15.20           C
ATOM    637  CD1 PHE A  78       5.699  33.265  42.633  1.00 16.89           C
ATOM    638  CD2 PHE A  78       5.279  31.830  44.504  1.00 17.19           C
ATOM    639  CE1 PHE A  78       6.064  32.129  41.860  1.00 18.61           C
ATOM    640  CE2 PHE A  78       5.640  30.716  43.761  1.00 15.35           C
ATOM    641  CZ  PHE A  78       5.992  30.853  42.449  1.00 16.24           C
ATOM    642  N   GLN A  79       5.745  37.438  45.144  1.00 15.82           N
ATOM    643  CA  GLN A  79       5.268  38.745  45.619  1.00 16.99           C
ATOM    644  C   GLN A  79       4.106  39.224  44.794  1.00 16.14           C
ATOM    645  O   GLN A  79       3.812  38.657  43.728  1.00 17.15           O
ATOM    646  CB  GLN A  79       6.391  39.785  45.546  1.00 18.68           C
ATOM    647  CG  GLN A  79       7.633  39.368  46.355  1.00 21.46           C
ATOM    648  CD  GLN A  79       7.393  39.172  47.839  1.00 25.76           C
ATOM    649  NE2 GLN A  79       8.306  38.408  48.476  1.00 29.44           N
ATOM    650  OE1 GLN A  79       6.437  39.729  48.445  1.00 27.72           O
ATOM    651  N   ASP A  80       3.427  40.297  45.257  1.00 16.12           N
ATOM    652  CA  ASP A  80       2.362  40.816  44.407  1.00 16.74           C
ATOM    653  C   ASP A  80       2.902  41.128  43.022  1.00 18.28           C
ATOM    654  O   ASP A  80       4.106  41.480  42.818  1.00 18.93           O
ATOM    655  CB  ASP A  80       1.734  42.100  44.982  1.00 17.44           C
ATOM    656  CG  ASP A  80       1.286  41.989  46.470  1.00 18.11           C
ATOM    657  OD1 ASP A  80       0.650  40.962  46.917  1.00 15.48           O
ATOM    658  OD2 ASP A  80       1.572  42.946  47.257  1.00 28.23           O
ATOM    659  N   LEU A  81       2.036  41.010  42.021  1.00 18.12           N
ATOM    660  CA  LEU A  81       2.384  41.383  40.658  1.00 18.48           C
ATOM    661  C   LEU A  81       1.781  42.744  40.343  1.00 18.59           C
ATOM    662  O   LEU A  81       0.540  42.854  40.282  1.00 18.73           O
ATOM    663  CB  LEU A  81       1.852  40.407  39.612  1.00 21.65           C
ATOM    664  CG  LEU A  81       2.399  39.049  39.318  1.00 24.60           C
ATOM    665  CD1 LEU A  81       1.869  38.710  37.915  1.00 24.42           C
ATOM    666  CD2 LEU A  81       3.935  39.062  39.357  1.00 23.91           C
ATOM    667  N   GLN A  82       2.626  43.754  40.198  1.00 17.47           N
ATOM    668  CA  GLN A  82       2.202  45.096  39.834  1.00 18.03           C
ATOM    669  C   GLN A  82       1.439  45.087  38.522  1.00 16.75           C
ATOM    670  O   GLN A  82       1.828  44.400  37.577  1.00 16.95           O
ATOM    671  CB  GLN A  82       3.425  45.992  39.613  1.00 20.65           C
ATOM    672  CG  GLN A  82       3.883  46.868  40.738  1.00 29.81           C
ATOM    673  CD  GLN A  82       4.579  48.131  40.152  1.00 36.38           C
ATOM    674  NE2 GLN A  82       4.103  49.317  40.534  1.00 38.94           N
ATOM    675  OE1 GLN A  82       5.488  48.018  39.320  1.00 36.92           O
ATOM    676  N   LYS A  83       0.338  45.805  38.483  1.00 17.19           N
ATOM    677  CA  LYS A  83      -0.368  46.022  37.234  1.00 16.40           C
ATOM    678  C   LYS A  83       0.534  46.688  36.168  1.00 16.15           C
ATOM    679  O   LYS A  83       1.478  47.402  36.498  1.00 17.02           O
ATOM    680  CB  LYS A  83      -1.645  46.848  37.482  1.00 17.35           C
ATOM    681  CG  LYS A  83      -1.480  48.306  37.675  1.00 18.48           C
ATOM    682  CD  LYS A  83      -2.844  48.949  37.803  1.00 20.73           C
ATOM    683  CE  LYS A  83      -2.707  50.454  37.874  1.00 23.91           C
ATOM    684  NZ  LYS A  83      -4.071  51.094  38.012  1.00 27.35           N
ATOM    685  N   PRO A  84       0.238  46.461  34.886  1.00 14.67           N
ATOM    686  CA  PRO A  84       1.042  47.131  33.853  1.00 14.97           C
ATOM    687  C   PRO A  84       0.998  48.640  33.935  1.00 15.93           C
ATOM    688  O   PRO A  84       0.059  49.228  34.512  1.00 17.39           O
ATOM    689  CB  PRO A  84       0.420  46.618  32.544  1.00 15.37           C
ATOM    690  CG  PRO A  84      -0.207  45.278  32.965  1.00 14.79           C
ATOM    691  CD  PRO A  84      -0.788  45.579  34.319  1.00 15.02           C
ATOM    692  N   SER A  85       1.996  49.264  33.323  1.00 17.24           N
ATOM    693  CA  SER A  85       2.236  50.705  33.497  1.00 19.16           C
ATOM    694  C   SER A  85       1.192  51.580  32.791  1.00 19.36           C
ATOM    695  O   SER A  85       1.059  52.749  33.115  1.00 21.15           O
ATOM    696  CB  SER A  85       3.628  51.067  32.956  1.00 19.41           C
ATOM    697  OG  SER A  85       3.675  50.954  31.529  1.00 26.33           O
ATOM    698  N   GLN A  86       0.445  51.013  31.837  1.00 18.10           N
ATOM    699  CA  GLN A  86      -0.603  51.742  31.101  1.00 17.54           C
ATOM    700  C   GLN A  86      -1.863  50.891  31.025  1.00 16.80           C
ATOM    701  O   GLN A  86      -1.786  49.689  31.093  1.00 16.08           O
ATOM    702  CB  GLN A  86      -0.135  52.076  29.658  1.00 17.55           C
ATOM    703  CG AGLN A  86       1.142  52.928  29.677  0.50 17.46           C
ATOM    704  CG BGLN A  86       1.066  52.971  29.580  0.50 19.51           C
ATOM    705  CD AGLN A  86       1.749  53.202  28.318  0.50 18.66           C
ATOM    706  CD BGLN A  86       0.762  54.366  30.067  0.50 22.69           C
ATOM    707  NE2AGLN A  86       0.898  53.391  27.309  0.50 18.69           N
ATOM    708  NE2BGLN A  86       1.806  55.098  30.449  0.50 25.24           N
ATOM    709  OE1AGLN A  86       2.973  53.250  28.183  0.50 20.41           O
ATOM    710  OE1BGLN A  86      -0.397  54.793  30.094  0.50 26.74           O
ATOM    711  N   ASP A  87      -3.017  51.548  30.879  1.00 16.71           N
ATOM    712  CA  ASP A  87      -4.269  50.867  30.574  1.00 16.64           C
ATOM    713  C   ASP A  87      -4.583  50.846  29.086  1.00 17.33           C
ATOM    714  O   ASP A  87      -5.308  49.966  28.630  1.00 16.81           O
ATOM    715  CB  ASP A  87      -5.433  51.562  31.294  1.00 16.98           C
ATOM    716  CG  ASP A  87      -5.307  51.482  32.817  1.00 19.21           C
ATOM    717  OD1 ASP A  87      -4.854  50.448  33.357  1.00 18.03           O
ATOM    718  OD2 ASP A  87      -5.684  52.473  33.472  1.00 23.90           O
ATOM    719  N   GLU A  88      -4.109  51.874  28.382  1.00 16.40           N
ATOM    720  CA  GLU A  88      -4.273  51.975  26.905  1.00 18.02           C
ATOM    721  C   GLU A  88      -2.877  52.188  26.351  1.00 16.92           C
ATOM    722  O   GLU A  88      -2.075  52.883  26.966  1.00 18.17           O
ATOM    723  CB  GLU A  88      -5.143  53.191  26.571  1.00 18.68           C
ATOM    724  CG  GLU A  88      -6.565  53.148  27.161  1.00 22.64           C
ATOM    725  CD  GLU A  88      -7.296  54.507  27.102  1.00 26.00           C
ATOM    726  OE1 GLU A  88      -7.024  55.306  26.189  1.00 34.98           O
ATOM    727  OE2 GLU A  88      -8.136  54.760  27.992  1.00 35.53           O
ATOM    728  N   TRP A  89      -2.582  51.631  25.175  1.00 15.83           N
ATOM    729  CA  TRP A  89      -1.208  51.536  24.719  1.00 15.64           C
ATOM    730  C   TRP A  89      -0.894  52.314  23.447  1.00 16.34           C
ATOM    731  O   TRP A  89       0.232  52.230  22.949  1.00 17.18           O
ATOM    732  CB  TRP A  89      -0.844  50.072  24.545  1.00 15.25           C
ATOM    733  CG  TRP A  89      -0.866  49.308  25.871  1.00 14.97           C
ATOM    734  CD1 TRP A  89      -1.896  48.542  26.363  1.00 14.42           C
ATOM    735  CD2 TRP A  89       0.180  49.278  26.858  1.00 14.57           C
ATOM    736  CE2 TRP A  89      -0.280  48.454  27.918  1.00 14.37           C
ATOM    737  CE3 TRP A  89       1.460  49.852  26.931  1.00 15.39           C
ATOM    738  NE1 TRP A  89      -1.548  48.046  27.607  1.00 14.16           N
ATOM    739  CZ2 TRP A  89       0.499  48.205  29.065  1.00 14.64           C
ATOM    740  CZ3 TRP A  89       2.239  49.597  28.075  1.00 15.77           C
ATOM    741  CH2 TRP A  89       1.740  48.779  29.115  1.00 15.62           C
ATOM    742  N   GLY A  90      -1.847  53.091  22.937  1.00 16.10           N
ATOM    743  CA  GLY A  90      -1.539  54.013  21.832  1.00 16.23           C
ATOM    744  C   GLY A  90      -1.466  53.278  20.495  1.00 15.85           C
ATOM    745  O   GLY A  90      -2.275  52.426  20.165  1.00 16.18           O
ATOM    746  N   THR A  91      -0.534  53.722  19.677  1.00 15.43           N
ATOM    747  CA  THR A  91      -0.332  53.095  18.370  1.00 15.57           C
ATOM    748  C   THR A  91       0.565  51.858  18.464  1.00 14.95           C
ATOM    749  O   THR A  91       1.202  51.604  19.500  1.00 14.62           O
ATOM    750  CB  THR A  91       0.371  54.094  17.436  1.00 16.46           C
ATOM    751  CG2 THR A  91      -0.500  55.358  17.243  1.00 18.20           C
ATOM    752  OG1 THR A  91       1.637  54.447  17.997  1.00 17.55           O
ATOM    753  N   THR A  92       0.674  51.118  17.354  1.00 14.79           N
ATOM    754  CA  THR A  92       1.606  50.000  17.323  1.00 14.27           C
ATOM    755  C   THR A  92       3.015  50.519  17.619  1.00 14.45           C
ATOM    756  O   THR A  92       3.765  49.853  18.298  1.00 15.62           O
ATOM    757  CB  THR A  92       1.605  49.341  15.916  1.00 14.86           C
ATOM    758  CG2 THR A  92       2.463  48.114  15.889  1.00 16.00           C
ATOM    759  OG1 THR A  92       0.275  48.926  15.615  1.00 13.86           O
ATOM    760  N   LEU A  93       3.358  51.709  17.123  1.00 14.63           N
ATOM    761  CA  LEU A  93       4.677  52.282  17.377  1.00 15.06           C
ATOM    762  C   LEU A  93       4.879  52.507  18.889  1.00 15.05           C
ATOM    763  O   LEU A  93       5.922  52.124  19.424  1.00 15.92           O
ATOM    764  CB  LEU A  93       4.843  53.588  16.597  1.00 16.01           C
ATOM    765  CG  LEU A  93       6.147  54.320  16.810  1.00 18.70           C
ATOM    766  CD1 LEU A  93       7.372  53.445  16.573  1.00 20.91           C
ATOM    767  CD2 LEU A  93       6.113  55.556  15.895  1.00 20.33           C
ATOM    768  N   ASP A  94       3.883  53.112  19.551  1.00 14.75           N
ATOM    769  CA  ASP A  94       3.989  53.341  21.014  1.00 15.11           C
ATOM    770  C   ASP A  94       4.167  52.003  21.726  1.00 15.97           C
ATOM    771  O   ASP A  94       4.983  51.871  22.656  1.00 16.45           O
ATOM    772  CB  ASP A  94       2.697  53.971  21.553  1.00 16.58           C
ATOM    773  CG  ASP A  94       2.449  55.404  21.059  1.00 18.46           C
ATOM    774  OD1 ASP A  94       3.417  56.175  20.922  1.00 22.92           O
ATOM    775  OD2 ASP A  94       1.259  55.764  20.882  1.00 19.12           O
ATOM    776  N   ALA A  95       3.402  50.996  21.306  1.00 13.93           N
ATOM    777  CA  ALA A  95       3.443  49.687  21.983  1.00 14.12           C
ATOM    778  C   ALA A  95       4.789  49.011  21.779  1.00 14.26           C
ATOM    779  O   ALA A  95       5.335  48.434  22.721  1.00 15.20           O
ATOM    780  CB  ALA A  95       2.298  48.789  21.483  1.00 14.46           C
ATOM    781  N   MET A  96       5.319  49.068  20.552  1.00 13.81           N
ATOM    782  CA  MET A  96       6.596  48.443  20.265  1.00 14.58           C
ATOM    783  C   MET A  96       7.731  49.146  20.998  1.00 14.79           C
ATOM    784  O   MET A  96       8.647  48.477  21.467  1.00 15.15           O
ATOM    785  CB  MET A  96       6.837  48.394  18.749  1.00 15.14           C
ATOM    786  CG  MET A  96       7.930  47.408  18.335  1.00 15.92           C
ATOM    787  SD  MET A  96       7.520  45.669  18.588  1.00 17.16           S
ATOM    788  CE  MET A  96       6.141  45.456  17.482  1.00 17.98           C
ATOM    789  N   LYS A  97       7.652  50.475  21.140  1.00 15.24           N
ATOM    790  CA  LYS A  97       8.640  51.203  21.970  1.00 16.75           C
ATOM    791  C   LYS A  97       8.535  50.733  23.427  1.00 15.98           C
ATOM    792  O   LYS A  97       9.570  50.479  24.057  1.00 18.39           O
ATOM    793  CB  LYS A  97       8.399  52.709  21.899  1.00 17.46           C
ATOM    794  CG  LYS A  97       8.854  53.359  20.552  1.00 19.14           C
ATOM    795  CD  LYS A  97       8.432  54.818  20.576  1.00 27.46           C
ATOM    796  CE  LYS A  97       8.930  55.568  19.335  1.00 31.73           C
ATOM    797  NZ  LYS A  97       8.275  56.919  19.264  1.00 36.44           N
ATOM    798  N   ALA A  98       7.318  50.594  23.968  1.00 15.26           N
ATOM    799  CA  ALA A  98       7.186  50.145  25.366  1.00 15.36           C
ATOM    800  C   ALA A  98       7.727  48.731  25.503  1.00 15.74           C
ATOM    801  O   ALA A  98       8.360  48.385  26.520  1.00 16.20           O
ATOM    802  CB  ALA A  98       5.728  50.216  25.812  1.00 16.96           C
ATOM    803  N   ALA A  99       7.529  47.882  24.487  1.00 14.96           N
ATOM    804  CA  ALA A  99       7.995  46.513  24.553  1.00 15.33           C
ATOM    805  C   ALA A  99       9.507  46.447  24.576  1.00 15.77           C
ATOM    806  O   ALA A  99      10.059  45.632  25.320  1.00 15.73           O
ATOM    807  CB  ALA A  99       7.469  45.680  23.342  1.00 15.99           C
ATOM    808  N   ILE A 100      10.178  47.260  23.744  1.00 15.52           N
ATOM    809  CA  ILE A 100      11.632  47.227  23.740  1.00 15.33           C
ATOM    810  C   ILE A 100      12.192  47.732  25.070  1.00 16.05           C
ATOM    811  O   ILE A 100      13.174  47.173  25.558  1.00 16.88           O
ATOM    812  CB  ILE A 100      12.229  47.969  22.499  1.00 15.04           C
ATOM    813  CG1AILE A 100      13.590  47.310  22.159  0.50 15.33           C
ATOM    814  CG1BILE A 100      11.918  47.260  21.221  0.50 17.10           C
ATOM    815  CG2AILE A 100      12.176  49.433  22.603  0.50 12.44           C
ATOM    816  CG2BILE A 100      13.759  48.220  22.715  0.50 16.85           C
ATOM    817  CD1AILE A 100      14.175  47.701  20.805  0.50 15.58           C
ATOM    818  CD1BILE A 100      12.207  48.121  20.039  0.50 17.60           C
ATOM    819  N   VAL A 101      11.570  48.754  25.645  1.00 15.90           N
ATOM    820  CA  VAL A 101      11.959  49.204  27.003  1.00 16.35           C
ATOM    821  C   VAL A 101      11.833  48.059  28.007  1.00 16.55           C
ATOM    822  O   VAL A 101      12.739  47.806  28.821  1.00 17.24           O
ATOM    823  CB  VAL A 101      11.144  50.431  27.427  1.00 16.93           C
ATOM    824  CG1 VAL A 101      11.372  50.722  28.939  1.00 17.30           C
ATOM    825  CG2 VAL A 101      11.533  51.635  26.578  1.00 18.36           C
ATOM    826  N   LEU A 102      10.721  47.350  27.950  1.00 15.82           N
ATOM    827  CA  LEU A 102      10.497  46.214  28.840  1.00 16.68           C
ATOM    828  C   LEU A 102      11.539  45.130  28.661  1.00 16.60           C
ATOM    829  O   LEU A 102      12.157  44.670  29.639  1.00 16.66           O
ATOM    830  CB  LEU A 102       9.078  45.665  28.600  1.00 17.56           C
ATOM    831  CG  LEU A 102       8.656  44.432  29.378  1.00 19.08           C
ATOM    832  CD1 LEU A 102       8.838  44.615  30.890  1.00 24.25           C
ATOM    833  CD2 LEU A 102       7.192  44.133  29.067  1.00 19.08           C
ATOM    834  N   GLU A 103      11.822  44.749  27.412  1.00 15.33           N
ATOM    835  CA  GLU A 103      12.804  43.684  27.203  1.00 15.66           C
ATOM    836  C   GLU A 103      14.227  44.115  27.598  1.00 15.77           C
ATOM    837  O   GLU A 103      14.974  43.278  28.114  1.00 16.18           O
ATOM    838  CB  GLU A 103      12.806  43.215  25.720  1.00 15.93           C
ATOM    839  CG  GLU A 103      11.484  42.622  25.353  1.00 15.49           C
ATOM    840  CD  GLU A 103      11.182  41.349  26.125  1.00 18.86           C
ATOM    841  OE1 GLU A 103      12.094  40.612  26.561  1.00 18.32           O
ATOM    842  OE2 GLU A 103       9.996  41.024  26.303  1.00 18.86           O
ATOM    843  N   LYS A 104      14.598  45.365  27.312  1.00 15.72           N
ATOM    844  CA  LYS A 104      15.902  45.855  27.780  1.00 16.79           C
ATOM    845  C   LYS A 104      15.994  45.766  29.305  1.00 17.53           C
ATOM    846  O   LYS A 104      17.062  45.415  29.828  1.00 16.87           O
ATOM    847  CB  LYS A 104      16.210  47.247  27.284  1.00 18.17           C
ATOM    848  CG  LYS A 104      16.456  47.261  25.789  1.00 22.28           C
ATOM    849  CD  LYS A 104      16.541  48.674  25.328  1.00 29.96           C
ATOM    850  CE  LYS A 104      17.839  48.861  24.631  1.00 34.21           C
ATOM    851  NZ  LYS A 104      18.176  50.288  24.700  1.00 34.05           N
ATOM    852  N   SER A 105      14.890  46.043  30.002  1.00 16.52           N
ATOM    853  CA  SER A 105      14.930  45.933  31.479  1.00 17.50           C
ATOM    854  C   SER A 105      15.088  44.477  31.918  1.00 17.26           C
ATOM    855  O   SER A 105      15.814  44.163  32.912  1.00 16.30           O
ATOM    856  CB  SER A 105      13.719  46.619  32.132  1.00 18.19           C
ATOM    857  OG  SER A 105      12.533  45.817  32.037  1.00 23.31           O
ATOM    858  N   LEU A 106      14.442  43.548  31.218  1.00 15.68           N
ATOM    859  CA  LEU A 106      14.619  42.143  31.563  1.00 16.54           C
ATOM    860  C   LEU A 106      16.050  41.702  31.264  1.00 16.38           C
ATOM    861  O   LEU A 106      16.649  41.001  32.065  1.00 16.65           O
ATOM    862  CB  LEU A 106      13.633  41.219  30.804  1.00 17.30           C
ATOM    863  CG  LEU A 106      12.137  41.308  31.084  1.00 20.82           C
ATOM    864  CD1 LEU A 106      11.429  40.299  30.175  1.00 19.44           C
ATOM    865  CD2 LEU A 106      11.851  40.991  32.567  1.00 21.17           C
ATOM    866  N   ASN A 107      16.575  42.123  30.109  1.00 15.98           N
ATOM    867  CA  ASN A 107      17.927  41.772  29.729  1.00 15.64           C
ATOM    868  C   ASN A 107      18.911  42.312  30.773  1.00 15.29           C
ATOM    869  O   ASN A 107      19.824  41.577  31.164  1.00 15.57           O
ATOM    870  CB  ASN A 107      18.217  42.311  28.326  1.00 14.97           C
ATOM    871  CG  ASN A 107      19.413  41.659  27.702  1.00 15.74           C
ATOM    872  ND2 ASN A 107      20.181  42.445  26.979  1.00 19.05           N
ATOM    873  OD1 ASN A 107      19.634  40.471  27.860  1.00 18.58           O
ATOM    874  N   GLN A 108      18.693  43.545  31.219  1.00 15.51           N
ATOM    875  CA  GLN A 108      19.605  44.110  32.246  1.00 15.51           C
ATOM    876  C   GLN A 108      19.511  43.297  33.523  1.00 16.07           C
ATOM    877  O   GLN A 108      20.544  43.035  34.168  1.00 15.70           O
ATOM    878  CB  GLN A 108      19.311  45.560  32.534  1.00 16.49           C
ATOM    879  CG  GLN A 108      20.450  46.174  33.402  1.00 17.75           C
ATOM    880  CD  GLN A 108      21.815  46.091  32.707  1.00 20.48           C
ATOM    881  NE2 GLN A 108      22.785  45.446  33.352  1.00 20.65           N
ATOM    882  OE1 GLN A 108      21.982  46.577  31.580  1.00 22.66           O
ATOM    883  N   ALA A 109      18.313  42.846  33.906  1.00 15.08           N
ATOM    884  CA  ALA A 109      18.208  42.014  35.109  1.00 16.01           C
ATOM    885  C   ALA A 109      18.909  40.671  34.916  1.00 16.20           C
ATOM    886  O   ALA A 109      19.562  40.165  35.831  1.00 15.94           O
ATOM    887  CB  ALA A 109      16.756  41.827  35.493  1.00 15.46           C
ATOM    888  N   LEU A 110      18.819  40.088  33.727  1.00 16.53           N
ATOM    889  CA  LEU A 110      19.600  38.854  33.452  1.00 17.29           C
ATOM    890  C   LEU A 110      21.116  39.080  33.546  1.00 17.60           C
ATOM    891  O   LEU A 110      21.830  38.263  34.143  1.00 18.03           O
ATOM    892  CB  LEU A 110      19.301  38.299  32.056  1.00 18.48           C
ATOM    893  CG  LEU A 110      17.904  37.780  31.775  1.00 18.90           C
ATOM    894  CD1 LEU A 110      17.792  37.578  30.286  1.00 21.07           C
ATOM    895  CD2 LEU A 110      17.754  36.454  32.498  1.00 22.07           C
ATOM    896  N   LEU A 111      21.585  40.179  32.959  1.00 17.02           N
ATOM    897  CA  LEU A 111      23.018  40.535  32.997  1.00 18.39           C
ATOM    898  C   LEU A 111      23.445  40.758  34.449  1.00 18.23           C
ATOM    899  O   LEU A 111      24.559  40.323  34.863  1.00 18.87           O
ATOM    900  CB  LEU A 111      23.260  41.800  32.154  1.00 18.22           C
ATOM    901  CG  LEU A 111      23.066  41.641  30.643  1.00 17.79           C
ATOM    902  CD1 LEU A 111      23.143  42.977  29.900  1.00 20.04           C
ATOM    903  CD2 LEU A 111      24.032  40.624  30.045  1.00 21.59           C
ATOM    904  N   ASP A 112      22.618  41.442  35.230  1.00 17.20           N
ATOM    905  CA  ASP A 112      22.940  41.644  36.661  1.00 18.27           C
ATOM    906  C   ASP A 112      23.045  40.306  37.383  1.00 18.78           C
ATOM    907  O   ASP A 112      23.925  40.103  38.246  1.00 19.25           O
ATOM    908  CB  ASP A 112      21.881  42.524  37.331  1.00 18.94           C
ATOM    909  CG  ASP A 112      21.862  43.957  36.824  1.00 20.93           C
ATOM    910  OD1 ASP A 112      22.822  44.416  36.161  1.00 21.48           O
ATOM    911  OD2 ASP A 112      20.880  44.648  37.150  1.00 25.35           O
ATOM    912  N   LEU A 113      22.142  39.381  37.066  1.00 18.52           N
ATOM    913  CA  LEU A 113      22.139  38.088  37.752  1.00 19.16           C
ATOM    914  C   LEU A 113      23.351  37.288  37.332  1.00 20.08           C
ATOM    915  O   LEU A 113      23.971  36.606  38.147  1.00 20.14           O
ATOM    916  CB  LEU A 113      20.846  37.315  37.436  1.00 19.91           C
ATOM    917  CG  LEU A 113      20.699  35.935  38.093  1.00 21.20           C
ATOM    918  CD1 LEU A 113      20.881  36.006  39.599  1.00 20.99           C
ATOM    919  CD2 LEU A 113      19.369  35.352  37.716  1.00 22.01           C
ATOM    920  N   HIS A 114      23.703  37.377  36.049  1.00 20.88           N
ATOM    921  CA  HIS A 114      24.897  36.716  35.560  1.00 23.14           C
ATOM    922  C   HIS A 114      26.125  37.263  36.303  1.00 23.00           C
ATOM    923  O   HIS A 114      26.967  36.485  36.754  1.00 23.03           O
ATOM    924  CB  HIS A 114      25.015  36.847  34.028  1.00 24.04           C
ATOM    925  CG  HIS A 114      26.026  35.919  33.441  1.00 28.40           C
ATOM    926  CD2 HIS A 114      25.892  34.737  32.798  1.00 29.96           C
ATOM    927  ND1 HIS A 114      27.385  36.149  33.549  1.00 30.64           N
ATOM    928  CE1 HIS A 114      28.044  35.154  32.981  1.00 32.46           C
ATOM    929  NE2 HIS A 114      27.162  34.292  32.502  1.00 34.13           N
ATOM    930  N   ALA A 115      26.197  38.577  36.486  1.00 22.65           N
ATOM    931  CA  ALA A 115      27.341  39.183  37.193  1.00 22.63           C
ATOM    932  C   ALA A 115      27.387  38.701  38.630  1.00 22.94           C
ATOM    933  O   ALA A 115      28.473  38.458  39.164  1.00 23.16           O
ATOM    934  CB  ALA A 115      27.268  40.708  37.145  1.00 22.39           C
ATOM    935  N   LEU A 116      26.226  38.590  39.267  1.00 22.56           N
ATOM    936  CA  LEU A 116      26.138  38.077  40.640  1.00 23.06           C
ATOM    937  C   LEU A 116      26.609  36.626  40.688  1.00 22.85           C
ATOM    938  O   LEU A 116      27.418  36.254  41.555  1.00 24.20           O
ATOM    939  CB  LEU A 116      24.712  38.269  41.195  1.00 22.12           C
ATOM    940  CG  LEU A 116      24.389  37.723  42.585  1.00 24.04           C
ATOM    941  CD1 LEU A 116      25.197  38.453  43.667  1.00 26.43           C
ATOM    942  CD2 LEU A 116      22.928  37.873  42.843  1.00 23.87           C
ATOM    943  N   GLY A 117      26.115  35.804  39.761  1.00 23.38           N
ATOM    944  CA  GLY A 117      26.585  34.408  39.630  1.00 23.56           C
ATOM    945  C   GLY A 117      28.089  34.293  39.480  1.00 24.91           C
ATOM    946  O   GLY A 117      28.732  33.479  40.160  1.00 25.28           O
ATOM    947  N   SER A 118      28.662  35.124  38.616  1.00 25.11           N
ATOM    948  CA  SER A 118      30.104  35.148  38.446  1.00 26.75           C
ATOM    949  C   SER A 118      30.821  35.568  39.751  1.00 27.11           C
ATOM    950  O   SER A 118      31.815  34.938  40.133  1.00 28.14           O
ATOM    951  CB  SER A 118      30.479  36.065  37.289  1.00 26.71           C
ATOM    952  OG  SER A 118      31.872  36.017  37.053  1.00 31.80           O
ATOM    953  N   ALA A 119      30.309  36.590  40.439  1.00 27.30           N
ATOM    954  CA  ALA A 119      30.863  37.024  41.738  1.00 27.61           C
ATOM    955  C   ALA A 119      30.753  35.922  42.808  1.00 27.99           C
ATOM    956  O   ALA A 119      31.619  35.792  43.700  1.00 28.84           O
ATOM    957  CB  ALA A 119      30.169  38.311  42.221  1.00 28.14           C
ATOM    958  N   GLN A 120      29.669  35.145  42.737  1.00 27.19           N
ATOM    959  CA  GLN A 120      29.444  34.031  43.668  1.00 27.00           C
ATOM    960  C   GLN A 120      30.097  32.713  43.214  1.00 26.55           C
ATOM    961  O   GLN A 120      29.947  31.697  43.900  1.00 27.81           O
ATOM    962  CB  GLN A 120      27.939  33.843  43.950  1.00 27.41           C
ATOM    963  CG  GLN A 120      27.246  35.035  44.632  1.00 29.81           C
ATOM    964  CD  GLN A 120      27.645  35.213  46.078  1.00 32.78           C
ATOM    965  NE2 GLN A 120      27.575  36.460  46.578  1.00 32.63           N
ATOM    966  OE1 GLN A 120      28.021  34.242  46.749  1.00 32.32           O
ATOM    967  N   ALA A 121      30.820  32.726  42.092  1.00 25.85           N
ATOM    968  CA  ALA A 121      31.449  31.518  41.533  1.00 24.87           C
ATOM    969  C   ALA A 121      30.412  30.389  41.391  1.00 24.82           C
ATOM    970  O   ALA A 121      30.589  29.266  41.906  1.00 24.55           O
ATOM    971  CB  ALA A 121      32.661  31.071  42.396  1.00 25.53           C
ATOM    972  N   ASP A 122      29.308  30.706  40.711  1.00 23.59           N
ATOM    973  CA  ASP A 122      28.174  29.772  40.505  1.00 23.28           C
ATOM    974  C   ASP A 122      28.064  29.470  39.008  1.00 23.11           C
ATOM    975  O   ASP A 122      27.250  30.081  38.300  1.00 22.91           O
ATOM    976  CB  ASP A 122      26.887  30.441  41.011  1.00 22.92           C
ATOM    977  CG  ASP A 122      25.717  29.454  41.173  1.00 23.14           C
ATOM    978  OD1 ASP A 122      25.744  28.371  40.536  1.00 21.44           O
ATOM    979  OD2 ASP A 122      24.773  29.773  41.945  1.00 22.32           O
ATOM    980  N   PRO A 123      28.902  28.551  38.486  1.00 22.29           N
ATOM    981  CA  PRO A 123      28.861  28.359  37.030  1.00 22.56           C
ATOM    982  C   PRO A 123      27.590  27.678  36.537  1.00 22.74           C
ATOM    983  O   PRO A 123      27.254  27.828  35.369  1.00 23.55           O
ATOM    984  CB  PRO A 123      30.052  27.449  36.755  1.00 23.00           C
ATOM    985  CG  PRO A 123      30.272  26.697  38.053  1.00 24.60           C
ATOM    986  CD  PRO A 123      29.907  27.676  39.139  1.00 22.46           C
ATOM    987  N   HIS A 124      26.901  26.928  37.400  1.00 22.28           N
ATOM    988  CA  HIS A 124      25.645  26.336  36.935  1.00 22.26           C
ATOM    989  C   HIS A 124      24.649  27.433  36.580  1.00 22.76           C
ATOM    990  O   HIS A 124      23.981  27.365  35.537  1.00 22.62           O
ATOM    991  CB  HIS A 124      25.016  25.383  37.958  1.00 21.91           C
ATOM    992  CG  HIS A 124      23.749  24.770  37.458  1.00 23.20           C
ATOM    993  CD2 HIS A 124      23.519  23.614  36.790  1.00 26.62           C
ATOM    994  ND1 HIS A 124      22.523  25.396  37.588  1.00 24.66           N
ATOM    995  CE1 HIS A 124      21.586  24.630  37.053  1.00 23.39           C
ATOM    996  NE2 HIS A 124      22.162  23.546  36.556  1.00 26.51           N
ATOM    997  N   LEU A 125      24.551  28.444  37.448  1.00 22.60           N
ATOM    998  CA  LEU A 125      23.694  29.600  37.172  1.00 24.21           C
ATOM    999  C   LEU A 125      24.081  30.298  35.884  1.00 24.86           C
ATOM   1000  O   LEU A 125      23.234  30.624  35.065  1.00 23.85           O
ATOM   1001  CB  LEU A 125      23.710  30.615  38.334  1.00 24.24           C
ATOM   1002  CG  LEU A 125      22.833  31.858  38.140  1.00 25.54           C
ATOM   1003  CD1 LEU A 125      21.337  31.510  38.323  1.00 24.78           C
ATOM   1004  CD2 LEU A 125      23.250  32.953  39.085  1.00 28.27           C
ATOM   1005  N   CYS A 126      25.374  30.555  35.719  1.00 26.08           N
ATOM   1006  CA  CYS A 126      25.828  31.250  34.534  1.00 27.83           C
ATOM   1007  C   CYS A 126      25.495  30.480  33.255  1.00 28.21           C
ATOM   1008  O   CYS A 126      25.048  31.095  32.279  1.00 28.73           O
ATOM   1009  CB  CYS A 126      27.329  31.525  34.651  1.00 27.81           C
ATOM   1010  SG  CYS A 126      27.632  32.872  35.836  1.00 35.44           S
ATOM   1011  N   ASP A 127      25.689  29.160  33.255  1.00 27.68           N
ATOM   1012  CA  ASP A 127      25.303  28.320  32.120  1.00 28.65           C
ATOM   1013  C   ASP A 127      23.806  28.370  31.860  1.00 28.30           C
ATOM   1014  O   ASP A 127      23.353  28.466  30.707  1.00 28.26           O
ATOM   1015  CB  ASP A 127      25.703  26.862  32.380  1.00 30.14           C
ATOM   1016  CG  ASP A 127      25.304  25.936  31.236  1.00 33.64           C
ATOM   1017  OD1 ASP A 127      25.756  26.192  30.094  1.00 39.57           O
ATOM   1018  OD2 ASP A 127      24.542  24.963  31.479  1.00 38.78           O
ATOM   1019  N   PHE A 128      23.030  28.287  32.935  1.00 26.64           N
ATOM   1020  CA  PHE A 128      21.579  28.304  32.825  1.00 26.00           C
ATOM   1021  C   PHE A 128      21.105  29.585  32.112  1.00 26.55           C
ATOM   1022  O   PHE A 128      20.224  29.554  31.255  1.00 25.93           O
ATOM   1023  CB  PHE A 128      20.983  28.207  34.237  1.00 24.89           C
ATOM   1024  CG  PHE A 128      19.480  28.399  34.290  1.00 26.34           C
ATOM   1025  CD1 PHE A 128      18.612  27.322  34.097  1.00 28.10           C
ATOM   1026  CD2 PHE A 128      18.938  29.651  34.560  1.00 25.22           C
ATOM   1027  CE1 PHE A 128      17.227  27.497  34.151  1.00 26.00           C
ATOM   1028  CE2 PHE A 128      17.561  29.816  34.632  1.00 25.72           C
ATOM   1029  CZ  PHE A 128      16.718  28.727  34.413  1.00 24.48           C
ATOM   1030  N   LEU A 129      21.691  30.722  32.469  1.00 27.45           N
ATOM   1031  CA  LEU A 129      21.220  31.974  31.895  1.00 28.08           C
ATOM   1032  C   LEU A 129      21.657  32.083  30.448  1.00 30.15           C
ATOM   1033  O   LEU A 129      20.939  32.634  29.620  1.00 28.09           O
ATOM   1034  CB  LEU A 129      21.709  33.175  32.712  1.00 28.79           C
ATOM   1035  CG  LEU A 129      21.219  33.316  34.157  1.00 28.98           C
ATOM   1036  CD1 LEU A 129      21.888  34.537  34.800  1.00 27.85           C
ATOM   1037  CD2 LEU A 129      19.688  33.426  34.284  1.00 28.70           C
ATOM   1038  N   GLU A 130      22.838  31.561  30.156  1.00 32.52           N
ATOM   1039  CA  GLU A 130      23.440  31.747  28.850  1.00 36.29           C
ATOM   1040  C   GLU A 130      22.691  30.889  27.857  1.00 37.35           C
ATOM   1041  O   GLU A 130      22.388  31.332  26.732  1.00 39.44           O
ATOM   1042  CB  GLU A 130      24.948  31.434  28.902  1.00 36.05           C
ATOM   1043  CG  GLU A 130      25.763  32.467  29.723  1.00 37.37           C
ATOM   1044  CD  GLU A 130      27.216  32.052  29.960  1.00 38.17           C
ATOM   1045  OE1 GLU A 130      27.758  31.271  29.151  1.00 41.15           O
ATOM   1046  OE2 GLU A 130      27.831  32.513  30.947  1.00 40.08           O
ATOM   1047  N   SER A 131      22.326  29.694  28.317  1.00 38.36           N
ATOM   1048  CA  SER A 131      21.575  28.699  27.542  1.00 39.02           C
ATOM   1049  C   SER A 131      20.132  29.091  27.209  1.00 38.57           C
ATOM   1050  O   SER A 131      19.704  28.998  26.042  1.00 39.26           O
ATOM   1051  CB  SER A 131      21.568  27.360  28.290  1.00 39.44           C
ATOM   1052  OG  SER A 131      22.808  26.690  28.134  1.00 42.44           O
ATOM   1053  N   HIS A 132      19.376  29.520  28.218  1.00 37.14           N
ATOM   1054  CA  HIS A 132      17.928  29.676  28.048  1.00 35.85           C
ATOM   1055  C   HIS A 132      17.378  31.100  27.982  1.00 33.16           C
ATOM   1056  O   HIS A 132      16.178  31.287  27.672  1.00 33.99           O
ATOM   1057  CB  HIS A 132      17.210  28.897  29.142  1.00 37.16           C
ATOM   1058  CG  HIS A 132      17.823  27.561  29.391  1.00 41.65           C
ATOM   1059  CD2 HIS A 132      18.368  27.019  30.505  1.00 44.33           C
ATOM   1060  ND1 HIS A 132      17.995  26.633  28.384  1.00 45.80           N
ATOM   1061  CE1 HIS A 132      18.597  25.564  28.874  1.00 47.31           C
ATOM   1062  NE2 HIS A 132      18.829  25.770  30.161  1.00 47.33           N
ATOM   1063  N   PHE A 133      18.228  32.098  28.232  1.00 28.05           N
ATOM   1064  CA  PHE A 133      17.731  33.447  28.419  1.00 24.03           C
ATOM   1065  C   PHE A 133      18.477  34.522  27.653  1.00 23.02           C
ATOM   1066  O   PHE A 133      17.861  35.342  26.990  1.00 21.01           O
ATOM   1067  CB  PHE A 133      17.736  33.795  29.912  1.00 23.79           C
ATOM   1068  CG  PHE A 133      16.681  33.066  30.710  1.00 23.35           C
ATOM   1069  CD1 PHE A 133      15.455  33.659  30.940  1.00 25.73           C
ATOM   1070  CD2 PHE A 133      16.910  31.794  31.207  1.00 25.79           C
ATOM   1071  CE1 PHE A 133      14.461  33.000  31.639  1.00 27.28           C
ATOM   1072  CE2 PHE A 133      15.892  31.117  31.894  1.00 26.93           C
ATOM   1073  CZ  PHE A 133      14.672  31.735  32.096  1.00 24.32           C
ATOM   1074  N   LEU A 134      19.809  34.553  27.774  1.00 21.92           N
ATOM   1075  CA  LEU A 134      20.565  35.685  27.208  1.00 20.65           C
ATOM   1076  C   LEU A 134      20.424  35.752  25.706  1.00 19.24           C
ATOM   1077  O   LEU A 134      20.235  36.853  25.160  1.00 18.57           O
ATOM   1078  CB  LEU A 134      22.063  35.607  27.558  1.00 21.18           C
ATOM   1079  CG  LEU A 134      22.438  35.665  29.039  1.00 23.82           C
ATOM   1080  CD1 LEU A 134      23.954  35.698  29.204  1.00 28.03           C
ATOM   1081  CD2 LEU A 134      21.848  36.875  29.652  1.00 23.81           C
ATOM   1082  N   ASP A 135      20.530  34.606  25.029  1.00 21.20           N
ATOM   1083  CA  ASP A 135      20.424  34.627  23.558  1.00 22.31           C
ATOM   1084  C   ASP A 135      19.000  34.907  23.129  1.00 20.75           C
ATOM   1085  O   ASP A 135      18.802  35.647  22.152  1.00 19.80           O
ATOM   1086  CB  ASP A 135      20.957  33.354  22.868  1.00 25.38           C
ATOM   1087  CG  ASP A 135      21.190  33.558  21.348  1.00 30.89           C
ATOM   1088  OD1 ASP A 135      21.622  34.671  20.881  1.00 36.79           O
ATOM   1089  OD2 ASP A 135      20.931  32.588  20.602  1.00 37.91           O
ATOM   1090  N   GLU A 136      18.018  34.375  23.866  1.00 20.36           N
ATOM   1091  CA  GLU A 136      16.618  34.640  23.520  1.00 23.17           C
ATOM   1092  C   GLU A 136      16.335  36.147  23.596  1.00 20.04           C
ATOM   1093  O   GLU A 136      15.682  36.718  22.722  1.00 19.18           O
ATOM   1094  CB  GLU A 136      15.659  33.864  24.434  1.00 23.49           C
ATOM   1095  CG  GLU A 136      15.667  32.355  24.145  1.00 29.76           C
ATOM   1096  CD  GLU A 136      14.387  31.610  24.596  1.00 32.08           C
ATOM   1097  OE1 GLU A 136      13.790  31.973  25.657  1.00 38.94           O
ATOM   1098  OE2 GLU A 136      13.978  30.652  23.875  1.00 41.25           O
ATOM   1099  N   GLU A 137      16.852  36.821  24.606  1.00 18.50           N
ATOM   1100  CA  GLU A 137      16.627  38.238  24.761  1.00 17.75           C
ATOM   1101  C   GLU A 137      17.290  39.013  23.637  1.00 16.77           C
ATOM   1102  O   GLU A 137      16.690  39.924  23.071  1.00 16.63           O
ATOM   1103  CB  GLU A 137      17.121  38.777  26.117  1.00 18.79           C
ATOM   1104  CG  GLU A 137      16.191  38.540  27.252  1.00 21.21           C
ATOM   1105  CD  GLU A 137      14.765  39.088  26.979  1.00 18.49           C
ATOM   1106  OE1 GLU A 137      14.627  40.272  26.619  1.00 21.04           O
ATOM   1107  OE2 GLU A 137      13.882  38.281  27.147  1.00 25.52           O
ATOM   1108  N   VAL A 138      18.563  38.705  23.348  1.00 15.31           N
ATOM   1109  CA  VAL A 138      19.210  39.407  22.246  1.00 15.39           C
ATOM   1110  C   VAL A 138      18.421  39.245  20.928  1.00 14.89           C
ATOM   1111  O   VAL A 138      18.224  40.230  20.197  1.00 15.11           O
ATOM   1112  CB  VAL A 138      20.681  38.954  22.076  1.00 15.32           C
ATOM   1113  CG1 VAL A 138      21.243  39.318  20.666  1.00 18.11           C
ATOM   1114  CG2 VAL A 138      21.516  39.593  23.189  1.00 17.99           C
ATOM   1115  N   LYS A 139      17.988  38.014  20.639  1.00 14.33           N
ATOM   1116  CA  LYS A 139      17.233  37.762  19.385  1.00 15.70           C
ATOM   1117  C   LYS A 139      15.926  38.570  19.369  1.00 16.01           C
ATOM   1118  O   LYS A 139      15.559  39.210  18.351  1.00 15.87           O
ATOM   1119  CB  LYS A 139      16.940  36.274  19.214  1.00 16.68           C
ATOM   1120  CG  LYS A 139      18.092  35.450  18.736  1.00 23.92           C
ATOM   1121  CD  LYS A 139      17.654  34.005  18.678  1.00 30.74           C
ATOM   1122  CE  LYS A 139      18.845  33.072  18.688  1.00 37.50           C
ATOM   1123  NZ  LYS A 139      18.547  31.818  19.462  1.00 40.56           N
ATOM   1124  N   LEU A 140      15.238  38.613  20.503  1.00 15.78           N
ATOM   1125  CA  LEU A 140      13.937  39.288  20.580  1.00 15.21           C
ATOM   1126  C   LEU A 140      14.110  40.803  20.443  1.00 15.84           C
ATOM   1127  O   LEU A 140      13.346  41.483  19.742  1.00 14.76           O
ATOM   1128  CB  LEU A 140      13.240  38.945  21.914  1.00 16.59           C
ATOM   1129  CG  LEU A 140      11.880  39.638  22.065  1.00 15.18           C
ATOM   1130  CD1 LEU A 140      10.919  39.259  20.928  1.00 18.08           C
ATOM   1131  CD2 LEU A 140      11.296  39.234  23.397  1.00 18.58           C
ATOM   1132  N   ILE A 141      15.111  41.352  21.127  1.00 13.89           N
ATOM   1133  CA  ILE A 141      15.383  42.781  21.038  1.00 14.28           C
ATOM   1134  C   ILE A 141      15.742  43.197  19.588  1.00 14.36           C
ATOM   1135  O   ILE A 141      15.286  44.237  19.111  1.00 14.33           O
ATOM   1136  CB  ILE A 141      16.417  43.246  22.101  1.00 14.10           C
ATOM   1137  CG1 ILE A 141      15.789  43.029  23.498  1.00 15.81           C
ATOM   1138  CG2 ILE A 141      16.837  44.704  21.891  1.00 17.32           C
ATOM   1139  CD1 ILE A 141      16.813  43.110  24.656  1.00 16.54           C
ATOM   1140  N   LYS A 142      16.528  42.350  18.912  1.00 13.72           N
ATOM   1141  CA  LYS A 142      16.854  42.613  17.511  1.00 14.07           C
ATOM   1142  C   LYS A 142      15.598  42.616  16.655  1.00 13.92           C
ATOM   1143  O   LYS A 142      15.434  43.533  15.849  1.00 14.34           O
ATOM   1144  CB  LYS A 142      17.851  41.560  17.001  1.00 13.64           C
ATOM   1145  CG  LYS A 142      18.162  41.632  15.455  1.00 12.91           C
ATOM   1146  CD  LYS A 142      18.770  42.990  15.083  1.00 13.53           C
ATOM   1147  CE  LYS A 142      19.464  42.929  13.700  1.00 13.65           C
ATOM   1148  NZ  LYS A 142      18.465  42.672  12.534  1.00 14.83           N
ATOM   1149  N   LYS A 143      14.723  41.637  16.846  1.00 13.86           N
ATOM   1150  CA  LYS A 143      13.444  41.604  16.110  1.00 14.57           C
ATOM   1151  C   LYS A 143      12.611  42.854  16.379  1.00 14.81           C
ATOM   1152  O   LYS A 143      12.068  43.477  15.461  1.00 14.57           O
ATOM   1153  CB  LYS A 143      12.664  40.361  16.477  1.00 16.75           C
ATOM   1154  CG  LYS A 143      11.346  40.269  15.713  1.00 20.40           C
ATOM   1155  CD  LYS A 143      10.627  38.976  16.031  1.00 28.65           C
ATOM   1156  CE  LYS A 143      11.326  37.748  15.396  1.00 33.01           C
ATOM   1157  NZ  LYS A 143      11.882  38.056  14.033  1.00 39.44           N
ATOM   1158  N   MET A 144      12.512  43.260  17.645  1.00 14.93           N
ATOM   1159  CA  MET A 144      11.730  44.464  17.952  1.00 14.66           C
ATOM   1160  C   MET A 144      12.338  45.695  17.339  1.00 14.55           C
ATOM   1161  O   MET A 144      11.641  46.566  16.886  1.00 14.66           O
ATOM   1162  CB  MET A 144      11.622  44.663  19.472  1.00 14.81           C
ATOM   1163  CG  MET A 144      10.740  43.622  20.113  1.00 15.91           C
ATOM   1164  SD  MET A 144      10.651  43.867  21.907  1.00 17.39           S
ATOM   1165  CE  MET A 144       9.323  42.745  22.277  1.00 16.92           C
ATOM   1166  N   GLY A 145      13.677  45.786  17.317  1.00 14.33           N
ATOM   1167  CA  GLY A 145      14.328  46.950  16.691  1.00 13.37           C
ATOM   1168  C   GLY A 145      14.023  46.956  15.185  1.00 13.62           C
ATOM   1169  O   GLY A 145      13.753  48.031  14.619  1.00 14.85           O
ATOM   1170  N   ASP A 146      14.059  45.755  14.574  1.00 12.95           N
ATOM   1171  CA  ASP A 146      13.704  45.638  13.134  1.00 13.92           C
ATOM   1172  C   ASP A 146      12.268  46.120  12.924  1.00 14.86           C
ATOM   1173  O   ASP A 146      12.015  46.908  11.983  1.00 14.16           O
ATOM   1174  CB  ASP A 146      13.828  44.205  12.658  1.00 13.80           C
ATOM   1175  CG  ASP A 146      15.245  43.659  12.638  1.00 15.43           C
ATOM   1176  OD1 ASP A 146      16.208  44.406  12.779  1.00 15.17           O
ATOM   1177  OD2 ASP A 146      15.347  42.432  12.419  1.00 18.30           O
ATOM   1178  N   HIS A 147      11.359  45.687  13.803  1.00 13.69           N
ATOM   1179  CA  HIS A 147       9.984  46.156  13.688  1.00 13.41           C
ATOM   1180  C   HIS A 147       9.863  47.644  13.866  1.00 13.93           C
ATOM   1181  O   HIS A 147       9.130  48.291  13.075  1.00 14.14           O
ATOM   1182  CB  HIS A 147       9.053  45.468  14.691  1.00 13.88           C
ATOM   1183  CG  HIS A 147       8.783  44.028  14.405  1.00 13.34           C
ATOM   1184  CD2 HIS A 147       8.320  43.042  15.224  1.00 14.81           C
ATOM   1185  ND1 HIS A 147       8.954  43.443  13.166  1.00 15.68           N
ATOM   1186  CE1 HIS A 147       8.653  42.162  13.241  1.00 16.92           C
ATOM   1187  NE2 HIS A 147       8.232  41.899  14.475  1.00 17.17           N
ATOM   1188  N   LEU A 148      10.524  48.221  14.872  1.00 13.84           N
ATOM   1189  CA  LEU A 148      10.448  49.661  15.089  1.00 15.28           C
ATOM   1190  C   LEU A 148      10.916  50.423  13.854  1.00 16.21           C
ATOM   1191  O   LEU A 148      10.280  51.383  13.440  1.00 15.76           O
ATOM   1192  CB  LEU A 148      11.298  50.092  16.308  1.00 17.18           C
ATOM   1193  CG  LEU A 148      10.710  49.896  17.697  1.00 21.89           C
ATOM   1194  CD1 LEU A 148      11.720  50.277  18.757  1.00 23.96           C
ATOM   1195  CD2 LEU A 148       9.443  50.727  17.908  1.00 24.73           C
ATOM   1196  N   THR A 149      12.017  49.967  13.223  1.00 14.91           N
ATOM   1197  CA  THR A 149      12.501  50.648  12.029  1.00 15.38           C
ATOM   1198  C   THR A 149      11.456  50.631  10.895  1.00 14.88           C
ATOM   1199  O   THR A 149      11.226  51.629  10.226  1.00 15.58           O
ATOM   1200  CB  THR A 149      13.807  50.004  11.635  1.00 15.25           C
ATOM   1201  CG2 THR A 149      14.289  50.552  10.302  1.00 15.39           C
ATOM   1202  OG1 THR A 149      14.763  50.332  12.655  1.00 14.97           O
ATOM   1203  N   ASN A 150      10.827  49.491  10.704  1.00 15.39           N
ATOM   1204  CA  ASN A 150       9.786  49.366   9.673  1.00 14.23           C
ATOM   1205  C   ASN A 150       8.537  50.152   9.983  1.00 15.43           C
ATOM   1206  O   ASN A 150       7.971  50.772   9.087  1.00 15.93           O
ATOM   1207  CB  ASN A 150       9.484  47.889   9.416  1.00 14.50           C
ATOM   1208  CG  ASN A 150      10.515  47.293   8.480  1.00 13.46           C
ATOM   1209  ND2 ASN A 150      11.513  46.586   9.028  1.00 14.35           N
ATOM   1210  OD1 ASN A 150      10.458  47.559   7.279  1.00 13.70           O
ATOM   1211  N   ILE A 151       8.084  50.107  11.227  1.00 15.37           N
ATOM   1212  CA  ILE A 151       6.943  50.946  11.628  1.00 15.99           C
ATOM   1213  C   ILE A 151       7.250  52.395  11.374  1.00 16.22           C
ATOM   1214  O   ILE A 151       6.413  53.126  10.773  1.00 17.56           O
ATOM   1215  CB  ILE A 151       6.618  50.719  13.105  1.00 14.97           C
ATOM   1216  CG1 ILE A 151       6.079  49.327  13.334  1.00 14.86           C
ATOM   1217  CG2 ILE A 151       5.603  51.807  13.599  1.00 17.14           C
ATOM   1218  CD1 ILE A 151       6.122  48.874  14.778  1.00 18.37           C
ATOM   1219  N   GLN A 152       8.426  52.876  11.800  1.00 16.55           N
ATOM   1220  CA  GLN A 152       8.805  54.276  11.639  1.00 19.41           C
ATOM   1221  C   GLN A 152       8.870  54.650  10.152  1.00 20.11           C
ATOM   1222  O   GLN A 152       8.381  55.700   9.773  1.00 21.74           O
ATOM   1223  CB AGLN A 152      10.148  54.535  12.348  0.50 18.96           C
ATOM   1224  CB BGLN A 152      10.107  54.615  12.387  0.50 19.14           C
ATOM   1225  CG AGLN A 152      10.047  54.392  13.869  0.50 21.73           C
ATOM   1226  CG BGLN A 152       9.937  54.711  13.920  0.50 21.74           C
ATOM   1227  CD AGLN A 152      11.391  54.344  14.594  0.50 22.92           C
ATOM   1228  CD BGLN A 152       9.677  56.127  14.474  0.50 23.64           C
ATOM   1229  NE2AGLN A 152      11.404  54.852  15.818  0.50 25.22           N
ATOM   1230  NE2BGLN A 152       8.994  56.985  13.703  0.50 23.72           N
ATOM   1231  OE1AGLN A 152      12.394  53.844  14.073  0.50 26.14           O
ATOM   1232  OE1BGLN A 152      10.084  56.428  15.607  0.50 26.11           O
ATOM   1233  N   ARG A 153       9.377  53.775   9.298  1.00 19.67           N
ATOM   1234  CA  ARG A 153       9.433  54.134   7.872  1.00 20.69           C
ATOM   1235  C   ARG A 153       8.047  54.273   7.265  1.00 20.25           C
ATOM   1236  O   ARG A 153       7.874  54.941   6.258  1.00 20.96           O
ATOM   1237  CB  ARG A 153      10.334  53.177   7.070  1.00 21.70           C
ATOM   1238  CG  ARG A 153       9.796  51.796   6.714  1.00 23.39           C
ATOM   1239  CD  ARG A 153      10.627  51.038   5.590  1.00 21.87           C
ATOM   1240  NE  ARG A 153      12.058  51.281   5.680  1.00 20.95           N
ATOM   1241  CZ  ARG A 153      12.971  50.502   6.263  1.00 15.84           C
ATOM   1242  NH1 ARG A 153      12.631  49.359   6.824  1.00 15.96           N
ATOM   1243  NH2 ARG A 153      14.238  50.856   6.268  1.00 17.45           N
ATOM   1244  N   LEU A 154       7.065  53.621   7.883  1.00 20.76           N
ATOM   1245  CA  LEU A 154       5.688  53.629   7.365  1.00 20.74           C
ATOM   1246  C   LEU A 154       4.806  54.778   7.836  1.00 24.57           C
ATOM   1247  O   LEU A 154       3.668  54.941   7.349  1.00 24.43           O
ATOM   1248  CB  LEU A 154       5.042  52.277   7.659  1.00 20.44           C
ATOM   1249  CG  LEU A 154       5.438  51.091   6.802  1.00 18.01           C
ATOM   1250  CD1 LEU A 154       5.012  49.772   7.394  1.00 19.18           C
ATOM   1251  CD2 LEU A 154       4.787  51.237   5.381  1.00 21.74           C
ATOM   1252  N   VAL A 155       5.286  55.543   8.799  1.00 26.52           N
ATOM   1253  CA  VAL A 155       4.469  56.598   9.393  1.00 30.32           C
ATOM   1254  C   VAL A 155       4.297  57.797   8.496  1.00 33.53           C
ATOM   1255  O   VAL A 155       3.155  58.214   8.211  1.00 34.41           O
ATOM   1256  CB  VAL A 155       5.117  57.210  10.622  1.00 30.30           C
ATOM   1257  CG1 VAL A 155       4.262  58.401  11.107  1.00 30.71           C
ATOM   1258  CG2 VAL A 155       5.256  56.170  11.714  1.00 28.41           C
ATOM   1259  N   GLY A 156       5.449  58.287   8.031  1.00 35.97           N
ATOM   1260  CA  GLY A 156       5.667  59.648   7.578  1.00 39.25           C
ATOM   1261  C   GLY A 156       4.459  60.260   6.941  1.00 40.25           C
ATOM   1262  O   GLY A 156       3.881  61.195   7.468  1.00 41.55           O
ATOM   1263  N   SER A 157       4.078  59.657   5.822  1.00 41.42           N
ATOM   1264  CA  SER A 157       2.951  60.075   4.997  1.00 41.77           C
ATOM   1265  C   SER A 157       1.543  60.136   5.624  1.00 41.86           C
ATOM   1266  O   SER A 157       0.961  61.221   5.817  1.00 43.27           O
ATOM   1267  CB  SER A 157       2.874  59.159   3.757  1.00 42.20           C
ATOM   1268  OG  SER A 157       3.209  57.773   4.012  1.00 43.47           O
ATOM   1269  N   GLN A 158       1.029  58.955   5.944  1.00 39.48           N
ATOM   1270  CA  GLN A 158      -0.320  58.747   6.415  1.00 37.74           C
ATOM   1271  C   GLN A 158      -0.189  57.574   7.363  1.00 34.31           C
ATOM   1272  O   GLN A 158       0.065  56.415   6.947  1.00 32.92           O
ATOM   1273  CB  GLN A 158      -1.272  58.424   5.278  1.00 38.98           C
ATOM   1274  CG  GLN A 158      -0.587  57.644   4.179  1.00 43.42           C
ATOM   1275  CD  GLN A 158      -0.729  58.306   2.829  1.00 48.92           C
ATOM   1276  NE2 GLN A 158      -0.130  59.489   2.677  1.00 50.30           N
ATOM   1277  OE1 GLN A 158      -1.377  57.762   1.922  1.00 50.75           O
ATOM   1278  N   ALA A 159      -0.295  57.911   8.643  1.00 30.67           N
ATOM   1279  CA  ALA A 159      -0.012  56.984   9.737  1.00 26.85           C
ATOM   1280  C   ALA A 159      -0.983  55.787   9.777  1.00 23.71           C
ATOM   1281  O   ALA A 159      -0.555  54.674  10.021  1.00 21.40           O
ATOM   1282  CB  ALA A 159      -0.014  57.742  11.065  1.00 28.39           C
ATOM   1283  N   GLY A 160      -2.278  56.015   9.549  1.00 21.54           N
ATOM   1284  CA  GLY A 160      -3.238  54.900   9.572  1.00 19.26           C
ATOM   1285  C   GLY A 160      -2.908  53.853   8.522  1.00 17.40           C
ATOM   1286  O   GLY A 160      -2.908  52.638   8.815  1.00 17.86           O
ATOM   1287  N   LEU A 161      -2.621  54.330   7.303  1.00 17.64           N
ATOM   1288  CA  LEU A 161      -2.218  53.454   6.207  1.00 16.71           C
ATOM   1289  C   LEU A 161      -0.981  52.595   6.578  1.00 15.23           C
ATOM   1290  O   LEU A 161      -1.000  51.377   6.397  1.00 16.03           O
ATOM   1291  CB  LEU A 161      -1.921  54.260   4.916  1.00 16.84           C
ATOM   1292  CG  LEU A 161      -1.308  53.530   3.721  1.00 18.87           C
ATOM   1293  CD1 LEU A 161      -2.287  52.520   3.179  1.00 21.79           C
ATOM   1294  CD2 LEU A 161      -0.960  54.530   2.651  1.00 19.84           C
ATOM   1295  N   GLY A 162       0.038  53.250   7.142  1.00 16.59           N
ATOM   1296  CA  GLY A 162       1.256  52.511   7.509  1.00 16.54           C
ATOM   1297  C   GLY A 162       0.984  51.499   8.602  1.00 15.40           C
ATOM   1298  O   GLY A 162       1.540  50.410   8.612  1.00 17.22           O
ATOM   1299  N   GLU A 163       0.143  51.886   9.556  1.00 15.53           N
ATOM   1300  CA  GLU A 163      -0.177  50.974  10.659  1.00 15.33           C
ATOM   1301  C   GLU A 163      -0.906  49.701  10.165  1.00 15.47           C
ATOM   1302  O   GLU A 163      -0.633  48.563  10.582  1.00 15.74           O
ATOM   1303  CB  GLU A 163      -1.016  51.684  11.712  1.00 17.95           C
ATOM   1304  CG  GLU A 163      -0.978  50.932  13.047  1.00 22.37           C
ATOM   1305  CD  GLU A 163      -1.460  51.748  14.230  1.00 24.52           C
ATOM   1306  OE1 GLU A 163      -2.109  52.826  14.035  1.00 25.67           O
ATOM   1307  OE2 GLU A 163      -1.237  51.283  15.365  1.00 20.75           O
ATOM   1308  N   TYR A 164      -1.870  49.918   9.264  1.00 14.92           N
ATOM   1309  CA  TYR A 164      -2.544  48.796   8.645  1.00 12.82           C
ATOM   1310  C   TYR A 164      -1.571  47.903   7.852  1.00 13.37           C
ATOM   1311  O   TYR A 164      -1.594  46.692   7.991  1.00 13.90           O
ATOM   1312  CB  TYR A 164      -3.650  49.332   7.724  1.00 13.75           C
ATOM   1313  CG  TYR A 164      -4.400  48.255   6.955  1.00 13.50           C
ATOM   1314  CD1 TYR A 164      -5.354  47.456   7.580  1.00 15.03           C
ATOM   1315  CD2 TYR A 164      -4.175  48.049   5.583  1.00 16.28           C
ATOM   1316  CE1 TYR A 164      -6.087  46.491   6.881  1.00 14.29           C
ATOM   1317  CE2 TYR A 164      -4.858  47.070   4.890  1.00 14.90           C
ATOM   1318  CZ  TYR A 164      -5.846  46.304   5.523  1.00 14.03           C
ATOM   1319  OH  TYR A 164      -6.550  45.348   4.844  1.00 15.52           O
ATOM   1320  N   LEU A 165      -0.757  48.531   6.986  1.00 13.93           N
ATOM   1321  CA  LEU A 165       0.166  47.756   6.160  1.00 14.71           C
ATOM   1322  C   LEU A 165       1.176  46.931   6.955  1.00 13.46           C
ATOM   1323  O   LEU A 165       1.422  45.782   6.613  1.00 14.69           O
ATOM   1324  CB  LEU A 165       0.865  48.668   5.156  1.00 14.66           C
ATOM   1325  CG  LEU A 165       0.016  49.148   3.989  1.00 16.16           C
ATOM   1326  CD1 LEU A 165       0.750  50.280   3.229  1.00 18.21           C
ATOM   1327  CD2 LEU A 165      -0.374  48.003   3.116  1.00 17.61           C
ATOM   1328  N   PHE A 166       1.702  47.531   8.022  1.00 14.69           N
ATOM   1329  CA  PHE A 166       2.643  46.768   8.816  1.00 14.65           C
ATOM   1330  C   PHE A 166       1.982  45.567   9.483  1.00 13.86           C
ATOM   1331  O   PHE A 166       2.523  44.472   9.489  1.00 14.10           O
ATOM   1332  CB  PHE A 166       3.254  47.671   9.893  1.00 14.63           C
ATOM   1333  CG  PHE A 166       4.257  46.977  10.748  1.00 13.80           C
ATOM   1334  CD1 PHE A 166       5.537  46.754  10.248  1.00 16.84           C
ATOM   1335  CD2 PHE A 166       3.927  46.488  12.035  1.00 17.69           C
ATOM   1336  CE1 PHE A 166       6.483  46.076  10.998  1.00 16.82           C
ATOM   1337  CE2 PHE A 166       4.902  45.809  12.802  1.00 18.05           C
ATOM   1338  CZ  PHE A 166       6.174  45.607  12.270  1.00 17.51           C
ATOM   1339  N   GLU A 167       0.768  45.772  10.022  1.00 14.04           N
ATOM   1340  CA  GLU A 167       0.074  44.661  10.601  1.00 14.25           C
ATOM   1341  C   GLU A 167      -0.271  43.545   9.607  1.00 13.86           C
ATOM   1342  O   GLU A 167      -0.158  42.366   9.917  1.00 15.69           O
ATOM   1343  CB  GLU A 167      -1.170  45.166  11.354  1.00 14.24           C
ATOM   1344  CG  GLU A 167      -1.930  44.011  12.041  1.00 13.04           C
ATOM   1345  CD  GLU A 167      -3.074  43.407  11.230  1.00 13.24           C
ATOM   1346  OE1 GLU A 167      -3.508  44.071  10.240  1.00 15.71           O
ATOM   1347  OE2 GLU A 167      -3.482  42.282  11.547  1.00 15.72           O
ATOM   1348  N   ARG A 168      -0.665  43.938   8.380  1.00 13.42           N
ATOM   1349  CA  ARG A 168      -1.045  43.001   7.363  1.00 14.58           C
ATOM   1350  C   ARG A 168       0.140  42.273   6.758  1.00 13.56           C
ATOM   1351  O   ARG A 168       0.052  41.087   6.522  1.00 15.74           O
ATOM   1352  CB  ARG A 168      -1.766  43.735   6.217  1.00 14.03           C
ATOM   1353  CG  ARG A 168      -3.186  44.233   6.526  1.00 14.20           C
ATOM   1354  CD  ARG A 168      -4.210  43.082   6.601  1.00 14.68           C
ATOM   1355  NE  ARG A 168      -4.313  42.552   7.985  1.00 13.73           N
ATOM   1356  CZ  ARG A 168      -5.110  41.550   8.310  1.00 16.48           C
ATOM   1357  NH1 ARG A 168      -5.870  40.940   7.393  1.00 17.47           N
ATOM   1358  NH2 ARG A 168      -5.197  41.164   9.579  1.00 17.50           N
ATOM   1359  N   LEU A 169       1.247  42.996   6.551  1.00 14.30           N
ATOM   1360  CA  LEU A 169       2.329  42.452   5.723  1.00 15.24           C
ATOM   1361  C   LEU A 169       3.568  42.004   6.498  1.00 15.63           C
ATOM   1362  O   LEU A 169       4.382  41.251   5.945  1.00 16.11           O
ATOM   1363  CB  LEU A 169       2.732  43.454   4.614  1.00 15.88           C
ATOM   1364  CG  LEU A 169       1.602  43.867   3.635  1.00 14.68           C
ATOM   1365  CD1 LEU A 169       2.156  44.845   2.588  1.00 18.54           C
ATOM   1366  CD2 LEU A 169       1.024  42.662   2.950  1.00 17.57           C
ATOM   1367  N   THR A 170       3.721  42.437   7.753  1.00 15.89           N
ATOM   1368  CA  THR A 170       4.826  41.940   8.566  1.00 16.86           C
ATOM   1369  C   THR A 170       4.316  41.003   9.657  1.00 16.50           C
ATOM   1370  O   THR A 170       4.852  39.943   9.830  1.00 18.11           O
ATOM   1371  CB  THR A 170       5.604  43.072   9.162  1.00 14.84           C
ATOM   1372  CG2 THR A 170       6.707  42.580  10.143  1.00 18.21           C
ATOM   1373  OG1 THR A 170       6.280  43.782   8.104  1.00 16.93           O
ATOM   1374  N   LEU A 171       3.247  41.393  10.359  1.00 17.73           N
ATOM   1375  CA  LEU A 171       2.856  40.596  11.515  1.00 19.32           C
ATOM   1376  C   LEU A 171       1.868  39.494  11.153  1.00 21.76           C
ATOM   1377  O   LEU A 171       1.833  38.499  11.916  1.00 25.09           O
ATOM   1378  CB  LEU A 171       2.297  41.484  12.621  1.00 18.43           C
ATOM   1379  CG  LEU A 171       3.209  42.571  13.157  1.00 19.26           C
ATOM   1380  CD1 LEU A 171       2.482  43.527  14.125  1.00 20.70           C
ATOM   1381  CD2 LEU A 171       4.482  41.997  13.800  1.00 20.40           C
ENDMDL
MODEL        4
ATOM      1  N   SER A   2      18.568 -52.508  22.980  1.00 32.99           N
ATOM      2  CA  SER A   2      18.171 -51.659  21.819  1.00 31.42           C
ATOM      3  C   SER A   2      19.258 -51.577  20.740  1.00 30.93           C
ATOM      4  O   SER A   2      20.449 -51.428  21.069  1.00 31.82           O
ATOM      5  CB  SER A   2      17.836 -50.239  22.297  1.00 31.55           C
ATOM      6  OG  SER A   2      17.727 -49.357  21.197  1.00 31.47           O
ATOM      7  N   GLN A   3      18.845 -51.629  19.466  1.00 27.26           N
ATOM      8  CA  GLN A   3      19.740 -51.449  18.304  1.00 25.49           C
ATOM      9  C   GLN A   3      20.485 -50.115  18.319  1.00 23.97           C
ATOM     10  O   GLN A   3      21.526 -49.972  17.695  1.00 24.20           O
ATOM     11  CB  GLN A   3      18.932 -51.508  17.004  1.00 26.45           C
ATOM     12  CG  GLN A   3      17.838 -50.420  16.920  1.00 27.93           C
ATOM     13  CD  GLN A   3      16.958 -50.522  15.701  1.00 26.97           C
ATOM     14  NE2 GLN A   3      15.729 -49.865  15.741  1.00 17.64           N
ATOM     15  OE1 GLN A   3      17.355 -51.181  14.717  1.00 28.74           O
ATOM     16  N   ILE A   4      19.957 -49.130  19.014  1.00 19.90           N
ATOM     17  CA  ILE A   4      20.584 -47.808  19.042  1.00 18.24           C
ATOM     18  C   ILE A   4      21.407 -47.526  20.323  1.00 16.94           C
ATOM     19  O   ILE A   4      22.224 -46.600  20.364  1.00 17.16           O
ATOM     20  CB  ILE A   4      19.522 -46.667  18.883  1.00 16.95           C
ATOM     21  CG1 ILE A   4      18.599 -46.560  20.111  1.00 17.73           C
ATOM     22  CG2 ILE A   4      18.759 -46.797  17.548  1.00 18.10           C
ATOM     23  CD1 ILE A   4      17.652 -45.368  20.024  1.00 17.69           C
ATOM     24  N   ARG A   5      21.179 -48.308  21.373  1.00 16.50           N
ATOM     25  CA  ARG A   5      21.727 -47.976  22.672  1.00 16.26           C
ATOM     26  C   ARG A   5      23.242 -48.036  22.648  1.00 16.73           C
ATOM     27  O   ARG A   5      23.802 -49.034  22.197  1.00 17.75           O
ATOM     28  CB  ARG A   5      21.236 -48.977  23.705  1.00 16.80           C
ATOM     29  CG  ARG A   5      21.428 -48.507  25.103  1.00 17.73           C
ATOM     30  CD  ARG A   5      20.782 -49.516  26.036  1.00 22.70           C
ATOM     31  NE  ARG A   5      21.004 -49.131  27.430  1.00 22.55           N
ATOM     32  CZ  ARG A   5      20.109 -49.292  28.395  1.00 18.65           C
ATOM     33  NH1 ARG A   5      18.950 -49.881  28.141  1.00 20.50           N
ATOM     34  NH2 ARG A   5      20.406 -48.871  29.619  1.00 18.26           N
ATOM     35  N   GLN A   6      23.871 -46.987  23.136  1.00 16.00           N
ATOM     36  CA  GLN A   6      25.343 -46.939  23.107  1.00 16.82           C
ATOM     37  C   GLN A   6      25.803 -46.078  24.250  1.00 16.50           C
ATOM     38  O   GLN A   6      25.438 -44.921  24.333  1.00 15.95           O
ATOM     39  CB  GLN A   6      25.822 -46.377  21.750  1.00 16.58           C
ATOM     40  CG  GLN A   6      27.339 -46.335  21.540  1.00 18.90           C
ATOM     41  CD  GLN A   6      27.703 -45.969  20.127  1.00 18.66           C
ATOM     42  NE2 GLN A   6      28.831 -46.491  19.677  1.00 19.29           N
ATOM     43  OE1 GLN A   6      26.991 -45.231  19.446  1.00 19.89           O
ATOM     44  N   ASN A   7      26.644 -46.650  25.136  1.00 17.15           N
ATOM     45  CA  ASN A   7      27.167 -45.900  26.272  1.00 17.75           C
ATOM     46  C   ASN A   7      26.077 -45.404  27.214  1.00 16.85           C
ATOM     47  O   ASN A   7      26.225 -44.350  27.832  1.00 18.41           O
ATOM     48  CB  ASN A   7      28.004 -44.692  25.814  1.00 18.31           C
ATOM     49  CG  ASN A   7      28.916 -44.182  26.903  1.00 20.50           C
ATOM     50  ND2 ASN A   7      29.001 -42.858  27.049  1.00 20.28           N
ATOM     51  OD1 ASN A   7      29.494 -44.986  27.657  1.00 22.98           O
ATOM     52  N   TYR A   8      24.994 -46.162  27.334  1.00 17.22           N
ATOM     53  CA  TYR A   8      23.894 -45.738  28.199  1.00 17.51           C
ATOM     54  C   TYR A   8      23.667 -46.807  29.253  1.00 18.51           C
ATOM     55  O   TYR A   8      23.114 -47.868  28.974  1.00 19.38           O
ATOM     56  CB  TYR A   8      22.644 -45.513  27.339  1.00 16.89           C
ATOM     57  CG  TYR A   8      21.496 -44.774  28.048  1.00 15.63           C
ATOM     58  CD1 TYR A   8      21.671 -43.491  28.515  1.00 16.74           C
ATOM     59  CD2 TYR A   8      20.258 -45.377  28.206  1.00 15.33           C
ATOM     60  CE1 TYR A   8      20.660 -42.776  29.123  1.00 16.88           C
ATOM     61  CE2 TYR A   8      19.215 -44.693  28.837  1.00 15.96           C
ATOM     62  CZ  TYR A   8      19.422 -43.393  29.285  1.00 15.86           C
ATOM     63  OH  TYR A   8      18.408 -42.667  29.902  1.00 17.93           O
ATOM     64  N   SER A   9      24.103 -46.525  30.478  1.00 17.88           N
ATOM     65  CA  SER A   9      24.073 -47.551  31.546  1.00 18.59           C
ATOM     66  C   SER A   9      22.677 -47.860  32.051  1.00 18.96           C
ATOM     67  O   SER A   9      21.758 -47.016  31.987  1.00 16.83           O
ATOM     68  CB  SER A   9      24.959 -47.130  32.717  1.00 19.16           C
ATOM     69  OG  SER A   9      24.487 -45.940  33.343  1.00 18.34           O
ATOM     70  N   THR A  10      22.507 -49.062  32.571  1.00 19.31           N
ATOM     71  CA  THR A  10      21.248 -49.378  33.242  1.00 19.59           C
ATOM     72  C   THR A  10      21.045 -48.446  34.463  1.00 18.06           C
ATOM     73  O   THR A  10      19.915 -48.070  34.767  1.00 16.99           O
ATOM     74  CB  THR A  10      21.207 -50.837  33.677  1.00 21.48           C
ATOM     75  CG2 THR A  10      21.348 -51.737  32.459  1.00 22.16           C
ATOM     76  OG1 THR A  10      22.297 -51.043  34.558  1.00 24.68           O
ATOM     77  N   GLU A  11      22.117 -48.010  35.107  1.00 18.18           N
ATOM     78  CA  GLU A  11      22.019 -47.135  36.271  1.00 18.09           C
ATOM     79  C   GLU A  11      21.415 -45.787  35.873  1.00 17.63           C
ATOM     80  O   GLU A  11      20.510 -45.301  36.547  1.00 17.78           O
ATOM     81  CB  GLU A  11      23.367 -46.977  36.982  1.00 20.69           C
ATOM     82  CG  GLU A  11      23.880 -48.270  37.654  1.00 22.76           C
ATOM     83  CD  GLU A  11      24.667 -49.216  36.714  1.00 27.97           C
ATOM     84  OE1 GLU A  11      24.781 -49.005  35.473  1.00 23.01           O
ATOM     85  OE2 GLU A  11      25.195 -50.233  37.245  1.00 29.52           O
ATOM     86  N   VAL A  12      21.879 -45.217  34.761  1.00 16.25           N
ATOM     87  CA  VAL A  12      21.354 -43.942  34.305  1.00 16.32           C
ATOM     88  C   VAL A  12      19.917 -44.110  33.833  1.00 16.45           C
ATOM     89  O   VAL A  12      19.084 -43.274  34.165  1.00 14.66           O
ATOM     90  CB  VAL A  12      22.234 -43.379  33.225  1.00 15.74           C
ATOM     91  CG1 VAL A  12      21.554 -42.243  32.485  1.00 16.72           C
ATOM     92  CG2 VAL A  12      23.540 -42.862  33.830  1.00 17.81           C
ATOM     93  N   GLU A  13      19.640 -45.160  33.076  1.00 15.13           N
ATOM     94  CA  GLU A  13      18.283 -45.420  32.624  1.00 15.21           C
ATOM     95  C   GLU A  13      17.325 -45.429  33.806  1.00 15.52           C
ATOM     96  O   GLU A  13      16.254 -44.761  33.770  1.00 14.66           O
ATOM     97  CB  GLU A  13      18.251 -46.725  31.860  1.00 15.59           C
ATOM     98  CG  GLU A  13      16.855 -47.138  31.424  1.00 15.81           C
ATOM     99  CD  GLU A  13      16.868 -48.514  30.735  1.00 18.19           C
ATOM    100  OE1 GLU A  13      17.902 -49.235  30.819  1.00 21.51           O
ATOM    101  OE2 GLU A  13      15.883 -48.914  30.119  1.00 20.44           O
ATOM    102  N   ALA A  14      17.693 -46.156  34.867  1.00 15.31           N
ATOM    103  CA  ALA A  14      16.792 -46.238  36.031  1.00 15.95           C
ATOM    104  C   ALA A  14      16.664 -44.879  36.721  1.00 15.32           C
ATOM    105  O   ALA A  14      15.546 -44.485  37.123  1.00 16.62           O
ATOM    106  CB  ALA A  14      17.293 -47.279  37.036  1.00 15.98           C
ATOM    107  N   ALA A  15      17.765 -44.150  36.886  1.00 15.37           N
ATOM    108  CA  ALA A  15      17.752 -42.855  37.522  1.00 14.72           C
ATOM    109  C   ALA A  15      16.889 -41.869  36.708  1.00 15.12           C
ATOM    110  O   ALA A  15      16.256 -40.986  37.292  1.00 15.77           O
ATOM    111  CB  ALA A  15      19.189 -42.317  37.649  1.00 16.46           C
ATOM    112  N   VAL A  16      16.948 -41.960  35.364  1.00 14.54           N
ATOM    113  CA  VAL A  16      16.108 -41.093  34.528  1.00 14.85           C
ATOM    114  C   VAL A  16      14.618 -41.387  34.770  1.00 14.57           C
ATOM    115  O   VAL A  16      13.802 -40.441  34.891  1.00 14.08           O
ATOM    116  CB  VAL A  16      16.454 -41.246  33.052  1.00 14.42           C
ATOM    117  CG1 VAL A  16      15.392 -40.573  32.173  1.00 15.12           C
ATOM    118  CG2 VAL A  16      17.816 -40.620  32.722  1.00 15.71           C
ATOM    119  N   ASN A  17      14.235 -42.663  34.834  1.00 14.05           N
ATOM    120  CA  ASN A  17      12.842 -42.997  35.203  1.00 14.67           C
ATOM    121  C   ASN A  17      12.445 -42.442  36.563  1.00 15.14           C
ATOM    122  O   ASN A  17      11.337 -41.909  36.716  1.00 14.46           O
ATOM    123  CB  ASN A  17      12.635 -44.489  35.129  1.00 13.94           C
ATOM    124  CG  ASN A  17      12.515 -44.979  33.694  1.00 15.43           C
ATOM    125  ND2 ASN A  17      12.920 -46.223  33.451  1.00 17.01           N
ATOM    126  OD1 ASN A  17      12.027 -44.226  32.824  1.00 15.20           O
ATOM    127  N   ARG A  18      13.342 -42.509  37.538  1.00 14.85           N
ATOM    128  CA  ARG A  18      13.025 -41.968  38.867  1.00 16.68           C
ATOM    129  C   ARG A  18      12.857 -40.444  38.786  1.00 15.67           C
ATOM    130  O   ARG A  18      11.924 -39.853  39.385  1.00 15.98           O
ATOM    131  CB  ARG A  18      14.098 -42.387  39.892  1.00 16.83           C
ATOM    132  CG  ARG A  18      13.924 -43.867  40.279  1.00 22.83           C
ATOM    133  CD  ARG A  18      14.770 -44.330  41.469  1.00 22.65           C
ATOM    134  NE  ARG A  18      16.178 -44.129  41.181  1.00 28.27           N
ATOM    135  CZ  ARG A  18      16.960 -45.057  40.645  1.00 26.03           C
ATOM    136  NH1 ARG A  18      16.493 -46.289  40.384  1.00 30.58           N
ATOM    137  NH2 ARG A  18      18.203 -44.749  40.419  1.00 25.71           N
ATOM    138  N   LEU A  19      13.678 -39.814  37.975  1.00 14.90           N
ATOM    139  CA  LEU A  19      13.614 -38.348  37.826  1.00 15.62           C
ATOM    140  C   LEU A  19      12.312 -37.912  37.132  1.00 14.92           C
ATOM    141  O   LEU A  19      11.730 -36.885  37.499  1.00 14.97           O
ATOM    142  CB  LEU A  19      14.837 -37.794  37.100  1.00 17.19           C
ATOM    143  CG  LEU A  19      15.087 -36.284  37.103  1.00 19.31           C
ATOM    144  CD1 LEU A  19      15.208 -35.719  38.524  1.00 19.52           C
ATOM    145  CD2 LEU A  19      16.342 -35.979  36.316  1.00 20.09           C
ATOM    146  N   VAL A  20      11.845 -38.713  36.179  1.00 13.98           N
ATOM    147  CA  VAL A  20      10.561 -38.440  35.530  1.00 14.00           C
ATOM    148  C   VAL A  20       9.466 -38.471  36.597  1.00 13.99           C
ATOM    149  O   VAL A  20       8.587 -37.628  36.606  1.00 13.47           O
ATOM    150  CB  VAL A  20      10.286 -39.495  34.429  1.00 13.81           C
ATOM    151  CG1 VAL A  20       8.814 -39.453  33.982  1.00 14.34           C
ATOM    152  CG2 VAL A  20      11.246 -39.273  33.251  1.00 14.47           C
ATOM    153  N   ASN A  21       9.507 -39.438  37.499  1.00 13.79           N
ATOM    154  CA  ASN A  21       8.505 -39.536  38.530  1.00 13.55           C
ATOM    155  C   ASN A  21       8.581 -38.295  39.411  1.00 13.88           C
ATOM    156  O   ASN A  21       7.544 -37.748  39.748  1.00 14.26           O
ATOM    157  CB  ASN A  21       8.682 -40.815  39.351  1.00 14.90           C
ATOM    158  CG  ASN A  21       7.511 -41.056  40.328  1.00 14.70           C
ATOM    159  ND2 ASN A  21       6.431 -41.675  39.863  1.00 17.12           N
ATOM    160  OD1 ASN A  21       7.601 -40.686  41.503  1.00 21.21           O
ATOM    161  N   LEU A  22       9.800 -37.845  39.745  1.00 13.46           N
ATOM    162  CA  LEU A  22       9.950 -36.657  40.580  1.00 15.09           C
ATOM    163  C   LEU A  22       9.373 -35.440  39.909  1.00 14.02           C
ATOM    164  O   LEU A  22       8.711 -34.635  40.568  1.00 13.96           O
ATOM    165  CB  LEU A  22      11.445 -36.448  40.892  1.00 15.96           C
ATOM    166  CG  LEU A  22      12.016 -37.302  42.002  1.00 21.61           C
ATOM    167  CD1 LEU A  22      11.761 -38.759  41.911  1.00 30.89           C
ATOM    168  CD2 LEU A  22      13.487 -37.026  42.143  1.00 22.60           C
ATOM    169  N   TYR A  23       9.622 -35.256  38.608  1.00 13.39           N
ATOM    170  CA  TYR A  23       9.099 -34.082  37.897  1.00 13.47           C
ATOM    171  C   TYR A  23       7.579 -34.138  37.798  1.00 14.27           C
ATOM    172  O   TYR A  23       6.916 -33.124  37.956  1.00 14.87           O
ATOM    173  CB  TYR A  23       9.727 -33.944  36.503  1.00 13.94           C
ATOM    174  CG  TYR A  23      10.972 -33.105  36.530  1.00 14.23           C
ATOM    175  CD1 TYR A  23      12.157 -33.603  37.086  1.00 15.36           C
ATOM    176  CD2 TYR A  23      10.950 -31.815  36.022  1.00 15.53           C
ATOM    177  CE1 TYR A  23      13.324 -32.805  37.134  1.00 17.62           C
ATOM    178  CE2 TYR A  23      12.081 -30.989  36.061  1.00 17.03           C
ATOM    179  CZ  TYR A  23      13.253 -31.501  36.622  1.00 18.36           C
ATOM    180  OH  TYR A  23      14.386 -30.697  36.670  1.00 22.28           O
ATOM    181  N   LEU A  24       7.034 -35.330  37.554  1.00 13.65           N
ATOM    182  CA  LEU A  24       5.555 -35.432  37.448  1.00 13.66           C
ATOM    183  C   LEU A  24       4.923 -35.204  38.802  1.00 15.06           C
ATOM    184  O   LEU A  24       3.874 -34.559  38.891  1.00 14.63           O
ATOM    185  CB  LEU A  24       5.127 -36.789  36.893  1.00 13.98           C
ATOM    186  CG  LEU A  24       5.481 -37.011  35.401  1.00 14.12           C
ATOM    187  CD1 LEU A  24       5.169 -38.442  34.965  1.00 16.94           C
ATOM    188  CD2 LEU A  24       4.792 -35.971  34.487  1.00 16.44           C
ATOM    189  N   ARG A  25       5.553 -35.674  39.857  1.00 14.29           N
ATOM    190  CA  ARG A  25       5.056 -35.403  41.208  1.00 15.21           C
ATOM    191  C   ARG A  25       5.089 -33.903  41.510  1.00 15.14           C
ATOM    192  O   ARG A  25       4.172 -33.355  42.142  1.00 14.94           O
ATOM    193  CB  ARG A  25       5.806 -36.189  42.260  1.00 17.11           C
ATOM    194  CG  ARG A  25       4.916 -36.264  43.444  1.00 25.64           C
ATOM    195  CD  ARG A  25       5.627 -36.377  44.714  1.00 32.29           C
ATOM    196  NE  ARG A  25       4.693 -36.146  45.803  1.00 32.91           N
ATOM    197  CZ  ARG A  25       5.045 -36.265  47.074  1.00 35.99           C
ATOM    198  NH1 ARG A  25       6.317 -36.588  47.353  1.00 36.71           N
ATOM    199  NH2 ARG A  25       4.149 -36.077  48.047  1.00 28.26           N
ATOM    200  N   ALA A  26       6.164 -33.238  41.089  1.00 13.58           N
ATOM    201  CA  ALA A  26       6.279 -31.799  41.306  1.00 13.71           C
ATOM    202  C   ALA A  26       5.173 -31.106  40.515  1.00 12.88           C
ATOM    203  O   ALA A  26       4.522 -30.171  41.031  1.00 13.20           O
ATOM    204  CB  ALA A  26       7.663 -31.299  40.833  1.00 13.49           C
ATOM    205  N   SER A  27       4.945 -31.530  39.278  1.00 13.93           N
ATOM    206  CA  SER A  27       3.833 -30.960  38.496  1.00 13.55           C
ATOM    207  C   SER A  27       2.491 -31.101  39.232  1.00 14.18           C
ATOM    208  O   SER A  27       1.713 -30.133  39.322  1.00 13.43           O
ATOM    209  CB  SER A  27       3.765 -31.646  37.132  1.00 13.20           C
ATOM    210  OG  SER A  27       2.782 -31.001  36.349  1.00 14.62           O
ATOM    211  N   TYR A  28       2.269 -32.262  39.831  1.00 12.57           N
ATOM    212  CA  TYR A  28       1.043 -32.513  40.607  1.00 12.23           C
ATOM    213  C   TYR A  28       0.952 -31.620  41.810  1.00 12.92           C
ATOM    214  O   TYR A  28      -0.144 -31.093  42.093  1.00 13.27           O
ATOM    215  CB  TYR A  28       1.045 -33.985  41.012  1.00 13.10           C
ATOM    216  CG  TYR A  28      -0.294 -34.590  41.329  1.00 13.41           C
ATOM    217  CD1 TYR A  28      -1.499 -33.969  41.005  1.00 14.94           C
ATOM    218  CD2 TYR A  28      -0.325 -35.811  41.957  1.00 15.01           C
ATOM    219  CE1 TYR A  28      -2.756 -34.631  41.296  1.00 14.63           C
ATOM    220  CE2 TYR A  28      -1.546 -36.459  42.263  1.00 15.20           C
ATOM    221  CZ  TYR A  28      -2.731 -35.860  41.924  1.00 14.25           C
ATOM    222  OH  TYR A  28      -3.954 -36.468  42.225  1.00 15.18           O
ATOM    223  N   THR A  29       2.068 -31.442  42.507  1.00 12.08           N
ATOM    224  CA  THR A  29       2.094 -30.542  43.647  1.00 12.73           C
ATOM    225  C   THR A  29       1.720 -29.114  43.224  1.00 12.97           C
ATOM    226  O   THR A  29       0.917 -28.457  43.894  1.00 13.29           O
ATOM    227  CB  THR A  29       3.476 -30.597  44.294  1.00 13.28           C
ATOM    228  CG2 THR A  29       3.596 -29.559  45.406  1.00 14.98           C
ATOM    229  OG1 THR A  29       3.659 -31.902  44.853  1.00 14.37           O
ATOM    230  N   TYR A  30       2.299 -28.648  42.113  1.00 12.25           N
ATOM    231  CA  TYR A  30       1.966 -27.328  41.649  1.00 12.89           C
ATOM    232  C   TYR A  30       0.523 -27.180  41.180  1.00 13.16           C
ATOM    233  O   TYR A  30      -0.044 -26.089  41.317  1.00 13.54           O
ATOM    234  CB  TYR A  30       2.956 -26.862  40.590  1.00 13.70           C
ATOM    235  CG  TYR A  30       4.325 -26.567  41.149  1.00 14.59           C
ATOM    236  CD1 TYR A  30       4.476 -25.671  42.238  1.00 14.66           C
ATOM    237  CD2 TYR A  30       5.479 -27.113  40.576  1.00 14.70           C
ATOM    238  CE1 TYR A  30       5.732 -25.340  42.737  1.00 17.16           C
ATOM    239  CE2 TYR A  30       6.752 -26.756  41.089  1.00 13.97           C
ATOM    240  CZ  TYR A  30       6.854 -25.909  42.159  1.00 15.05           C
ATOM    241  OH  TYR A  30       8.074 -25.552  42.656  1.00 16.60           O
ATOM    242  N   LEU A  31      -0.078 -28.239  40.616  1.00 13.22           N
ATOM    243  CA  LEU A  31      -1.467 -28.220  40.228  1.00 13.35           C
ATOM    244  C   LEU A  31      -2.289 -27.978  41.499  1.00 13.02           C
ATOM    245  O   LEU A  31      -3.230 -27.160  41.502  1.00 13.53           O
ATOM    246  CB  LEU A  31      -1.828 -29.574  39.583  1.00 14.09           C
ATOM    247  CG  LEU A  31      -3.307 -29.700  39.206  1.00 17.21           C
ATOM    248  CD1 LEU A  31      -3.635 -28.729  38.094  1.00 20.62           C
ATOM    249  CD2 LEU A  31      -3.640 -31.123  38.741  1.00 18.40           C
ATOM    250  N   SER A  32      -1.960 -28.699  42.563  1.00 13.58           N
ATOM    251  CA  SER A  32      -2.692 -28.553  43.817  1.00 13.82           C
ATOM    252  C   SER A  32      -2.516 -27.158  44.401  1.00 14.00           C
ATOM    253  O   SER A  32      -3.503 -26.523  44.846  1.00 13.68           O
ATOM    254  CB  SER A  32      -2.257 -29.631  44.808  1.00 15.02           C
ATOM    255  OG  SER A  32      -2.882 -29.386  46.071  1.00 14.27           O
ATOM    256  N   LEU A  33      -1.279 -26.659  44.390  1.00 12.56           N
ATOM    257  CA  LEU A  33      -1.017 -25.285  44.888  1.00 13.10           C
ATOM    258  C   LEU A  33      -1.839 -24.282  44.079  1.00 13.67           C
ATOM    259  O   LEU A  33      -2.499 -23.396  44.655  1.00 13.74           O
ATOM    260  CB  LEU A  33       0.474 -24.970  44.749  1.00 13.11           C
ATOM    261  CG  LEU A  33       1.325 -25.461  45.909  1.00 14.67           C
ATOM    262  CD1 LEU A  33       2.790 -25.620  45.512  1.00 14.49           C
ATOM    263  CD2 LEU A  33       1.217 -24.447  47.067  1.00 15.64           C
ATOM    264  N   GLY A  34      -1.851 -24.409  42.750  1.00 13.76           N
ATOM    265  CA  GLY A  34      -2.559 -23.475  41.880  1.00 13.91           C
ATOM    266  C   GLY A  34      -4.050 -23.438  42.239  1.00 14.05           C
ATOM    267  O   GLY A  34      -4.639 -22.357  42.417  1.00 15.90           O
ATOM    268  N   PHE A  35      -4.664 -24.607  42.361  1.00 13.07           N
ATOM    269  CA  PHE A  35      -6.114 -24.634  42.607  1.00 14.00           C
ATOM    270  C   PHE A  35      -6.474 -24.194  44.026  1.00 14.24           C
ATOM    271  O   PHE A  35      -7.540 -23.617  44.216  1.00 15.12           O
ATOM    272  CB  PHE A  35      -6.769 -25.950  42.169  1.00 14.86           C
ATOM    273  CG  PHE A  35      -7.026 -25.967  40.691  1.00 14.75           C
ATOM    274  CD1 PHE A  35      -8.093 -25.245  40.136  1.00 17.17           C
ATOM    275  CD2 PHE A  35      -6.127 -26.582  39.828  1.00 18.94           C
ATOM    276  CE1 PHE A  35      -8.309 -25.215  38.781  1.00 19.02           C
ATOM    277  CE2 PHE A  35      -6.321 -26.533  38.412  1.00 21.06           C
ATOM    278  CZ  PHE A  35      -7.430 -25.838  37.901  1.00 20.46           C
ATOM    279  N   TYR A  36      -5.563 -24.370  44.984  1.00 13.11           N
ATOM    280  CA  TYR A  36      -5.795 -23.883  46.342  1.00 13.18           C
ATOM    281  C   TYR A  36      -5.902 -22.327  46.291  1.00 13.20           C
ATOM    282  O   TYR A  36      -6.781 -21.735  46.931  1.00 13.52           O
ATOM    283  CB  TYR A  36      -4.632 -24.339  47.246  1.00 14.01           C
ATOM    284  CG  TYR A  36      -4.626 -23.652  48.578  1.00 13.35           C
ATOM    285  CD1 TYR A  36      -5.467 -24.058  49.602  1.00 14.46           C
ATOM    286  CD2 TYR A  36      -3.755 -22.571  48.814  1.00 13.99           C
ATOM    287  CE1 TYR A  36      -5.469 -23.393  50.840  1.00 14.83           C
ATOM    288  CE2 TYR A  36      -3.704 -21.914  50.049  1.00 15.13           C
ATOM    289  CZ  TYR A  36      -4.578 -22.336  51.054  1.00 14.92           C
ATOM    290  OH  TYR A  36      -4.524 -21.627  52.249  1.00 16.49           O
ATOM    291  N   PHE A  37      -5.018 -21.686  45.539  1.00 13.27           N
ATOM    292  CA  PHE A  37      -5.060 -20.201  45.477  1.00 12.52           C
ATOM    293  C   PHE A  37      -6.213 -19.650  44.666  1.00 13.72           C
ATOM    294  O   PHE A  37      -6.496 -18.429  44.722  1.00 15.32           O
ATOM    295  CB  PHE A  37      -3.667 -19.644  45.084  1.00 13.32           C
ATOM    296  CG  PHE A  37      -2.686 -19.726  46.212  1.00 13.18           C
ATOM    297  CD1 PHE A  37      -2.690 -18.777  47.236  1.00 13.13           C
ATOM    298  CD2 PHE A  37      -1.762 -20.781  46.290  1.00 14.40           C
ATOM    299  CE1 PHE A  37      -1.818 -18.862  48.315  1.00 13.42           C
ATOM    300  CE2 PHE A  37      -0.873 -20.883  47.348  1.00 13.13           C
ATOM    301  CZ  PHE A  37      -0.895 -19.924  48.380  1.00 13.74           C
ATOM    302  N   ASP A  38      -6.920 -20.521  43.955  1.00 13.16           N
ATOM    303  CA  ASP A  38      -8.131 -20.202  43.230  1.00 14.37           C
ATOM    304  C   ASP A  38      -9.385 -20.403  44.096  1.00 13.54           C
ATOM    305  O   ASP A  38     -10.495 -20.072  43.644  1.00 15.17           O
ATOM    306  CB  ASP A  38      -8.207 -21.123  41.992  1.00 15.08           C
ATOM    307  CG  ASP A  38      -9.429 -20.883  41.121  1.00 18.39           C
ATOM    308  OD1 ASP A  38      -9.587 -19.730  40.671  1.00 21.80           O
ATOM    309  OD2 ASP A  38     -10.209 -21.841  40.873  1.00 21.66           O
ATOM    310  N   ARG A  39      -9.249 -20.965  45.290  1.00 12.41           N
ATOM    311  CA  ARG A  39     -10.431 -21.084  46.179  1.00 13.36           C
ATOM    312  C   ARG A  39     -11.021 -19.715  46.462  1.00 14.19           C
ATOM    313  O   ARG A  39     -10.282 -18.722  46.626  1.00 14.31           O
ATOM    314  CB  ARG A  39     -10.054 -21.703  47.525  1.00 13.04           C
ATOM    315  CG  ARG A  39      -9.728 -23.195  47.441  1.00 13.07           C
ATOM    316  CD  ARG A  39      -9.113 -23.757  48.716  1.00 15.81           C
ATOM    317  NE  ARG A  39      -9.842 -23.399  49.949  1.00 17.48           N
ATOM    318  CZ  ARG A  39      -9.697 -24.051  51.123  1.00 20.62           C
ATOM    319  NH1 ARG A  39      -8.938 -25.165  51.255  1.00 22.63           N
ATOM    320  NH2 ARG A  39     -10.397 -23.643  52.168  1.00 23.02           N
ATOM    321  N   ASP A  40     -12.355 -19.655  46.577  1.00 14.10           N
ATOM    322  CA  ASP A  40     -12.964 -18.344  46.872  1.00 14.15           C
ATOM    323  C   ASP A  40     -12.544 -17.777  48.228  1.00 14.63           C
ATOM    324  O   ASP A  40     -12.595 -16.565  48.387  1.00 15.44           O
ATOM    325  CB  ASP A  40     -14.494 -18.426  46.792  1.00 14.20           C
ATOM    326  CG  ASP A  40     -15.087 -19.106  47.987  1.00 17.00           C
ATOM    327  OD1 ASP A  40     -15.185 -20.345  48.018  1.00 17.44           O
ATOM    328  OD2 ASP A  40     -15.465 -18.430  48.978  1.00 17.77           O
ATOM    329  N   ASP A  41     -12.123 -18.615  49.158  1.00 13.32           N
ATOM    330  CA  ASP A  41     -11.703 -18.164  50.487  1.00 14.43           C
ATOM    331  C   ASP A  41     -10.174 -17.954  50.586  1.00 13.81           C
ATOM    332  O   ASP A  41      -9.650 -17.775  51.697  1.00 15.63           O
ATOM    333  CB  ASP A  41     -12.201 -19.135  51.588  1.00 14.57           C
ATOM    334  CG  ASP A  41     -11.685 -20.558  51.427  1.00 17.67           C
ATOM    335  OD1 ASP A  41     -11.015 -20.880  50.436  1.00 16.34           O
ATOM    336  OD2 ASP A  41     -12.049 -21.380  52.305  1.00 21.36           O
ATOM    337  N   VAL A  42      -9.506 -17.998  49.428  1.00 13.85           N
ATOM    338  CA  VAL A  42      -8.053 -17.732  49.331  1.00 13.68           C
ATOM    339  C   VAL A  42      -7.874 -16.623  48.317  1.00 13.36           C
ATOM    340  O   VAL A  42      -7.435 -15.523  48.687  1.00 14.63           O
ATOM    341  CB  VAL A  42      -7.255 -19.014  48.946  1.00 13.41           C
ATOM    342  CG1 VAL A  42      -5.732 -18.634  48.854  1.00 13.99           C
ATOM    343  CG2 VAL A  42      -7.445 -20.114  50.008  1.00 14.35           C
ATOM    344  N   ALA A  43      -8.230 -16.871  47.075  1.00 13.21           N
ATOM    345  CA  ALA A  43      -8.490 -15.796  46.127  1.00 12.85           C
ATOM    346  C   ALA A  43      -7.290 -14.900  45.889  1.00 13.95           C
ATOM    347  O   ALA A  43      -7.326 -13.679  46.075  1.00 14.92           O
ATOM    348  CB  ALA A  43      -9.734 -14.920  46.612  1.00 14.26           C
ATOM    349  N   LEU A  44      -6.206 -15.517  45.497  1.00 12.86           N
ATOM    350  CA  LEU A  44      -4.998 -14.780  45.088  1.00 13.73           C
ATOM    351  C   LEU A  44      -4.609 -15.172  43.663  1.00 14.04           C
ATOM    352  O   LEU A  44      -3.796 -16.100  43.449  1.00 14.54           O
ATOM    353  CB  LEU A  44      -3.865 -15.024  46.077  1.00 13.54           C
ATOM    354  CG  LEU A  44      -4.121 -14.418  47.455  1.00 13.46           C
ATOM    355  CD1 LEU A  44      -3.213 -15.002  48.542  1.00 16.41           C
ATOM    356  CD2 LEU A  44      -3.962 -12.872  47.416  1.00 14.89           C
ATOM    357  N   GLU A  45      -5.164 -14.490  42.674  1.00 15.40           N
ATOM    358  CA  GLU A  45      -5.041 -14.912  41.277  1.00 16.06           C
ATOM    359  C   GLU A  45      -3.586 -14.984  40.819  1.00 15.77           C
ATOM    360  O   GLU A  45      -3.206 -15.951  40.128  1.00 15.46           O
ATOM    361  CB  GLU A  45      -5.878 -14.025  40.349  1.00 17.45           C
ATOM    362  CG  GLU A  45      -5.892 -14.511  38.915  1.00 23.64           C
ATOM    363  CD  GLU A  45      -6.966 -13.824  38.093  1.00 31.95           C
ATOM    364  OE1 GLU A  45      -7.627 -12.860  38.589  1.00 32.12           O
ATOM    365  OE2 GLU A  45      -7.158 -14.264  36.935  1.00 36.75           O
ATOM    366  N   GLY A  46      -2.771 -13.994  41.183  1.00 14.42           N
ATOM    367  CA  GLY A  46      -1.380 -14.009  40.699  1.00 15.23           C
ATOM    368  C   GLY A  46      -0.632 -15.204  41.273  1.00 14.38           C
ATOM    369  O   GLY A  46       0.291 -15.725  40.630  1.00 15.06           O
ATOM    370  N   VAL A  47      -0.978 -15.623  42.487  1.00 13.28           N
ATOM    371  CA  VAL A  47      -0.323 -16.798  43.094  1.00 12.84           C
ATOM    372  C   VAL A  47      -0.796 -18.066  42.386  1.00 14.47           C
ATOM    373  O   VAL A  47       0.030 -18.961  42.059  1.00 13.66           O
ATOM    374  CB  VAL A  47      -0.558 -16.878  44.612  1.00 13.04           C
ATOM    375  CG1 VAL A  47       0.221 -18.058  45.216  1.00 14.44           C
ATOM    376  CG2 VAL A  47      -0.206 -15.551  45.343  1.00 14.09           C
ATOM    377  N   CYS A  48      -2.083 -18.167  42.096  1.00 15.13           N
ATOM    378  CA  CYS A  48      -2.554 -19.307  41.324  1.00 16.44           C
ATOM    379  C   CYS A  48      -1.806 -19.372  39.996  1.00 15.48           C
ATOM    380  O   CYS A  48      -1.364 -20.455  39.581  1.00 15.57           O
ATOM    381  CB  CYS A  48      -4.045 -19.142  41.092  1.00 17.24           C
ATOM    382  SG  CYS A  48      -4.750 -20.302  39.946  1.00 24.41           S
ATOM    383  N   HIS A  49      -1.660 -18.258  39.290  1.00 14.71           N
ATOM    384  CA  HIS A  49      -1.081 -18.310  37.955  1.00 16.62           C
ATOM    385  C   HIS A  49       0.411 -18.705  38.064  1.00 15.95           C
ATOM    386  O   HIS A  49       0.906 -19.504  37.255  1.00 15.89           O
ATOM    387  CB  HIS A  49      -1.185 -16.945  37.227  1.00 19.58           C
ATOM    388  CG AHIS A  49      -0.616 -16.992  35.846  0.50 21.38           C
ATOM    389  CG BHIS A  49      -2.575 -16.573  36.792  0.50 22.51           C
ATOM    390  CD2AHIS A  49       0.515 -16.463  35.326  0.50 26.70           C
ATOM    391  CD2BHIS A  49      -3.152 -15.360  36.605  0.50 26.41           C
ATOM    392  ND1AHIS A  49      -1.198 -17.727  34.833  0.50 25.42           N
ATOM    393  ND1BHIS A  49      -3.536 -17.505  36.460  0.50 26.87           N
ATOM    394  CE1AHIS A  49      -0.471 -17.614  33.736  0.50 26.60           C
ATOM    395  CE1BHIS A  49      -4.653 -16.885  36.116  0.50 27.92           C
ATOM    396  NE2AHIS A  49       0.577 -16.855  34.011  0.50 26.91           N
ATOM    397  NE2BHIS A  49      -4.446 -15.584  36.190  0.50 26.85           N
ATOM    398  N   PHE A  50       1.103 -18.219  39.093  1.00 15.03           N
ATOM    399  CA  PHE A  50       2.523 -18.558  39.303  1.00 14.98           C
ATOM    400  C   PHE A  50       2.665 -20.067  39.424  1.00 14.05           C
ATOM    401  O   PHE A  50       3.474 -20.690  38.753  1.00 14.60           O
ATOM    402  CB  PHE A  50       3.004 -17.886  40.589  1.00 14.77           C
ATOM    403  CG  PHE A  50       4.449 -18.183  40.951  1.00 14.33           C
ATOM    404  CD1 PHE A  50       5.504 -17.567  40.259  1.00 17.43           C
ATOM    405  CD2 PHE A  50       4.736 -19.042  41.957  1.00 15.73           C
ATOM    406  CE1 PHE A  50       6.849 -17.848  40.606  1.00 18.80           C
ATOM    407  CE2 PHE A  50       6.083 -19.332  42.292  1.00 16.35           C
ATOM    408  CZ  PHE A  50       7.113 -18.717  41.620  1.00 17.58           C
ATOM    409  N   PHE A  51       1.828 -20.679  40.225  1.00 14.14           N
ATOM    410  CA  PHE A  51       1.963 -22.141  40.405  1.00 14.10           C
ATOM    411  C   PHE A  51       1.440 -22.964  39.237  1.00 14.70           C
ATOM    412  O   PHE A  51       1.999 -24.036  38.927  1.00 15.28           O
ATOM    413  CB  PHE A  51       1.335 -22.553  41.749  1.00 12.69           C
ATOM    414  CG  PHE A  51       2.103 -22.063  42.937  1.00 13.73           C
ATOM    415  CD1 PHE A  51       3.454 -22.376  43.088  1.00 15.13           C
ATOM    416  CD2 PHE A  51       1.484 -21.307  43.952  1.00 13.85           C
ATOM    417  CE1 PHE A  51       4.166 -21.939  44.198  1.00 15.05           C
ATOM    418  CE2 PHE A  51       2.216 -20.872  45.057  1.00 14.61           C
ATOM    419  CZ  PHE A  51       3.533 -21.171  45.182  1.00 15.88           C
ATOM    420  N   ARG A  52       0.358 -22.529  38.591  1.00 16.06           N
ATOM    421  CA  ARG A  52      -0.115 -23.248  37.407  1.00 17.20           C
ATOM    422  C   ARG A  52       0.942 -23.269  36.300  1.00 16.66           C
ATOM    423  O   ARG A  52       1.175 -24.306  35.653  1.00 17.84           O
ATOM    424  CB  ARG A  52      -1.458 -22.676  36.932  1.00 19.03           C
ATOM    425  CG  ARG A  52      -2.521 -22.977  37.945  1.00 24.13           C
ATOM    426  CD  ARG A  52      -3.906 -22.834  37.362  1.00 31.50           C
ATOM    427  NE  ARG A  52      -4.248 -23.900  36.416  1.00 36.58           N
ATOM    428  CZ  ARG A  52      -5.370 -23.898  35.708  1.00 38.91           C
ATOM    429  NH1 ARG A  52      -6.228 -22.890  35.851  1.00 40.04           N
ATOM    430  NH2 ARG A  52      -5.626 -24.879  34.847  1.00 38.97           N
ATOM    431  N   GLU A  53       1.635 -22.154  36.098  1.00 16.07           N
ATOM    432  CA  GLU A  53       2.737 -22.086  35.118  1.00 16.97           C
ATOM    433  C   GLU A  53       3.858 -23.045  35.514  1.00 16.54           C
ATOM    434  O   GLU A  53       4.404 -23.737  34.659  1.00 17.21           O
ATOM    435  CB  GLU A  53       3.235 -20.652  35.001  1.00 18.55           C
ATOM    436  CG  GLU A  53       2.219 -19.779  34.233  1.00 25.15           C
ATOM    437  CD  GLU A  53       1.848 -20.393  32.875  1.00 32.16           C
ATOM    438  OE1 GLU A  53       2.777 -20.732  32.099  1.00 35.40           O
ATOM    439  OE2 GLU A  53       0.635 -20.592  32.614  1.00 36.08           O
ATOM    440  N   LEU A  54       4.184 -23.132  36.807  1.00 15.08           N
ATOM    441  CA  LEU A  54       5.185 -24.131  37.262  1.00 14.44           C
ATOM    442  C   LEU A  54       4.722 -25.562  37.050  1.00 14.40           C
ATOM    443  O   LEU A  54       5.533 -26.429  36.712  1.00 15.16           O
ATOM    444  CB  LEU A  54       5.558 -23.869  38.716  1.00 14.40           C
ATOM    445  CG  LEU A  54       6.421 -22.619  38.909  1.00 15.51           C
ATOM    446  CD1 LEU A  54       6.634 -22.371  40.336  1.00 19.63           C
ATOM    447  CD2 LEU A  54       7.767 -22.834  38.235  1.00 22.84           C
ATOM    448  N   ALA A  55       3.431 -25.850  37.217  1.00 14.20           N
ATOM    449  CA  ALA A  55       2.938 -27.217  36.943  1.00 14.20           C
ATOM    450  C   ALA A  55       3.230 -27.571  35.471  1.00 14.59           C
ATOM    451  O   ALA A  55       3.711 -28.676  35.141  1.00 13.91           O
ATOM    452  CB  ALA A  55       1.451 -27.313  37.247  1.00 15.39           C
ATOM    453  N   GLU A  56       3.011 -26.618  34.570  1.00 14.28           N
ATOM    454  CA  GLU A  56       3.276 -26.860  33.170  1.00 15.62           C
ATOM    455  C   GLU A  56       4.775 -27.045  32.923  1.00 15.50           C
ATOM    456  O   GLU A  56       5.174 -27.974  32.212  1.00 16.26           O
ATOM    457  CB  GLU A  56       2.795 -25.650  32.400  1.00 17.29           C
ATOM    458  CG  GLU A  56       3.088 -25.734  30.922  1.00 22.95           C
ATOM    459  CD  GLU A  56       2.529 -24.552  30.149  1.00 32.24           C
ATOM    460  OE1 GLU A  56       1.432 -24.067  30.486  1.00 34.43           O
ATOM    461  OE2 GLU A  56       3.208 -24.092  29.225  1.00 33.92           O
ATOM    462  N   GLU A  57       5.604 -26.205  33.530  1.00 15.49           N
ATOM    463  CA  GLU A  57       7.064 -26.343  33.359  1.00 16.32           C
ATOM    464  C   GLU A  57       7.573 -27.710  33.838  1.00 15.10           C
ATOM    465  O   GLU A  57       8.470 -28.319  33.201  1.00 16.01           O
ATOM    466  CB  GLU A  57       7.798 -25.220  34.069  1.00 17.58           C
ATOM    467  CG  GLU A  57       7.496 -23.845  33.420  1.00 21.22           C
ATOM    468  CD  GLU A  57       7.580 -23.889  31.885  1.00 30.22           C
ATOM    469  OE1 GLU A  57       8.709 -24.062  31.380  1.00 32.92           O
ATOM    470  OE2 GLU A  57       6.529 -23.771  31.179  1.00 31.70           O
ATOM    471  N   LYS A  58       7.064 -28.202  34.962  1.00 13.31           N
ATOM    472  CA  LYS A  58       7.553 -29.479  35.456  1.00 13.30           C
ATOM    473  C   LYS A  58       7.090 -30.613  34.552  1.00 13.97           C
ATOM    474  O   LYS A  58       7.837 -31.581  34.331  1.00 14.38           O
ATOM    475  CB  LYS A  58       7.125 -29.709  36.912  1.00 13.38           C
ATOM    476  CG  LYS A  58       7.678 -28.678  37.890  1.00 14.20           C
ATOM    477  CD  LYS A  58       9.200 -28.622  37.756  1.00 18.42           C
ATOM    478  CE  LYS A  58       9.744 -27.438  38.472  1.00 24.93           C
ATOM    479  NZ  LYS A  58      11.178 -27.176  38.156  1.00 22.96           N
ATOM    480  N   ARG A  59       5.861 -30.545  34.037  1.00 13.63           N
ATOM    481  CA  ARG A  59       5.395 -31.599  33.130  1.00 15.94           C
ATOM    482  C   ARG A  59       6.255 -31.621  31.878  1.00 15.74           C
ATOM    483  O   ARG A  59       6.657 -32.685  31.428  1.00 16.10           O
ATOM    484  CB  ARG A  59       3.923 -31.348  32.801  1.00 16.82           C
ATOM    485  CG  ARG A  59       3.394 -32.435  31.921  1.00 21.04           C
ATOM    486  CD  ARG A  59       2.020 -32.171  31.320  1.00 24.33           C
ATOM    487  NE  ARG A  59       1.810 -30.776  30.948  1.00 28.28           N
ATOM    488  CZ  ARG A  59       2.129 -30.216  29.787  1.00 33.51           C
ATOM    489  NH1 ARG A  59       2.708 -30.912  28.796  1.00 34.41           N
ATOM    490  NH2 ARG A  59       1.848 -28.921  29.617  1.00 34.60           N
ATOM    491  N   GLU A  60       6.555 -30.441  31.348  1.00 15.92           N
ATOM    492  CA  GLU A  60       7.428 -30.324  30.179  1.00 15.61           C
ATOM    493  C   GLU A  60       8.813 -30.910  30.461  1.00 15.67           C
ATOM    494  O   GLU A  60       9.346 -31.629  29.590  1.00 16.53           O
ATOM    495  CB  GLU A  60       7.540 -28.872  29.763  1.00 16.87           C
ATOM    496  CG  GLU A  60       6.226 -28.412  29.150  1.00 21.17           C
ATOM    497  CD  GLU A  60       6.172 -26.914  28.930  1.00 27.39           C
ATOM    498  OE1 GLU A  60       7.086 -26.179  29.366  1.00 30.10           O
ATOM    499  OE2 GLU A  60       5.193 -26.469  28.316  1.00 29.84           O
ATOM    500  N   GLY A  61       9.342 -30.720  31.664  1.00 14.89           N
ATOM    501  CA  GLY A  61      10.632 -31.308  32.027  1.00 15.62           C
ATOM    502  C   GLY A  61      10.561 -32.830  31.990  1.00 15.49           C
ATOM    503  O   GLY A  61      11.455 -33.501  31.441  1.00 15.44           O
ATOM    504  N   ALA A  62       9.511 -33.403  32.565  1.00 14.94           N
ATOM    505  CA  ALA A  62       9.293 -34.847  32.502  1.00 14.32           C
ATOM    506  C   ALA A  62       9.242 -35.333  31.064  1.00 14.83           C
ATOM    507  O   ALA A  62       9.868 -36.363  30.736  1.00 15.00           O
ATOM    508  CB  ALA A  62       8.018 -35.217  33.237  1.00 16.15           C
ATOM    509  N   GLU A  63       8.533 -34.603  30.191  1.00 14.25           N
ATOM    510  CA  GLU A  63       8.405 -35.002  28.800  1.00 14.98           C
ATOM    511  C   GLU A  63       9.759 -34.928  28.085  1.00 14.61           C
ATOM    512  O   GLU A  63      10.081 -35.819  27.283  1.00 14.96           O
ATOM    513  CB  GLU A  63       7.322 -34.187  28.095  1.00 16.69           C
ATOM    514  CG  GLU A  63       5.925 -34.554  28.613  1.00 19.87           C
ATOM    515  CD  GLU A  63       4.867 -33.509  28.311  1.00 28.63           C
ATOM    516  OE1 GLU A  63       5.200 -32.414  27.780  1.00 31.80           O
ATOM    517  OE2 GLU A  63       3.698 -33.778  28.663  1.00 29.06           O
ATOM    518  N   ARG A  64      10.577 -33.957  28.431  1.00 15.55           N
ATOM    519  CA  ARG A  64      11.903 -33.849  27.805  1.00 15.44           C
ATOM    520  C   ARG A  64      12.775 -35.033  28.265  1.00 14.84           C
ATOM    521  O   ARG A  64      13.492 -35.637  27.469  1.00 15.24           O
ATOM    522  CB  ARG A  64      12.522 -32.523  28.221  1.00 17.25           C
ATOM    523  CG  ARG A  64      13.839 -32.223  27.565  1.00 23.68           C
ATOM    524  CD  ARG A  64      14.213 -30.747  27.724  1.00 35.27           C
ATOM    525  NE  ARG A  64      13.805 -29.922  26.584  1.00 42.45           N
ATOM    526  CZ  ARG A  64      12.697 -29.179  26.539  1.00 45.84           C
ATOM    527  NH1 ARG A  64      12.427 -28.451  25.459  1.00 47.79           N
ATOM    528  NH2 ARG A  64      11.858 -29.155  27.566  1.00 48.16           N
ATOM    529  N   LEU A  65      12.695 -35.400  29.544  1.00 15.56           N
ATOM    530  CA  LEU A  65      13.414 -36.581  30.044  1.00 14.94           C
ATOM    531  C   LEU A  65      12.986 -37.861  29.342  1.00 14.76           C
ATOM    532  O   LEU A  65      13.822 -38.699  28.976  1.00 15.07           O
ATOM    533  CB  LEU A  65      13.250 -36.713  31.559  1.00 15.64           C
ATOM    534  CG  LEU A  65      14.034 -35.657  32.341  1.00 16.79           C
ATOM    535  CD1 LEU A  65      13.384 -35.530  33.726  1.00 17.43           C
ATOM    536  CD2 LEU A  65      15.500 -36.066  32.407  1.00 19.43           C
ATOM    537  N   LEU A  66      11.678 -38.000  29.114  1.00 14.17           N
ATOM    538  CA  LEU A  66      11.149 -39.189  28.440  1.00 13.54           C
ATOM    539  C   LEU A  66      11.608 -39.247  26.978  1.00 13.89           C
ATOM    540  O   LEU A  66      11.973 -40.330  26.474  1.00 14.05           O
ATOM    541  CB  LEU A  66       9.622 -39.206  28.536  1.00 14.45           C
ATOM    542  CG  LEU A  66       9.145 -39.551  29.946  1.00 13.81           C
ATOM    543  CD1 LEU A  66       7.681 -39.147  30.102  1.00 15.97           C
ATOM    544  CD2 LEU A  66       9.324 -41.037  30.194  1.00 14.84           C
ATOM    545  N   LYS A  67      11.619 -38.115  26.312  1.00 14.32           N
ATOM    546  CA  LYS A  67      12.097 -38.069  24.917  1.00 14.97           C
ATOM    547  C   LYS A  67      13.560 -38.485  24.881  1.00 15.03           C
ATOM    548  O   LYS A  67      13.937 -39.299  24.043  1.00 16.00           O
ATOM    549  CB  LYS A  67      11.925 -36.652  24.378  1.00 15.73           C
ATOM    550  CG  LYS A  67      12.384 -36.542  22.971  1.00 20.86           C
ATOM    551  CD  LYS A  67      12.173 -35.168  22.440  1.00 25.27           C
ATOM    552  CE  LYS A  67      12.680 -35.040  21.010  1.00 32.63           C
ATOM    553  NZ  LYS A  67      12.511 -33.616  20.560  1.00 35.37           N
ATOM    554  N   MET A  68      14.333 -38.009  25.842  1.00 13.70           N
ATOM    555  CA  MET A  68      15.753 -38.361  25.922  1.00 15.10           C
ATOM    556  C   MET A  68      15.950 -39.857  26.208  1.00 15.24           C
ATOM    557  O   MET A  68      16.811 -40.532  25.596  1.00 16.11           O
ATOM    558  CB  MET A  68      16.439 -37.507  26.985  1.00 15.47           C
ATOM    559  CG  MET A  68      17.978 -37.785  27.034  1.00 18.45           C
ATOM    560  SD  MET A  68      18.335 -39.167  28.188  1.00 21.63           S
ATOM    561  CE  MET A  68      17.968 -38.375  29.766  1.00 21.96           C
ATOM    562  N   GLN A  69      15.154 -40.417  27.115  1.00 14.38           N
ATOM    563  CA  GLN A  69      15.202 -41.841  27.421  1.00 14.72           C
ATOM    564  C   GLN A  69      15.055 -42.625  26.113  1.00 14.95           C
ATOM    565  O   GLN A  69      15.854 -43.551  25.822  1.00 15.90           O
ATOM    566  CB  GLN A  69      14.063 -42.178  28.417  1.00 15.37           C
ATOM    567  CG  GLN A  69      14.005 -43.633  28.890  1.00 16.38           C
ATOM    568  CD  GLN A  69      15.036 -43.947  29.974  1.00 16.97           C
ATOM    569  NE2 GLN A  69      14.567 -44.105  31.220  1.00 18.80           N
ATOM    570  OE1 GLN A  69      16.244 -44.085  29.674  1.00 19.03           O
ATOM    571  N   ASN A  70      14.038 -42.300  25.310  1.00 14.30           N
ATOM    572  CA  ASN A  70      13.867 -43.005  24.042  1.00 15.08           C
ATOM    573  C   ASN A  70      14.993 -42.716  23.028  1.00 14.32           C
ATOM    574  O   ASN A  70      15.405 -43.655  22.283  1.00 14.61           O
ATOM    575  CB  ASN A  70      12.514 -42.670  23.433  1.00 15.69           C
ATOM    576  CG  ASN A  70      11.408 -43.538  23.966  1.00 16.53           C
ATOM    577  ND2 ASN A  70      10.184 -43.095  23.713  1.00 15.85           N
ATOM    578  OD1 ASN A  70      11.624 -44.593  24.586  1.00 19.85           O
ATOM    579  N   GLN A  71      15.485 -41.483  22.984  1.00 14.07           N
ATOM    580  CA  GLN A  71      16.604 -41.186  22.053  1.00 15.39           C
ATOM    581  C   GLN A  71      17.799 -42.066  22.365  1.00 15.55           C
ATOM    582  O   GLN A  71      18.515 -42.467  21.421  1.00 16.43           O
ATOM    583  CB  GLN A  71      17.025 -39.722  22.115  1.00 15.99           C
ATOM    584  CG  GLN A  71      16.034 -38.792  21.472  1.00 18.27           C
ATOM    585  CD  GLN A  71      16.381 -37.327  21.633  1.00 23.51           C
ATOM    586  NE2 GLN A  71      16.931 -36.975  22.776  1.00 26.11           N
ATOM    587  OE1 GLN A  71      16.151 -36.524  20.730  1.00 30.45           O
ATOM    588  N   ARG A  72      17.996 -42.396  23.646  1.00 14.27           N
ATOM    589  CA  ARG A  72      19.192 -43.172  24.037  1.00 14.95           C
ATOM    590  C   ARG A  72      18.947 -44.678  23.972  1.00 15.78           C
ATOM    591  O   ARG A  72      19.874 -45.480  24.163  1.00 17.01           O
ATOM    592  CB  ARG A  72      19.668 -42.784  25.428  1.00 14.72           C
ATOM    593  CG  ARG A  72      20.174 -41.363  25.554  1.00 15.98           C
ATOM    594  CD  ARG A  72      21.437 -41.111  24.735  1.00 16.91           C
ATOM    595  NE  ARG A  72      22.568 -42.005  25.031  1.00 16.38           N
ATOM    596  CZ  ARG A  72      23.464 -41.810  26.016  1.00 17.72           C
ATOM    597  NH1 ARG A  72      23.347 -40.797  26.874  1.00 17.64           N
ATOM    598  NH2 ARG A  72      24.470 -42.683  26.181  1.00 17.73           N
ATOM    599  N   GLY A  73      17.719 -45.100  23.722  1.00 15.69           N
ATOM    600  CA  GLY A  73      17.416 -46.510  23.717  1.00 16.61           C
ATOM    601  C   GLY A  73      17.035 -47.125  25.045  1.00 16.34           C
ATOM    602  O   GLY A  73      16.937 -48.357  25.167  1.00 17.87           O
ATOM    603  N   GLY A  74      16.827 -46.283  26.068  1.00 16.92           N
ATOM    604  CA  GLY A  74      16.312 -46.748  27.357  1.00 16.67           C
ATOM    605  C   GLY A  74      14.781 -46.905  27.288  1.00 16.21           C
ATOM    606  O   GLY A  74      14.139 -46.544  26.287  1.00 17.61           O
ATOM    607  N   ARG A  75      14.228 -47.460  28.351  1.00 16.77           N
ATOM    608  CA  ARG A  75      12.823 -47.788  28.328  1.00 15.89           C
ATOM    609  C   ARG A  75      12.132 -47.074  29.467  1.00 16.18           C
ATOM    610  O   ARG A  75      12.456 -47.297  30.634  1.00 16.38           O
ATOM    611  CB  ARG A  75      12.634 -49.291  28.369  1.00 17.77           C
ATOM    612  CG  ARG A  75      13.195 -49.929  27.051  1.00 21.62           C
ATOM    613  CD  ARG A  75      12.369 -49.557  25.785  1.00 23.17           C
ATOM    614  NE  ARG A  75      12.945 -50.092  24.521  1.00 24.09           N
ATOM    615  CZ  ARG A  75      13.474 -49.311  23.581  1.00 24.17           C
ATOM    616  NH1 ARG A  75      13.528 -47.970  23.752  1.00 23.85           N
ATOM    617  NH2 ARG A  75      13.938 -49.871  22.464  1.00 26.88           N
ATOM    618  N   ALA A  76      11.165 -46.232  29.102  1.00 15.46           N
ATOM    619  CA  ALA A  76      10.357 -45.518  30.108  1.00 14.82           C
ATOM    620  C   ALA A  76       9.587 -46.502  30.955  1.00 15.36           C
ATOM    621  O   ALA A  76       8.963 -47.434  30.451  1.00 16.97           O
ATOM    622  CB  ALA A  76       9.354 -44.630  29.436  1.00 16.16           C
ATOM    623  N   LEU A  77       9.664 -46.285  32.249  1.00 15.36           N
ATOM    624  CA  LEU A  77       8.865 -47.075  33.185  1.00 16.69           C
ATOM    625  C   LEU A  77       8.212 -46.110  34.135  1.00 17.34           C
ATOM    626  O   LEU A  77       8.911 -45.303  34.765  1.00 19.66           O
ATOM    627  CB  LEU A  77       9.740 -48.066  33.939  1.00 18.79           C
ATOM    628  CG  LEU A  77      10.163 -49.281  33.113  1.00 22.58           C
ATOM    629  CD1 LEU A  77      11.092 -50.156  33.986  1.00 25.60           C
ATOM    630  CD2 LEU A  77       8.976 -50.093  32.600  1.00 25.29           C
ATOM    631  N   PHE A  78       6.888 -46.176  34.220  1.00 15.13           N
ATOM    632  CA  PHE A  78       6.133 -45.268  35.069  1.00 16.07           C
ATOM    633  C   PHE A  78       5.722 -45.927  36.381  1.00 15.86           C
ATOM    634  O   PHE A  78       5.420 -47.099  36.408  1.00 17.85           O
ATOM    635  CB  PHE A  78       4.911 -44.801  34.296  1.00 14.90           C
ATOM    636  CG  PHE A  78       5.270 -43.957  33.101  1.00 15.20           C
ATOM    637  CD1 PHE A  78       5.699 -42.633  33.265  1.00 16.89           C
ATOM    638  CD2 PHE A  78       5.279 -44.504  31.830  1.00 17.19           C
ATOM    639  CE1 PHE A  78       6.064 -41.860  32.129  1.00 18.61           C
ATOM    640  CE2 PHE A  78       5.640 -43.761  30.716  1.00 15.35           C
ATOM    641  CZ  PHE A  78       5.992 -42.449  30.853  1.00 16.24           C
ATOM    642  N   GLN A  79       5.745 -45.144  37.438  1.00 15.82           N
ATOM    643  CA  GLN A  79       5.268 -45.619  38.745  1.00 16.99           C
ATOM    644  C   GLN A  79       4.106 -44.794  39.224  1.00 16.14           C
ATOM    645  O   GLN A  79       3.812 -43.728  38.657  1.00 17.15           O
ATOM    646  CB  GLN A  79       6.391 -45.546  39.785  1.00 18.68           C
ATOM    647  CG  GLN A  79       7.633 -46.355  39.368  1.00 21.46           C
ATOM    648  CD  GLN A  79       7.393 -47.839  39.172  1.00 25.76           C
ATOM    649  NE2 GLN A  79       8.306 -48.476  38.408  1.00 29.44           N
ATOM    650  OE1 GLN A  79       6.437 -48.445  39.729  1.00 27.72           O
ATOM    651  N   ASP A  80       3.427 -45.257  40.297  1.00 16.12           N
ATOM    652  CA  ASP A  80       2.362 -44.407  40.816  1.00 16.74           C
ATOM    653  C   ASP A  80       2.902 -43.022  41.128  1.00 18.28           C
ATOM    654  O   ASP A  80       4.106 -42.818  41.480  1.00 18.93           O
ATOM    655  CB  ASP A  80       1.734 -44.982  42.100  1.00 17.44           C
ATOM    656  CG  ASP A  80       1.286 -46.470  41.989  1.00 18.11           C
ATOM    657  OD1 ASP A  80       0.650 -46.917  40.962  1.00 15.48           O
ATOM    658  OD2 ASP A  80       1.572 -47.257  42.946  1.00 28.23           O
ATOM    659  N   LEU A  81       2.036 -42.021  41.010  1.00 18.12           N
ATOM    660  CA  LEU A  81       2.384 -40.658  41.383  1.00 18.48           C
ATOM    661  C   LEU A  81       1.781 -40.343  42.744  1.00 18.59           C
ATOM    662  O   LEU A  81       0.540 -40.282  42.854  1.00 18.73           O
ATOM    663  CB  LEU A  81       1.852 -39.612  40.407  1.00 21.65           C
ATOM    664  CG  LEU A  81       2.399 -39.318  39.049  1.00 24.60           C
ATOM    665  CD1 LEU A  81       1.869 -37.915  38.710  1.00 24.42           C
ATOM    666  CD2 LEU A  81       3.935 -39.357  39.062  1.00 23.91           C
ATOM    667  N   GLN A  82       2.626 -40.198  43.754  1.00 17.47           N
ATOM    668  CA  GLN A  82       2.202 -39.834  45.096  1.00 18.03           C
ATOM    669  C   GLN A  82       1.439 -38.522  45.087  1.00 16.75           C
ATOM    670  O   GLN A  82       1.828 -37.577  44.400  1.00 16.95           O
ATOM    671  CB  GLN A  82       3.425 -39.613  45.992  1.00 20.65           C
ATOM    672  CG  GLN A  82       3.883 -40.738  46.868  1.00 29.81           C
ATOM    673  CD  GLN A  82       4.579 -40.152  48.131  1.00 36.38           C
ATOM    674  NE2 GLN A  82       4.103 -40.534  49.317  1.00 38.94           N
ATOM    675  OE1 GLN A  82       5.488 -39.320  48.018  1.00 36.92           O
ATOM    676  N   LYS A  83       0.338 -38.483  45.805  1.00 17.19           N
ATOM    677  CA  LYS A  83      -0.368 -37.234  46.022  1.00 16.40           C
ATOM    678  C   LYS A  83       0.534 -36.168  46.688  1.00 16.15           C
ATOM    679  O   LYS A  83       1.478 -36.498  47.402  1.00 17.02           O
ATOM    680  CB  LYS A  83      -1.645 -37.482  46.848  1.00 17.35           C
ATOM    681  CG  LYS A  83      -1.480 -37.675  48.306  1.00 18.48           C
ATOM    682  CD  LYS A  83      -2.844 -37.803  48.949  1.00 20.73           C
ATOM    683  CE  LYS A  83      -2.707 -37.874  50.454  1.00 23.91           C
ATOM    684  NZ  LYS A  83      -4.071 -38.012  51.094  1.00 27.35           N
ATOM    685  N   PRO A  84       0.238 -34.886  46.461  1.00 14.67           N
ATOM    686  CA  PRO A  84       1.042 -33.853  47.131  1.00 14.97           C
ATOM    687  C   PRO A  84       0.998 -33.935  48.640  1.00 15.93           C
ATOM    688  O   PRO A  84       0.059 -34.512  49.228  1.00 17.39           O
ATOM    689  CB  PRO A  84       0.420 -32.544  46.618  1.00 15.37           C
ATOM    690  CG  PRO A  84      -0.207 -32.965  45.278  1.00 14.79           C
ATOM    691  CD  PRO A  84      -0.788 -34.319  45.579  1.00 15.02           C
ATOM    692  N   SER A  85       1.996 -33.323  49.264  1.00 17.24           N
ATOM    693  CA  SER A  85       2.236 -33.497  50.705  1.00 19.16           C
ATOM    694  C   SER A  85       1.192 -32.791  51.580  1.00 19.36           C
ATOM    695  O   SER A  85       1.059 -33.115  52.749  1.00 21.15           O
ATOM    696  CB  SER A  85       3.628 -32.956  51.067  1.00 19.41           C
ATOM    697  OG  SER A  85       3.675 -31.529  50.954  1.00 26.33           O
ATOM    698  N   GLN A  86       0.445 -31.837  51.013  1.00 18.10           N
ATOM    699  CA  GLN A  86      -0.603 -31.101  51.742  1.00 17.54           C
ATOM    700  C   GLN A  86      -1.863 -31.025  50.891  1.00 16.80           C
ATOM    701  O   GLN A  86      -1.786 -31.093  49.689  1.00 16.08           O
ATOM    702  CB  GLN A  86      -0.135 -29.658  52.076  1.00 17.55           C
ATOM    703  CG AGLN A  86       1.142 -29.677  52.928  0.50 17.46           C
ATOM    704  CG BGLN A  86       1.066 -29.580  52.971  0.50 19.51           C
ATOM    705  CD AGLN A  86       1.749 -28.318  53.202  0.50 18.66           C
ATOM    706  CD BGLN A  86       0.762 -30.067  54.366  0.50 22.69           C
ATOM    707  NE2AGLN A  86       0.898 -27.309  53.391  0.50 18.69           N
ATOM    708  NE2BGLN A  86       1.806 -30.449  55.098  0.50 25.24           N
ATOM    709  OE1AGLN A  86       2.973 -28.183  53.250  0.50 20.41           O
ATOM    710  OE1BGLN A  86      -0.397 -30.094  54.793  0.50 26.74           O
ATOM    711  N   ASP A  87      -3.017 -30.879  51.548  1.00 16.71           N
ATOM    712  CA  ASP A  87      -4.269 -30.574  50.867  1.00 16.64           C
ATOM    713  C   ASP A  87      -4.583 -29.086  50.846  1.00 17.33           C
ATOM    714  O   ASP A  87      -5.308 -28.630  49.966  1.00 16.81           O
ATOM    715  CB  ASP A  87      -5.433 -31.294  51.562  1.00 16.98           C
ATOM    716  CG  ASP A  87      -5.307 -32.817  51.482  1.00 19.21           C
ATOM    717  OD1 ASP A  87      -4.854 -33.357  50.448  1.00 18.03           O
ATOM    718  OD2 ASP A  87      -5.684 -33.472  52.473  1.00 23.90           O
ATOM    719  N   GLU A  88      -4.109 -28.382  51.874  1.00 16.40           N
ATOM    720  CA  GLU A  88      -4.273 -26.905  51.975  1.00 18.02           C
ATOM    721  C   GLU A  88      -2.877 -26.351  52.188  1.00 16.92           C
ATOM    722  O   GLU A  88      -2.075 -26.966  52.883  1.00 18.17           O
ATOM    723  CB  GLU A  88      -5.143 -26.571  53.191  1.00 18.68           C
ATOM    724  CG  GLU A  88      -6.565 -27.161  53.148  1.00 22.64           C
ATOM    725  CD  GLU A  88      -7.296 -27.102  54.507  1.00 26.00           C
ATOM    726  OE1 GLU A  88      -7.024 -26.189  55.306  1.00 34.98           O
ATOM    727  OE2 GLU A  88      -8.136 -27.992  54.760  1.00 35.53           O
ATOM    728  N   TRP A  89      -2.582 -25.175  51.631  1.00 15.83           N
ATOM    729  CA  TRP A  89      -1.208 -24.719  51.536  1.00 15.64           C
ATOM    730  C   TRP A  89      -0.894 -23.447  52.314  1.00 16.34           C
ATOM    731  O   TRP A  89       0.232 -22.949  52.230  1.00 17.18           O
ATOM    732  CB  TRP A  89      -0.844 -24.545  50.072  1.00 15.25           C
ATOM    733  CG  TRP A  89      -0.866 -25.871  49.308  1.00 14.97           C
ATOM    734  CD1 TRP A  89      -1.896 -26.363  48.542  1.00 14.42           C
ATOM    735  CD2 TRP A  89       0.180 -26.858  49.278  1.00 14.57           C
ATOM    736  CE2 TRP A  89      -0.280 -27.918  48.454  1.00 14.37           C
ATOM    737  CE3 TRP A  89       1.460 -26.931  49.852  1.00 15.39           C
ATOM    738  NE1 TRP A  89      -1.548 -27.607  48.046  1.00 14.16           N
ATOM    739  CZ2 TRP A  89       0.499 -29.065  48.205  1.00 14.64           C
ATOM    740  CZ3 TRP A  89       2.239 -28.075  49.597  1.00 15.77           C
ATOM    741  CH2 TRP A  89       1.740 -29.115  48.779  1.00 15.62           C
ATOM    742  N   GLY A  90      -1.847 -22.937  53.091  1.00 16.10           N
ATOM    743  CA  GLY A  90      -1.539 -21.832  54.013  1.00 16.23           C
ATOM    744  C   GLY A  90      -1.466 -20.495  53.278  1.00 15.85           C
ATOM    745  O   GLY A  90      -2.275 -20.165  52.426  1.00 16.18           O
ATOM    746  N   THR A  91      -0.534 -19.677  53.722  1.00 15.43           N
ATOM    747  CA  THR A  91      -0.332 -18.370  53.095  1.00 15.57           C
ATOM    748  C   THR A  91       0.565 -18.464  51.858  1.00 14.95           C
ATOM    749  O   THR A  91       1.202 -19.500  51.604  1.00 14.62           O
ATOM    750  CB  THR A  91       0.371 -17.436  54.094  1.00 16.46           C
ATOM    751  CG2 THR A  91      -0.500 -17.243  55.358  1.00 18.20           C
ATOM    752  OG1 THR A  91       1.637 -17.997  54.447  1.00 17.55           O
ATOM    753  N   THR A  92       0.674 -17.354  51.118  1.00 14.79           N
ATOM    754  CA  THR A  92       1.606 -17.323  50.000  1.00 14.27           C
ATOM    755  C   THR A  92       3.015 -17.619  50.519  1.00 14.45           C
ATOM    756  O   THR A  92       3.765 -18.298  49.853  1.00 15.62           O
ATOM    757  CB  THR A  92       1.605 -15.916  49.341  1.00 14.86           C
ATOM    758  CG2 THR A  92       2.463 -15.889  48.114  1.00 16.00           C
ATOM    759  OG1 THR A  92       0.275 -15.615  48.926  1.00 13.86           O
ATOM    760  N   LEU A  93       3.358 -17.123  51.709  1.00 14.63           N
ATOM    761  CA  LEU A  93       4.677 -17.377  52.282  1.00 15.06           C
ATOM    762  C   LEU A  93       4.879 -18.889  52.507  1.00 15.05           C
ATOM    763  O   LEU A  93       5.922 -19.424  52.124  1.00 15.92           O
ATOM    764  CB  LEU A  93       4.843 -16.597  53.588  1.00 16.01           C
ATOM    765  CG  LEU A  93       6.147 -16.810  54.320  1.00 18.70           C
ATOM    766  CD1 LEU A  93       7.372 -16.573  53.445  1.00 20.91           C
ATOM    767  CD2 LEU A  93       6.113 -15.895  55.556  1.00 20.33           C
ATOM    768  N   ASP A  94       3.883 -19.551  53.112  1.00 14.75           N
ATOM    769  CA  ASP A  94       3.989 -21.014  53.341  1.00 15.11           C
ATOM    770  C   ASP A  94       4.167 -21.726  52.003  1.00 15.97           C
ATOM    771  O   ASP A  94       4.983 -22.656  51.871  1.00 16.45           O
ATOM    772  CB  ASP A  94       2.697 -21.553  53.971  1.00 16.58           C
ATOM    773  CG  ASP A  94       2.449 -21.059  55.404  1.00 18.46           C
ATOM    774  OD1 ASP A  94       3.417 -20.922  56.175  1.00 22.92           O
ATOM    775  OD2 ASP A  94       1.259 -20.882  55.764  1.00 19.12           O
ATOM    776  N   ALA A  95       3.402 -21.306  50.996  1.00 13.93           N
ATOM    777  CA  ALA A  95       3.443 -21.983  49.687  1.00 14.12           C
ATOM    778  C   ALA A  95       4.789 -21.779  49.011  1.00 14.26           C
ATOM    779  O   ALA A  95       5.335 -22.721  48.434  1.00 15.20           O
ATOM    780  CB  ALA A  95       2.298 -21.483  48.789  1.00 14.46           C
ATOM    781  N   MET A  96       5.319 -20.552  49.068  1.00 13.81           N
ATOM    782  CA  MET A  96       6.596 -20.265  48.443  1.00 14.58           C
ATOM    783  C   MET A  96       7.731 -20.998  49.146  1.00 14.79           C
ATOM    784  O   MET A  96       8.647 -21.467  48.477  1.00 15.15           O
ATOM    785  CB  MET A  96       6.837 -18.749  48.394  1.00 15.14           C
ATOM    786  CG  MET A  96       7.930 -18.335  47.408  1.00 15.92           C
ATOM    787  SD  MET A  96       7.520 -18.588  45.669  1.00 17.16           S
ATOM    788  CE  MET A  96       6.141 -17.482  45.456  1.00 17.98           C
ATOM    789  N   LYS A  97       7.652 -21.140  50.475  1.00 15.24           N
ATOM    790  CA  LYS A  97       8.640 -21.970  51.203  1.00 16.75           C
ATOM    791  C   LYS A  97       8.535 -23.427  50.733  1.00 15.98           C
ATOM    792  O   LYS A  97       9.570 -24.057  50.479  1.00 18.39           O
ATOM    793  CB  LYS A  97       8.399 -21.899  52.709  1.00 17.46           C
ATOM    794  CG  LYS A  97       8.854 -20.552  53.359  1.00 19.14           C
ATOM    795  CD  LYS A  97       8.432 -20.576  54.818  1.00 27.46           C
ATOM    796  CE  LYS A  97       8.930 -19.335  55.568  1.00 31.73           C
ATOM    797  NZ  LYS A  97       8.275 -19.264  56.919  1.00 36.44           N
ATOM    798  N   ALA A  98       7.318 -23.968  50.594  1.00 15.26           N
ATOM    799  CA  ALA A  98       7.186 -25.366  50.145  1.00 15.36           C
ATOM    800  C   ALA A  98       7.727 -25.503  48.731  1.00 15.74           C
ATOM    801  O   ALA A  98       8.360 -26.520  48.385  1.00 16.20           O
ATOM    802  CB  ALA A  98       5.728 -25.812  50.216  1.00 16.96           C
ATOM    803  N   ALA A  99       7.529 -24.487  47.882  1.00 14.96           N
ATOM    804  CA  ALA A  99       7.995 -24.553  46.513  1.00 15.33           C
ATOM    805  C   ALA A  99       9.507 -24.576  46.447  1.00 15.77           C
ATOM    806  O   ALA A  99      10.059 -25.320  45.632  1.00 15.73           O
ATOM    807  CB  ALA A  99       7.469 -23.342  45.680  1.00 15.99           C
ATOM    808  N   ILE A 100      10.178 -23.744  47.260  1.00 15.52           N
ATOM    809  CA  ILE A 100      11.632 -23.740  47.227  1.00 15.33           C
ATOM    810  C   ILE A 100      12.192 -25.070  47.732  1.00 16.05           C
ATOM    811  O   ILE A 100      13.174 -25.558  47.173  1.00 16.88           O
ATOM    812  CB  ILE A 100      12.229 -22.499  47.969  1.00 15.04           C
ATOM    813  CG1AILE A 100      13.590 -22.159  47.310  0.50 15.33           C
ATOM    814  CG1BILE A 100      11.918 -21.221  47.260  0.50 17.10           C
ATOM    815  CG2AILE A 100      12.176 -22.603  49.433  0.50 12.44           C
ATOM    816  CG2BILE A 100      13.759 -22.715  48.220  0.50 16.85           C
ATOM    817  CD1AILE A 100      14.175 -20.805  47.701  0.50 15.58           C
ATOM    818  CD1BILE A 100      12.207 -20.039  48.121  0.50 17.60           C
ATOM    819  N   VAL A 101      11.570 -25.645  48.754  1.00 15.90           N
ATOM    820  CA  VAL A 101      11.959 -27.003  49.204  1.00 16.35           C
ATOM    821  C   VAL A 101      11.833 -28.007  48.059  1.00 16.55           C
ATOM    822  O   VAL A 101      12.739 -28.821  47.806  1.00 17.24           O
ATOM    823  CB  VAL A 101      11.144 -27.427  50.431  1.00 16.93           C
ATOM    824  CG1 VAL A 101      11.372 -28.939  50.722  1.00 17.30           C
ATOM    825  CG2 VAL A 101      11.533 -26.578  51.635  1.00 18.36           C
ATOM    826  N   LEU A 102      10.721 -27.950  47.350  1.00 15.82           N
ATOM    827  CA  LEU A 102      10.497 -28.840  46.214  1.00 16.68           C
ATOM    828  C   LEU A 102      11.539 -28.661  45.130  1.00 16.60           C
ATOM    829  O   LEU A 102      12.157 -29.639  44.670  1.00 16.66           O
ATOM    830  CB  LEU A 102       9.078 -28.600  45.665  1.00 17.56           C
ATOM    831  CG  LEU A 102       8.656 -29.378  44.432  1.00 19.08           C
ATOM    832  CD1 LEU A 102       8.838 -30.890  44.615  1.00 24.25           C
ATOM    833  CD2 LEU A 102       7.192 -29.067  44.133  1.00 19.08           C
ATOM    834  N   GLU A 103      11.822 -27.412  44.749  1.00 15.33           N
ATOM    835  CA  GLU A 103      12.804 -27.203  43.684  1.00 15.66           C
ATOM    836  C   GLU A 103      14.227 -27.598  44.115  1.00 15.77           C
ATOM    837  O   GLU A 103      14.974 -28.114  43.278  1.00 16.18           O
ATOM    838  CB  GLU A 103      12.806 -25.720  43.215  1.00 15.93           C
ATOM    839  CG  GLU A 103      11.484 -25.353  42.622  1.00 15.49           C
ATOM    840  CD  GLU A 103      11.182 -26.125  41.349  1.00 18.86           C
ATOM    841  OE1 GLU A 103      12.094 -26.561  40.612  1.00 18.32           O
ATOM    842  OE2 GLU A 103       9.996 -26.303  41.024  1.00 18.86           O
ATOM    843  N   LYS A 104      14.598 -27.312  45.365  1.00 15.72           N
ATOM    844  CA  LYS A 104      15.902 -27.780  45.855  1.00 16.79           C
ATOM    845  C   LYS A 104      15.994 -29.305  45.766  1.00 17.53           C
ATOM    846  O   LYS A 104      17.062 -29.828  45.415  1.00 16.87           O
ATOM    847  CB  LYS A 104      16.210 -27.284  47.247  1.00 18.17           C
ATOM    848  CG  LYS A 104      16.456 -25.789  47.261  1.00 22.28           C
ATOM    849  CD  LYS A 104      16.541 -25.328  48.674  1.00 29.96           C
ATOM    850  CE  LYS A 104      17.839 -24.631  48.861  1.00 34.21           C
ATOM    851  NZ  LYS A 104      18.176 -24.700  50.288  1.00 34.05           N
ATOM    852  N   SER A 105      14.890 -30.002  46.043  1.00 16.52           N
ATOM    853  CA  SER A 105      14.930 -31.479  45.933  1.00 17.50           C
ATOM    854  C   SER A 105      15.088 -31.918  44.477  1.00 17.26           C
ATOM    855  O   SER A 105      15.814 -32.912  44.163  1.00 16.30           O
ATOM    856  CB  SER A 105      13.719 -32.132  46.619  1.00 18.19           C
ATOM    857  OG  SER A 105      12.533 -32.037  45.817  1.00 23.31           O
ATOM    858  N   LEU A 106      14.442 -31.218  43.548  1.00 15.68           N
ATOM    859  CA  LEU A 106      14.619 -31.563  42.143  1.00 16.54           C
ATOM    860  C   LEU A 106      16.050 -31.264  41.702  1.00 16.38           C
ATOM    861  O   LEU A 106      16.649 -32.065  41.001  1.00 16.65           O
ATOM    862  CB  LEU A 106      13.633 -30.804  41.219  1.00 17.30           C
ATOM    863  CG  LEU A 106      12.137 -31.084  41.308  1.00 20.82           C
ATOM    864  CD1 LEU A 106      11.429 -30.175  40.299  1.00 19.44           C
ATOM    865  CD2 LEU A 106      11.851 -32.567  40.991  1.00 21.17           C
ATOM    866  N   ASN A 107      16.575 -30.109  42.123  1.00 15.98           N
ATOM    867  CA  ASN A 107      17.927 -29.729  41.772  1.00 15.64           C
ATOM    868  C   ASN A 107      18.911 -30.773  42.312  1.00 15.29           C
ATOM    869  O   ASN A 107      19.824 -31.164  41.577  1.00 15.57           O
ATOM    870  CB  ASN A 107      18.217 -28.326  42.311  1.00 14.97           C
ATOM    871  CG  ASN A 107      19.413 -27.702  41.659  1.00 15.74           C
ATOM    872  ND2 ASN A 107      20.181 -26.979  42.445  1.00 19.05           N
ATOM    873  OD1 ASN A 107      19.634 -27.860  40.471  1.00 18.58           O
ATOM    874  N   GLN A 108      18.693 -31.219  43.545  1.00 15.51           N
ATOM    875  CA  GLN A 108      19.605 -32.246  44.110  1.00 15.51           C
ATOM    876  C   GLN A 108      19.511 -33.523  43.297  1.00 16.07           C
ATOM    877  O   GLN A 108      20.544 -34.168  43.035  1.00 15.70           O
ATOM    878  CB  GLN A 108      19.311 -32.534  45.560  1.00 16.49           C
ATOM    879  CG  GLN A 108      20.450 -33.402  46.174  1.00 17.75           C
ATOM    880  CD  GLN A 108      21.815 -32.707  46.091  1.00 20.48           C
ATOM    881  NE2 GLN A 108      22.785 -33.352  45.446  1.00 20.65           N
ATOM    882  OE1 GLN A 108      21.982 -31.580  46.577  1.00 22.66           O
ATOM    883  N   ALA A 109      18.313 -33.906  42.846  1.00 15.08           N
ATOM    884  CA  ALA A 109      18.208 -35.109  42.014  1.00 16.01           C
ATOM    885  C   ALA A 109      18.909 -34.916  40.671  1.00 16.20           C
ATOM    886  O   ALA A 109      19.562 -35.831  40.165  1.00 15.94           O
ATOM    887  CB  ALA A 109      16.756 -35.493  41.827  1.00 15.46           C
ATOM    888  N   LEU A 110      18.819 -33.727  40.088  1.00 16.53           N
ATOM    889  CA  LEU A 110      19.600 -33.452  38.854  1.00 17.29           C
ATOM    890  C   LEU A 110      21.116 -33.546  39.080  1.00 17.60           C
ATOM    891  O   LEU A 110      21.830 -34.143  38.263  1.00 18.03           O
ATOM    892  CB  LEU A 110      19.301 -32.056  38.299  1.00 18.48           C
ATOM    893  CG  LEU A 110      17.904 -31.775  37.780  1.00 18.90           C
ATOM    894  CD1 LEU A 110      17.792 -30.286  37.578  1.00 21.07           C
ATOM    895  CD2 LEU A 110      17.754 -32.498  36.454  1.00 22.07           C
ATOM    896  N   LEU A 111      21.585 -32.959  40.179  1.00 17.02           N
ATOM    897  CA  LEU A 111      23.018 -32.997  40.535  1.00 18.39           C
ATOM    898  C   LEU A 111      23.445 -34.449  40.758  1.00 18.23           C
ATOM    899  O   LEU A 111      24.559 -34.863  40.323  1.00 18.87           O
ATOM    900  CB  LEU A 111      23.260 -32.154  41.800  1.00 18.22           C
ATOM    901  CG  LEU A 111      23.066 -30.643  41.641  1.00 17.79           C
ATOM    902  CD1 LEU A 111      23.143 -29.900  42.977  1.00 20.04           C
ATOM    903  CD2 LEU A 111      24.032 -30.045  40.624  1.00 21.59           C
ATOM    904  N   ASP A 112      22.618 -35.230  41.442  1.00 17.20           N
ATOM    905  CA  ASP A 112      22.940 -36.661  41.644  1.00 18.27           C
ATOM    906  C   ASP A 112      23.045 -37.383  40.306  1.00 18.78           C
ATOM    907  O   ASP A 112      23.925 -38.246  40.103  1.00 19.25           O
ATOM    908  CB  ASP A 112      21.881 -37.331  42.524  1.00 18.94           C
ATOM    909  CG  ASP A 112      21.862 -36.824  43.957  1.00 20.93           C
ATOM    910  OD1 ASP A 112      22.822 -36.161  44.416  1.00 21.48           O
ATOM    911  OD2 ASP A 112      20.880 -37.150  44.648  1.00 25.35           O
ATOM    912  N   LEU A 113      22.142 -37.066  39.381  1.00 18.52           N
ATOM    913  CA  LEU A 113      22.139 -37.752  38.088  1.00 19.16           C
ATOM    914  C   LEU A 113      23.351 -37.332  37.288  1.00 20.08           C
[truncated: 2,219,325 more chars]
