# Supplementary material for: Single-protein detection in crowded molecular environments in cryo-EM images
Source: eLife. 2017 May 3;6:e25648. doi: 10.7554/eLife.25648 (PMC5453696; doi:10.7554/eLife.25648)
Supplement: Supplementary file 2. — Images generated by TEM-simulator and used here were downsampled twofold, to a pixel size of 0.0965 nm, by Fourier cropping before substituting each pixel intensity with a new value drawn from a Poisson distribution with the same mean. Further details of the included files are provided in README.txt in the. zip folder. DOI: http://dx.doi.org/10.7554/eLife.25648.015 [file elife-25648-supp2.zip › supp_2_TEM-simulatorFiles/4F5S-1.pdb]

HEADER    TRANSPORT PROTEIN                       13-MAY-12   XXXX              
TITLE     CRYSTAL STRUCTURE OF BOVINE SERUM ALBUMIN                             
KEYWDS    BOVINE SERUM ALBUMIN, TRANSPORT PROTEIN                               
EXPDTA    X-RAY DIFFRACTION                                                     
AUTHOR    A.BUJACZ, G.BUJACZ                                                    
JRNL        AUTH   A.BUJACZ                                                     
JRNL        TITL   STRUCTURES OF BOVINE, EQUINE AND LEPORINE SERUM ALBUMIN.     
JRNL        REF    ACTA CRYSTALLOGR.,SECT.D      V.  68  1278 2012              
JRNL        REFN   ASTM ABCRE6  DK ISSN 0907-4449                               
JRNL        PMID   22993082                                                     
JRNL        DOI    10.1107/S0907444912027047                                    
SEQRES   1 A  583  ASP THR HIS LYS SER GLU ILE ALA HIS ARG PHE LYS ASP          
SEQRES   2 A  583  LEU GLY GLU GLU HIS PHE LYS GLY LEU VAL LEU ILE ALA          
SEQRES   3 A  583  PHE SER GLN TYR LEU GLN GLN CYS PRO PHE ASP GLU HIS          
SEQRES   4 A  583  VAL LYS LEU VAL ASN GLU LEU THR GLU PHE ALA LYS THR          
SEQRES   5 A  583  CYS VAL ALA ASP GLU SER HIS ALA GLY CYS GLU LYS SER          
SEQRES   6 A  583  LEU HIS THR LEU PHE GLY ASP GLU LEU CYS LYS VAL ALA          
SEQRES   7 A  583  SER LEU ARG GLU THR TYR GLY ASP MET ALA ASP CYS CYS          
SEQRES   8 A  583  GLU LYS GLN GLU PRO GLU ARG ASN GLU CYS PHE LEU SER          
SEQRES   9 A  583  HIS LYS ASP ASP SER PRO ASP LEU PRO LYS LEU LYS PRO          
SEQRES  10 A  583  ASP PRO ASN THR LEU CYS ASP GLU PHE LYS ALA ASP GLU          
SEQRES  11 A  583  LYS LYS PHE TRP GLY LYS TYR LEU TYR GLU ILE ALA ARG          
SEQRES  12 A  583  ARG HIS PRO TYR PHE TYR ALA PRO GLU LEU LEU TYR TYR          
SEQRES  13 A  583  ALA ASN LYS TYR ASN GLY VAL PHE GLN GLU CYS CYS GLN          
SEQRES  14 A  583  ALA GLU ASP LYS GLY ALA CYS LEU LEU PRO LYS ILE GLU          
SEQRES  15 A  583  THR MET ARG GLU LYS VAL LEU THR SER SER ALA ARG GLN          
SEQRES  16 A  583  ARG LEU ARG CYS ALA SER ILE GLN LYS PHE GLY GLU ARG          
SEQRES  17 A  583  ALA LEU LYS ALA TRP SER VAL ALA ARG LEU SER GLN LYS          
SEQRES  18 A  583  PHE PRO LYS ALA GLU PHE VAL GLU VAL THR LYS LEU VAL          
SEQRES  19 A  583  THR ASP LEU THR LYS VAL HIS LYS GLU CYS CYS HIS GLY          
SEQRES  20 A  583  ASP LEU LEU GLU CYS ALA ASP ASP ARG ALA ASP LEU ALA          
SEQRES  21 A  583  LYS TYR ILE CYS ASP ASN GLN ASP THR ILE SER SER LYS          
SEQRES  22 A  583  LEU LYS GLU CYS CYS ASP LYS PRO LEU LEU GLU LYS SER          
SEQRES  23 A  583  HIS CYS ILE ALA GLU VAL GLU LYS ASP ALA ILE PRO GLU          
SEQRES  24 A  583  ASN LEU PRO PRO LEU THR ALA ASP PHE ALA GLU ASP LYS          
SEQRES  25 A  583  ASP VAL CYS LYS ASN TYR GLN GLU ALA LYS ASP ALA PHE          
SEQRES  26 A  583  LEU GLY SER PHE LEU TYR GLU TYR SER ARG ARG HIS PRO          
SEQRES  27 A  583  GLU TYR ALA VAL SER VAL LEU LEU ARG LEU ALA LYS GLU          
SEQRES  28 A  583  TYR GLU ALA THR LEU GLU GLU CYS CYS ALA LYS ASP ASP          
SEQRES  29 A  583  PRO HIS ALA CYS TYR SER THR VAL PHE ASP LYS LEU LYS          
SEQRES  30 A  583  HIS LEU VAL ASP GLU PRO GLN ASN LEU ILE LYS GLN ASN          
SEQRES  31 A  583  CYS ASP GLN PHE GLU LYS LEU GLY GLU TYR GLY PHE GLN          
SEQRES  32 A  583  ASN ALA LEU ILE VAL ARG TYR THR ARG LYS VAL PRO GLN          
SEQRES  33 A  583  VAL SER THR PRO THR LEU VAL GLU VAL SER ARG SER LEU          
SEQRES  34 A  583  GLY LYS VAL GLY THR ARG CYS CYS THR LYS PRO GLU SER          
SEQRES  35 A  583  GLU ARG MET PRO CYS THR GLU ASP TYR LEU SER LEU ILE          
SEQRES  36 A  583  LEU ASN ARG LEU CYS VAL LEU HIS GLU LYS THR PRO VAL          
SEQRES  37 A  583  SER GLU LYS VAL THR LYS CYS CYS THR GLU SER LEU VAL          
SEQRES  38 A  583  ASN ARG ARG PRO CYS PHE SER ALA LEU THR PRO ASP GLU          
SEQRES  39 A  583  THR TYR VAL PRO LYS ALA PHE ASP GLU LYS LEU PHE THR          
SEQRES  40 A  583  PHE HIS ALA ASP ILE CYS THR LEU PRO ASP THR GLU LYS          
SEQRES  41 A  583  GLN ILE LYS LYS GLN THR ALA LEU VAL GLU LEU LEU LYS          
SEQRES  42 A  583  HIS LYS PRO LYS ALA THR GLU GLU GLN LEU LYS THR VAL          
SEQRES  43 A  583  MET GLU ASN PHE VAL ALA PHE VAL ASP LYS CYS CYS ALA          
SEQRES  44 A  583  ALA ASP ASP LYS GLU ALA CYS PHE ALA VAL GLU GLY PRO          
SEQRES  45 A  583  LYS LEU VAL VAL SER THR GLN THR ALA LEU ALA                  
SEQRES   1 B  583  ASP THR HIS LYS SER GLU ILE ALA HIS ARG PHE LYS ASP          
SEQRES   2 B  583  LEU GLY GLU GLU HIS PHE LYS GLY LEU VAL LEU ILE ALA          
SEQRES   3 B  583  PHE SER GLN TYR LEU GLN GLN CYS PRO PHE ASP GLU HIS          
SEQRES   4 B  583  VAL LYS LEU VAL ASN GLU LEU THR GLU PHE ALA LYS THR          
SEQRES   5 B  583  CYS VAL ALA ASP GLU SER HIS ALA GLY CYS GLU LYS SER          
SEQRES   6 B  583  LEU HIS THR LEU PHE GLY ASP GLU LEU CYS LYS VAL ALA          
SEQRES   7 B  583  SER LEU ARG GLU THR TYR GLY ASP MET ALA ASP CYS CYS          
SEQRES   8 B  583  GLU LYS GLN GLU PRO GLU ARG ASN GLU CYS PHE LEU SER          
SEQRES   9 B  583  HIS LYS ASP ASP SER PRO ASP LEU PRO LYS LEU LYS PRO          
SEQRES  10 B  583  ASP PRO ASN THR LEU CYS ASP GLU PHE LYS ALA ASP GLU          
SEQRES  11 B  583  LYS LYS PHE TRP GLY LYS TYR LEU TYR GLU ILE ALA ARG          
SEQRES  12 B  583  ARG HIS PRO TYR PHE TYR ALA PRO GLU LEU LEU TYR TYR          
SEQRES  13 B  583  ALA ASN LYS TYR ASN GLY VAL PHE GLN GLU CYS CYS GLN          
SEQRES  14 B  583  ALA GLU ASP LYS GLY ALA CYS LEU LEU PRO LYS ILE GLU          
SEQRES  15 B  583  THR MET ARG GLU LYS VAL LEU THR SER SER ALA ARG GLN          
SEQRES  16 B  583  ARG LEU ARG CYS ALA SER ILE GLN LYS PHE GLY GLU ARG          
SEQRES  17 B  583  ALA LEU LYS ALA TRP SER VAL ALA ARG LEU SER GLN LYS          
SEQRES  18 B  583  PHE PRO LYS ALA GLU PHE VAL GLU VAL THR LYS LEU VAL          
SEQRES  19 B  583  THR ASP LEU THR LYS VAL HIS LYS GLU CYS CYS HIS GLY          
SEQRES  20 B  583  ASP LEU LEU GLU CYS ALA ASP ASP ARG ALA ASP LEU ALA          
SEQRES  21 B  583  LYS TYR ILE CYS ASP ASN GLN ASP THR ILE SER SER LYS          
SEQRES  22 B  583  LEU LYS GLU CYS CYS ASP LYS PRO LEU LEU GLU LYS SER          
SEQRES  23 B  583  HIS CYS ILE ALA GLU VAL GLU LYS ASP ALA ILE PRO GLU          
SEQRES  24 B  583  ASN LEU PRO PRO LEU THR ALA ASP PHE ALA GLU ASP LYS          
SEQRES  25 B  583  ASP VAL CYS LYS ASN TYR GLN GLU ALA LYS ASP ALA PHE          
SEQRES  26 B  583  LEU GLY SER PHE LEU TYR GLU TYR SER ARG ARG HIS PRO          
SEQRES  27 B  583  GLU TYR ALA VAL SER VAL LEU LEU ARG LEU ALA LYS GLU          
SEQRES  28 B  583  TYR GLU ALA THR LEU GLU GLU CYS CYS ALA LYS ASP ASP          
SEQRES  29 B  583  PRO HIS ALA CYS TYR SER THR VAL PHE ASP LYS LEU LYS          
SEQRES  30 B  583  HIS LEU VAL ASP GLU PRO GLN ASN LEU ILE LYS GLN ASN          
SEQRES  31 B  583  CYS ASP GLN PHE GLU LYS LEU GLY GLU TYR GLY PHE GLN          
SEQRES  32 B  583  ASN ALA LEU ILE VAL ARG TYR THR ARG LYS VAL PRO GLN          
SEQRES  33 B  583  VAL SER THR PRO THR LEU VAL GLU VAL SER ARG SER LEU          
SEQRES  34 B  583  GLY LYS VAL GLY THR ARG CYS CYS THR LYS PRO GLU SER          
SEQRES  35 B  583  GLU ARG MET PRO CYS THR GLU ASP TYR LEU SER LEU ILE          
SEQRES  36 B  583  LEU ASN ARG LEU CYS VAL LEU HIS GLU LYS THR PRO VAL          
SEQRES  37 B  583  SER GLU LYS VAL THR LYS CYS CYS THR GLU SER LEU VAL          
SEQRES  38 B  583  ASN ARG ARG PRO CYS PHE SER ALA LEU THR PRO ASP GLU          
SEQRES  39 B  583  THR TYR VAL PRO LYS ALA PHE ASP GLU LYS LEU PHE THR          
SEQRES  40 B  583  PHE HIS ALA ASP ILE CYS THR LEU PRO ASP THR GLU LYS          
SEQRES  41 B  583  GLN ILE LYS LYS GLN THR ALA LEU VAL GLU LEU LEU LYS          
SEQRES  42 B  583  HIS LYS PRO LYS ALA THR GLU GLU GLN LEU LYS THR VAL          
SEQRES  43 B  583  MET GLU ASN PHE VAL ALA PHE VAL ASP LYS CYS CYS ALA          
SEQRES  44 B  583  ALA ASP ASP LYS GLU ALA CYS PHE ALA VAL GLU GLY PRO          
SEQRES  45 B  583  LYS LEU VAL VAL SER THR GLN THR ALA LEU ALA                  
HETNAM     PGE TRIETHYLENE GLYCOL                                               
FORMUL   3  PGE    C6 H14 O4                                                    
FORMUL   4  HOH   *327(H2 O)                                                    
HELIX    1   1 SER A    5  GLY A   15  1                                  11    
HELIX    2   2 GLY A   15  LEU A   31  1                                  17    
HELIX    3   3 PRO A   35  ASP A   56  1                                  22    
HELIX    4   4 SER A   65  LYS A   76  1                                  12    
HELIX    5   5 SER A   79  GLY A   85  1                                   7    
HELIX    6   6 ASP A   86  LYS A   93  5                                   8    
HELIX    7   7 PRO A   96  SER A  104  1                                   9    
HELIX    8   8 ASP A  118  ASP A  129  1                                  12    
HELIX    9   9 ASP A  129  HIS A  145  1                                  17    
HELIX   10  10 TYR A  149  CYS A  168  1                                  20    
HELIX   11  11 ASP A  172  GLY A  206  1                                  35    
HELIX   12  12 GLY A  206  PHE A  222  1                                  17    
HELIX   13  13 GLU A  226  HIS A  246  1                                  21    
HELIX   14  14 ASP A  248  ASP A  265  1                                  18    
HELIX   15  15 ASN A  266  SER A  271  1                                   6    
HELIX   16  16 GLU A  276  LYS A  280  5                                   5    
HELIX   17  17 PRO A  281  VAL A  292  1                                  12    
HELIX   18  18 LEU A  304  ALA A  309  1                                   6    
HELIX   19  19 ASP A  313  ALA A  321  1                                   9    
HELIX   20  20 ALA A  321  HIS A  337  1                                  17    
HELIX   21  21 ALA A  341  LYS A  362  1                                  22    
HELIX   22  22 ASP A  364  SER A  370  1                                   7    
HELIX   23  23 THR A  371  VAL A  380  1                                  10    
HELIX   24  24 PRO A  383  VAL A  414  1                                  32    
HELIX   25  25 SER A  418  CYS A  437  1                                  20    
HELIX   26  26 PRO A  440  THR A  466  1                                  27    
HELIX   27  27 SER A  469  SER A  479  1                                  11    
HELIX   28  28 ASN A  482  ALA A  489  1                                   8    
HELIX   29  29 ASP A  502  THR A  507  5                                   6    
HELIX   30  30 HIS A  509  THR A  514  5                                   6    
HELIX   31  31 PRO A  516  LYS A  535  1                                  20    
HELIX   32  32 THR A  539  ALA A  560  1                                  22    
HELIX   33  33 ASP A  562  ALA A  583  1                                  22    
HELIX   34  34 SER B    5  LEU B   31  1                                  27    
HELIX   35  35 PRO B   35  ASP B   56  1                                  22    
HELIX   36  36 SER B   65  CYS B   75  1                                  11    
HELIX   37  37 SER B   79  GLY B   85  1                                   7    
HELIX   38  38 ASP B   86  CYS B   91  1                                   6    
HELIX   39  39 PRO B   96  SER B  104  1                                   9    
HELIX   40  40 ASP B  118  ASP B  129  1                                  12    
HELIX   41  41 ASP B  129  ARG B  143  1                                  15    
HELIX   42  42 TYR B  149  CYS B  168  1                                  20    
HELIX   43  43 ASP B  172  PHE B  222  1                                  51    
HELIX   44  44 GLU B  226  HIS B  246  1                                  21    
HELIX   45  45 ASP B  248  CYS B  264  1                                  17    
HELIX   46  46 ASN B  266  ILE B  270  5                                   5    
HELIX   47  47 SER B  271  LYS B  275  5                                   5    
HELIX   48  48 GLU B  276  LYS B  280  5                                   5    
HELIX   49  49 PRO B  281  GLU B  291  1                                  11    
HELIX   50  50 LEU B  304  ALA B  309  1                                   6    
HELIX   51  51 ASP B  313  ALA B  321  1                                   9    
HELIX   52  52 ALA B  321  HIS B  337  1                                  17    
HELIX   53  53 ALA B  341  CYS B  360  1                                  20    
HELIX   54  54 ASP B  364  THR B  371  1                                   8    
HELIX   55  55 THR B  371  ASP B  381  1                                  11    
HELIX   56  56 PRO B  383  VAL B  414  1                                  32    
HELIX   57  57 SER B  418  CYS B  437  1                                  20    
HELIX   58  58 GLU B  443  THR B  466  1                                  24    
HELIX   59  59 GLU B  470  SER B  479  1                                  10    
HELIX   60  60 ASN B  482  ALA B  489  1                                   8    
HELIX   61  61 ASP B  502  THR B  507  5                                   6    
HELIX   62  62 HIS B  509  LEU B  515  5                                   7    
HELIX   63  63 PRO B  516  LYS B  535  1                                  20    
HELIX   64  64 THR B  539  ALA B  560  1                                  22    
HELIX   65  65 ASP B  562  LEU B  582  1                                  21    
SSBOND   1 CYS A   53    CYS A   62                          1555   1555  2.07  
SSBOND   2 CYS A   75    CYS A   91                          1555   1555  2.13  
SSBOND   3 CYS A   90    CYS A  101                          1555   1555  2.05  
SSBOND   4 CYS A  123    CYS A  168                          1555   1555  2.08  
SSBOND   5 CYS A  167    CYS A  176                          1555   1555  2.05  
SSBOND   6 CYS A  199    CYS A  245                          1555   1555  2.08  
SSBOND   7 CYS A  244    CYS A  252                          1555   1555  1.98  
SSBOND   8 CYS A  264    CYS A  278                          1555   1555  2.01  
SSBOND   9 CYS A  277    CYS A  288                          1555   1555  2.01  
SSBOND  10 CYS A  315    CYS A  360                          1555   1555  2.04  
SSBOND  11 CYS A  359    CYS A  368                          1555   1555  2.05  
SSBOND  12 CYS A  391    CYS A  437                          1555   1555  2.09  
SSBOND  13 CYS A  436    CYS A  447                          1555   1555  2.06  
SSBOND  14 CYS A  460    CYS A  476                          1555   1555  2.07  
SSBOND  15 CYS A  475    CYS A  486                          1555   1555  2.15  
SSBOND  16 CYS A  513    CYS A  558                          1555   1555  2.05  
SSBOND  17 CYS A  557    CYS A  566                          1555   1555  2.13  
SSBOND  18 CYS B   53    CYS B   62                          1555   1555  2.08  
SSBOND  19 CYS B   75    CYS B   91                          1555   1555  2.09  
SSBOND  20 CYS B   90    CYS B  101                          1555   1555  2.06  
SSBOND  21 CYS B  123    CYS B  168                          1555   1555  2.07  
SSBOND  22 CYS B  167    CYS B  176                          1555   1555  2.10  
SSBOND  23 CYS B  199    CYS B  245                          1555   1555  2.10  
SSBOND  24 CYS B  244    CYS B  252                          1555   1555  2.04  
SSBOND  25 CYS B  264    CYS B  278                          1555   1555  2.06  
SSBOND  26 CYS B  277    CYS B  288                          1555   1555  2.11  
SSBOND  27 CYS B  315    CYS B  360                          1555   1555  2.08  
SSBOND  28 CYS B  359    CYS B  368                          1555   1555  2.05  
SSBOND  29 CYS B  391    CYS B  437                          1555   1555  2.07  
SSBOND  30 CYS B  436    CYS B  447                          1555   1555  1.98  
SSBOND  31 CYS B  460    CYS B  476                          1555   1555  2.04  
SSBOND  32 CYS B  475    CYS B  486                          1555   1555  2.08  
SSBOND  33 CYS B  513    CYS B  558                          1555   1555  2.03  
SSBOND  34 CYS B  557    CYS B  566                          1555   1555  2.14  
CISPEP   1 GLU A   95    PRO A   96          1        -1.36                     
CISPEP   2 GLU B   95    PRO B   96          1        -2.79                     
SITE     1 AC1  4 PHE A 506  VAL A 546  PHE A 550  THR A 578                    
CRYST1  217.800   44.989  143.057  90.00 114.13  90.00 C 1 2 1       8          
ORIGX1      1.000000  0.000000  0.000000        0.00000                         
ORIGX2      0.000000  1.000000  0.000000        0.00000                         
ORIGX3      0.000000  0.000000  1.000000        0.00000                         
SCALE1      0.004591  0.000000  0.002057        0.00000                         
SCALE2      0.000000  0.022228  0.000000        0.00000                         
SCALE3      0.000000  0.000000  0.007660        0.00000                         
MODEL        1                                                                  
ATOM      1  N   ASP A   1     -15.623  24.749  73.372  1.00118.56           N  
ANISOU    1  N   ASP A   1    14274  16038  14737   1755  -5555  -1168       N  
ATOM      2  CA  ASP A   1     -15.370  25.428  74.669  1.00117.08           C  
ANISOU    2  CA  ASP A   1    13858  15951  14676   1941  -5294  -1216       C  
ATOM      3  C   ASP A   1     -13.903  25.174  75.098  1.00112.71           C  
ANISOU    3  C   ASP A   1    13665  15114  14046   1705  -4868  -1036       C  
ATOM      4  O   ASP A   1     -13.585  24.957  76.290  1.00110.24           O  
ANISOU    4  O   ASP A   1    13103  14944  13841   1602  -4530  -1039       O  
ATOM      5  CB  ASP A   1     -16.376  24.925  75.715  1.00118.59           C  
ANISOU    5  CB  ASP A   1    13316  16664  15077   1870  -5188  -1388       C  
ATOM      6  CG  ASP A   1     -17.009  26.061  76.526  1.00121.01           C  
ANISOU    6  CG  ASP A   1    13271  17185  15522   2313  -5263  -1564       C  
ATOM      7  OD1 ASP A   1     -16.267  26.830  77.200  1.00116.55           O  
ANISOU    7  OD1 ASP A   1    12908  16432  14945   2478  -5063  -1515       O  
ATOM      8  OD2 ASP A   1     -18.266  26.170  76.489  1.00125.13           O  
ANISOU    8  OD2 ASP A   1    13304  18079  16161   2497  -5526  -1762       O  
ATOM      9  N   THR A   2     -13.008  25.247  74.112  1.00111.20           N  
ANISOU    9  N   THR A   2    14067  14524  13659   1630  -4896   -888       N  
ATOM     10  CA  THR A   2     -11.626  24.800  74.300  1.00107.19           C  
ANISOU   10  CA  THR A   2    13879  13778  13071   1368  -4516   -727       C  
ATOM     11  C   THR A   2     -10.523  25.925  74.259  1.00105.12           C  
ANISOU   11  C   THR A   2    14083  13170  12687   1525  -4423   -632       C  
ATOM     12  O   THR A   2     -10.040  26.305  73.182  1.00106.09           O  
ANISOU   12  O   THR A   2    14720  12975  12614   1536  -4553   -552       O  
ATOM     13  CB  THR A   2     -11.342  23.495  73.419  1.00106.44           C  
ANISOU   13  CB  THR A   2    14001  13582  12861   1004  -4470   -637       C  
ATOM     14  OG1 THR A   2     -10.025  22.984  73.671  1.00102.94           O  
ANISOU   14  OG1 THR A   2    13804  12950  12359    782  -4093   -506       O  
ATOM     15  CG2 THR A   2     -11.556  23.759  71.916  1.00108.74           C  
ANISOU   15  CG2 THR A   2    14719  13633  12964   1070  -4822   -612       C  
ATOM     16  N   HIS A   3     -10.070  26.341  75.445  1.00102.15           N  
ANISOU   16  N   HIS A   3    13545  12857  12408   1583  -4167   -633       N  
ATOM     17  CA  HIS A   3      -8.946  27.260  75.608  1.00 98.74           C  
ANISOU   17  CA  HIS A   3    13502  12143  11872   1648  -4019   -540       C  
ATOM     18  C   HIS A   3      -7.685  26.424  75.542  1.00 94.37           C  
ANISOU   18  C   HIS A   3    13146  11455  11255   1311  -3681   -403       C  
ATOM     19  O   HIS A   3      -7.196  25.934  76.541  1.00 92.82           O  
ANISOU   19  O   HIS A   3    12724  11378  11166   1174  -3386   -379       O  
ATOM     20  CB  HIS A   3      -9.005  27.880  76.992  1.00 98.74           C  
ANISOU   20  CB  HIS A   3    13208  12299  12010   1808  -3871   -603       C  
ATOM     21  CG  HIS A   3      -9.754  29.171  77.057  1.00102.40           C  
ANISOU   21  CG  HIS A   3    13685  12752  12470   2215  -4159   -714       C  
ATOM     22  ND1 HIS A   3     -10.339  29.627  78.216  1.00103.60           N  
ANISOU   22  ND1 HIS A   3    13452  13139  12772   2428  -4115   -837       N  
ATOM     23  CD2 HIS A   3     -10.008  30.106  76.113  1.00106.09           C  
ANISOU   23  CD2 HIS A   3    14539  12985  12786   2466  -4501   -728       C  
ATOM     24  CE1 HIS A   3     -10.929  30.783  77.981  1.00107.20           C  
ANISOU   24  CE1 HIS A   3    14037  13513  13179   2820  -4420   -930       C  
ATOM     25  NE2 HIS A   3     -10.744  31.095  76.712  1.00108.39           N  
ANISOU   25  NE2 HIS A   3    14668  13371  13146   2851  -4673   -863       N  
ATOM     26  N   LYS A   4      -7.173  26.266  74.339  1.00 92.44           N  
ANISOU   26  N   LYS A   4    13337  10959  10826   1193  -3736   -323       N  
ATOM     27  CA  LYS A   4      -6.331  25.150  73.979  1.00 87.69           C  
ANISOU   27  CA  LYS A   4    12865  10285  10168    889  -3489   -234       C  
ATOM     28  C   LYS A   4      -4.946  24.874  74.548  1.00 82.52           C  
ANISOU   28  C   LYS A   4    12278   9561   9514    716  -3100   -145       C  
ATOM     29  O   LYS A   4      -4.629  23.727  74.761  1.00 81.73           O  
ANISOU   29  O   LYS A   4    12049   9538   9464    524  -2906   -120       O  
ATOM     30  CB  LYS A   4      -6.311  24.973  72.459  1.00 89.64           C  
ANISOU   30  CB  LYS A   4    13549  10303  10206    812  -3670   -195       C  
ATOM     31  CG  LYS A   4      -6.256  26.240  71.668  1.00 91.49           C  
ANISOU   31  CG  LYS A   4    14229  10277  10257    984  -3901   -182       C  
ATOM     32  CD  LYS A   4      -5.656  25.985  70.308  1.00 91.54           C  
ANISOU   32  CD  LYS A   4    14762  10002  10015    805  -3904   -107       C  
ATOM     33  CE  LYS A   4      -6.454  24.963  69.542  1.00 91.53           C  
ANISOU   33  CE  LYS A   4    14717  10062   9997    709  -4094   -136       C  
ATOM     34  NZ  LYS A   4      -5.669  24.389  68.438  1.00 90.74           N  
ANISOU   34  NZ  LYS A   4    15076   9723   9678    474  -3968    -62       N  
ATOM     35  N   SER A   5      -4.087  25.856  74.740  1.00 78.29           N  
ANISOU   35  N   SER A   5    11965   8873   8907    768  -2994    -97       N  
ATOM     36  CA  SER A   5      -2.664  25.468  74.908  1.00 72.75           C  
ANISOU   36  CA  SER A   5    11381   8093   8167    565  -2647    -13       C  
ATOM     37  C   SER A   5      -2.098  25.822  76.250  1.00 69.55           C  
ANISOU   37  C   SER A   5    10746   7792   7889    585  -2439     -1       C  
ATOM     38  O   SER A   5      -1.642  26.946  76.449  1.00 69.40           O  
ANISOU   38  O   SER A   5    10902   7663   7802    653  -2432     20       O  
ATOM     39  CB  SER A   5      -1.784  26.091  73.820  1.00 73.26           C  
ANISOU   39  CB  SER A   5    11959   7882   7995    486  -2620     48       C  
ATOM     40  OG  SER A   5      -0.402  26.118  74.169  1.00 67.99           O  
ANISOU   40  OG  SER A   5    11350   7180   7303    335  -2295    106       O  
ATOM     41  N   GLU A   6      -2.103  24.862  77.163  1.00 66.64           N  
ANISOU   41  N   GLU A   6    10027   7613   7680    506  -2278    -11       N  
ATOM     42  CA  GLU A   6      -1.686  25.107  78.517  1.00 63.88           C  
ANISOU   42  CA  GLU A   6     9445   7372   7453    521  -2106     -5       C  
ATOM     43  C   GLU A   6      -0.322  25.767  78.695  1.00 61.32           C  
ANISOU   43  C   GLU A   6     9321   6921   7056    456  -1914     66       C  
ATOM     44  O   GLU A   6      -0.208  26.645  79.547  1.00 59.89           O  
ANISOU   44  O   GLU A   6     9086   6757   6911    536  -1898     63       O  
ATOM     45  CB  GLU A   6      -1.764  23.843  79.347  1.00 64.27           C  
ANISOU   45  CB  GLU A   6     9180   7600   7641    404  -1957    -14       C  
ATOM     46  CG  GLU A   6      -3.109  23.682  80.152  1.00 69.38           C  
ANISOU   46  CG  GLU A   6     9460   8478   8423    479  -2074   -106       C  
ATOM     47  CD  GLU A   6      -3.451  24.884  81.031  1.00 73.87           C  
ANISOU   47  CD  GLU A   6     9906   9111   9051    669  -2120   -155       C  
ATOM     48  OE1 GLU A   6      -2.755  25.100  82.088  1.00 74.97           O  
ANISOU   48  OE1 GLU A   6     9979   9265   9241    640  -1936   -122       O  
ATOM     49  OE2 GLU A   6      -4.400  25.604  80.640  1.00 73.15           O  
ANISOU   49  OE2 GLU A   6     9805   9044   8946    857  -2355   -230       O  
ATOM     50  N   ILE A   7       0.700  25.428  77.910  1.00 59.67           N  
ANISOU   50  N   ILE A   7     9344   6594   6736    307  -1769    119       N  
ATOM     51  CA  ILE A   7       1.939  26.190  78.085  1.00 59.14           C  
ANISOU   51  CA  ILE A   7     9433   6444   6592    225  -1598    169       C  
ATOM     52  C   ILE A   7       1.695  27.689  77.852  1.00 60.04           C  
ANISOU   52  C   ILE A   7     9826   6410   6575    318  -1766    170       C  
ATOM     53  O   ILE A   7       2.061  28.524  78.680  1.00 60.10           O  
ANISOU   53  O   ILE A   7     9820   6419   6597    338  -1720    184       O  
ATOM     54  CB  ILE A   7       3.203  25.592  77.379  1.00 58.87           C  
ANISOU   54  CB  ILE A   7     9544   6356   6467     42  -1365    205       C  
ATOM     55  CG1 ILE A   7       4.464  26.179  77.965  1.00 57.34           C  
ANISOU   55  CG1 ILE A   7     9339   6184   6264    -60  -1161    240       C  
ATOM     56  CG2 ILE A   7       3.222  25.845  75.898  1.00 62.48           C  
ANISOU   56  CG2 ILE A   7    10398   6630   6711    -20  -1434    209       C  
ATOM     57  CD1 ILE A   7       5.708  25.335  77.683  1.00 60.77           C  
ANISOU   57  CD1 ILE A   7     9728   6671   6692   -198   -898    246       C  
ATOM     58  N   ALA A   8       0.970  28.010  76.797  1.00 61.66           N  
ANISOU   58  N   ALA A   8    10293   6482   6652    395  -1993    149       N  
ATOM     59  CA  ALA A   8       0.673  29.398  76.450  1.00 63.27           C  
ANISOU   59  CA  ALA A   8    10842   6499   6698    510  -2201    145       C  
ATOM     60  C   ALA A   8      -0.231  30.141  77.448  1.00 64.12           C  
ANISOU   60  C   ALA A   8    10764   6682   6917    762  -2372     87       C  
ATOM     61  O   ALA A   8       0.031  31.286  77.721  1.00 65.98           O  
ANISOU   61  O   ALA A   8    11230   6787   7052    814  -2413    100       O  
ATOM     62  CB  ALA A   8       0.143  29.490  75.046  1.00 65.69           C  
ANISOU   62  CB  ALA A   8    11505   6628   6827    538  -2426    136       C  
ATOM     63  N   HIS A   9      -1.254  29.524  78.019  1.00 64.02           N  
ANISOU   63  N   HIS A   9    10352   6879   7095    903  -2455     17       N  
ATOM     64  CA  HIS A   9      -2.014  30.155  79.123  1.00 65.23           C  
ANISOU   64  CA  HIS A   9    10268   7149   7367   1130  -2547    -56       C  
ATOM     65  C   HIS A   9      -1.122  30.601  80.310  1.00 64.16           C  
ANISOU   65  C   HIS A   9    10079   7029   7268   1053  -2322    -14       C  
ATOM     66  O   HIS A   9      -1.174  31.764  80.778  1.00 65.15           O  
ANISOU   66  O   HIS A   9    10365   7057   7330   1193  -2401    -31       O  
ATOM     67  CB  HIS A   9      -3.112  29.222  79.612  1.00 65.74           C  
ANISOU   67  CB  HIS A   9     9860   7488   7630   1206  -2592   -143       C  
ATOM     68  CG  HIS A   9      -3.962  29.789  80.707  1.00 71.93           C  
ANISOU   68  CG  HIS A   9    10365   8431   8535   1436  -2660   -243       C  
ATOM     69  ND1 HIS A   9      -4.206  29.113  81.889  1.00 73.61           N  
ANISOU   69  ND1 HIS A   9    10157   8890   8921   1380  -2487   -284       N  
ATOM     70  CD2 HIS A   9      -4.618  30.974  80.811  1.00 77.99           C  
ANISOU   70  CD2 HIS A   9    11237   9136   9258   1731  -2875   -320       C  
ATOM     71  CE1 HIS A   9      -4.961  29.862  82.678  1.00 75.30           C  
ANISOU   71  CE1 HIS A   9    10208   9206   9196   1616  -2566   -385       C  
ATOM     72  NE2 HIS A   9      -5.227  30.994  82.045  1.00 79.56           N  
ANISOU   72  NE2 HIS A   9    11052   9563   9613   1852  -2806   -414       N  
ATOM     73  N   ARG A  10      -0.276  29.693  80.761  1.00 61.75           N  
ANISOU   73  N   ARG A  10     9587   6829   7048    836  -2062     40       N  
ATOM     74  CA  ARG A  10       0.669  29.986  81.837  1.00 60.50           C  
ANISOU   74  CA  ARG A  10     9369   6694   6923    733  -1859     87       C  
ATOM     75  C   ARG A  10       1.776  31.015  81.512  1.00 61.01           C  
ANISOU   75  C   ARG A  10     9824   6556   6800    605  -1802    157       C  
ATOM     76  O   ARG A  10       2.119  31.837  82.345  1.00 61.73           O  
ANISOU   76  O   ARG A  10     9972   6614   6870    611  -1767    170       O  
ATOM     77  CB  ARG A  10       1.338  28.689  82.337  1.00 58.13           C  
ANISOU   77  CB  ARG A  10     8787   6548   6754    550  -1626    122       C  
ATOM     78  CG  ARG A  10       0.415  27.685  82.936  1.00 55.21           C  
ANISOU   78  CG  ARG A  10     8055   6374   6548    603  -1637     64       C  
ATOM     79  CD  ARG A  10      -0.644  28.285  83.779  1.00 56.13           C  
ANISOU   79  CD  ARG A  10     8003   6588   6736    794  -1748    -19       C  
ATOM     80  NE  ARG A  10      -1.625  27.238  84.019  1.00 60.06           N  
ANISOU   80  NE  ARG A  10     8177   7286   7357    794  -1768    -86       N  
ATOM     81  CZ  ARG A  10      -2.799  27.402  84.610  1.00 59.66           C  
ANISOU   81  CZ  ARG A  10     7879   7400   7390    940  -1856   -192       C  
ATOM     82  NH1 ARG A  10      -3.157  28.577  85.062  1.00 56.78           N  
ANISOU   82  NH1 ARG A  10     7555   7011   7006   1144  -1939   -247       N  
ATOM     83  NH2 ARG A  10      -3.610  26.349  84.775  1.00 62.80           N  
ANISOU   83  NH2 ARG A  10     7985   7995   7880    866  -1849   -250       N  
ATOM     84  N   PHE A  11       2.362  30.962  80.326  1.00 62.05           N  
ANISOU   84  N   PHE A  11    10239   6558   6780    459  -1777    199       N  
ATOM     85  CA  PHE A  11       3.451  31.877  80.047  1.00 62.95           C  
ANISOU   85  CA  PHE A  11    10706   6511   6701    275  -1688    258       C  
ATOM     86  C   PHE A  11       2.939  33.334  80.063  1.00 64.95           C  
ANISOU   86  C   PHE A  11    11324   6558   6796    427  -1912    243       C  
ATOM     87  O   PHE A  11       3.574  34.191  80.634  1.00 64.88           O  
ANISOU   87  O   PHE A  11    11475   6474   6701    335  -1852    277       O  
ATOM     88  CB  PHE A  11       4.106  31.554  78.713  1.00 63.86           C  
ANISOU   88  CB  PHE A  11    11076   6530   6658     77  -1605    289       C  
ATOM     89  CG  PHE A  11       5.267  32.407  78.436  1.00 65.29           C  
ANISOU   89  CG  PHE A  11    11584   6589   6635   -171  -1474    340       C  
ATOM     90  CD1 PHE A  11       5.131  33.551  77.654  1.00 67.72           C  
ANISOU   90  CD1 PHE A  11    12422   6634   6677   -197  -1634    354       C  
ATOM     91  CD2 PHE A  11       6.505  32.124  79.021  1.00 64.78           C  
ANISOU   91  CD2 PHE A  11    11310   6673   6630   -389  -1203    369       C  
ATOM     92  CE1 PHE A  11       6.228  34.416  77.419  1.00 68.46           C  
ANISOU   92  CE1 PHE A  11    12862   6607   6542   -489  -1502    401       C  
ATOM     93  CE2 PHE A  11       7.620  32.963  78.768  1.00 67.77           C  
ANISOU   93  CE2 PHE A  11    11971   6972   6807   -670  -1069    407       C  
ATOM     94  CZ  PHE A  11       7.470  34.123  77.967  1.00 67.93           C  
ANISOU   94  CZ  PHE A  11    12548   6723   6540   -741  -1210    425       C  
ATOM     95  N   LYS A  12       1.772  33.565  79.461  1.00 66.30           N  
ANISOU   95  N   LYS A  12    11620   6642   6929    670  -2184    186       N  
ATOM     96  CA  LYS A  12       1.062  34.858  79.463  1.00 69.53           C  
ANISOU   96  CA  LYS A  12    12361   6854   7205    913  -2454    146       C  
ATOM     97  C   LYS A  12       0.750  35.386  80.852  1.00 68.43           C  
ANISOU   97  C   LYS A  12    12025   6797   7178   1085  -2453    103       C  
ATOM     98  O   LYS A  12       0.897  36.583  81.121  1.00 69.62           O  
ANISOU   98  O   LYS A  12    12529   6752   7169   1143  -2540    109       O  
ATOM     99  CB  LYS A  12      -0.279  34.781  78.709  1.00 70.80           C  
ANISOU   99  CB  LYS A  12    12542   6985   7372   1205  -2769     66       C  
ATOM    100  CG  LYS A  12      -0.148  34.921  77.246  1.00 77.18           C  
ANISOU  100  CG  LYS A  12    13806   7566   7953   1111  -2898    102       C  
ATOM    101  CD  LYS A  12      -1.497  34.712  76.473  1.00 84.28           C  
ANISOU  101  CD  LYS A  12    14687   8461   8875   1395  -3239     22       C  
ATOM    102  CE  LYS A  12      -1.620  33.270  75.955  1.00 85.58           C  
ANISOU  102  CE  LYS A  12    14539   8812   9168   1257  -3143     24       C  
ATOM    103  NZ  LYS A  12      -3.016  32.681  75.947  1.00 87.55           N  
ANISOU  103  NZ  LYS A  12    14414   9258   9594   1509  -3375    -78       N  
ATOM    104  N   ASP A  13       0.275  34.488  81.708  1.00 66.68           N  
ANISOU  104  N   ASP A  13    11277   6849   7209   1162  -2359     54       N  
ATOM    105  CA  ASP A  13      -0.289  34.875  82.992  1.00 65.91           C  
ANISOU  105  CA  ASP A  13    10957   6858   7228   1364  -2371    -15       C  
ATOM    106  C   ASP A  13       0.806  35.191  83.990  1.00 63.48           C  
ANISOU  106  C   ASP A  13    10677   6540   6904   1155  -2153     55       C  
ATOM    107  O   ASP A  13       0.688  36.090  84.766  1.00 63.71           O  
ANISOU  107  O   ASP A  13    10829   6494   6884   1274  -2195     29       O  
ATOM    108  CB  ASP A  13      -1.235  33.791  83.513  1.00 64.96           C  
ANISOU  108  CB  ASP A  13    10292   7037   7353   1477  -2343   -100       C  
ATOM    109  CG  ASP A  13      -2.593  33.795  82.803  1.00 70.03           C  
ANISOU  109  CG  ASP A  13    10868   7720   8019   1763  -2620   -208       C  
ATOM    110  OD1 ASP A  13      -3.444  33.006  83.230  1.00 75.72           O  
ANISOU  110  OD1 ASP A  13    11146   8702   8923   1839  -2607   -292       O  
ATOM    111  OD2 ASP A  13      -2.835  34.536  81.810  1.00 73.61           O  
ANISOU  111  OD2 ASP A  13    11706   7956   8305   1897  -2860   -215       O  
ATOM    112  N   LEU A  14       1.892  34.451  83.944  1.00 62.03           N  
ANISOU  112  N   LEU A  14    10389   6430   6752    850  -1930    139       N  
ATOM    113  CA  LEU A  14       2.959  34.693  84.880  1.00 61.00           C  
ANISOU  113  CA  LEU A  14    10246   6316   6615    645  -1745    202       C  
ATOM    114  C   LEU A  14       3.926  35.727  84.346  1.00 61.39           C  
ANISOU  114  C   LEU A  14    10772   6138   6415    440  -1741    272       C  
ATOM    115  O   LEU A  14       4.524  36.456  85.112  1.00 62.87           O  
ANISOU  115  O   LEU A  14    11091   6266   6529    334  -1688    306       O  
ATOM    116  CB  LEU A  14       3.679  33.393  85.155  1.00 58.43           C  
ANISOU  116  CB  LEU A  14     9554   6197   6450    443  -1524    243       C  
ATOM    117  CG  LEU A  14       2.896  32.270  85.839  1.00 59.79           C  
ANISOU  117  CG  LEU A  14     9281   6589   6846    561  -1490    187       C  
ATOM    118  CD1 LEU A  14       3.703  30.994  85.706  1.00 59.97           C  
ANISOU  118  CD1 LEU A  14     9083   6739   6965    363  -1313    235       C  
ATOM    119  CD2 LEU A  14       2.536  32.512  87.309  1.00 56.42           C  
ANISOU  119  CD2 LEU A  14     8676   6250   6511    654  -1460    150       C  
ATOM    120  N   GLY A  15       4.067  35.796  83.031  1.00 62.37           N  
ANISOU  120  N   GLY A  15    11179   6131   6388    359  -1799    293       N  
ATOM    121  CA  GLY A  15       5.107  36.596  82.396  1.00 63.62           C  
ANISOU  121  CA  GLY A  15    11783   6101   6288     74  -1745    361       C  
ATOM    122  C   GLY A  15       6.377  35.792  82.465  1.00 62.41           C  
ANISOU  122  C   GLY A  15    11368   6136   6209   -248  -1460    412       C  
ATOM    123  O   GLY A  15       6.430  34.835  83.232  1.00 60.97           O  
ANISOU  123  O   GLY A  15    10725   6179   6261   -211  -1345    401       O  
ATOM    124  N   GLU A  16       7.394  36.222  81.732  1.00 64.36           N  
ANISOU  124  N   GLU A  16    11916   6291   6246   -559  -1352    459       N  
ATOM    125  CA  GLU A  16       8.570  35.431  81.417  1.00 66.34           C  
ANISOU  125  CA  GLU A  16    11940   6726   6538   -845  -1087    481       C  
ATOM    126  C   GLU A  16       9.501  35.170  82.550  1.00 66.50           C  
ANISOU  126  C   GLU A  16    11606   6958   6701   -991   -912    502       C  
ATOM    127  O   GLU A  16      10.031  34.047  82.660  1.00 65.91           O  
ANISOU  127  O   GLU A  16    11130   7108   6805  -1030   -747    490       O  
ATOM    128  CB  GLU A  16       9.410  36.104  80.357  1.00 69.38           C  
ANISOU  128  CB  GLU A  16    12758   6972   6629  -1172  -1002    509       C  
ATOM    129  CG  GLU A  16      10.421  35.138  79.750  1.00 72.89           C  
ANISOU  129  CG  GLU A  16    12950   7624   7120  -1400   -729    497       C  
ATOM    130  CD  GLU A  16      11.655  35.819  79.163  1.00 81.67           C  
ANISOU  130  CD  GLU A  16    14342   8716   7974  -1830   -541    515       C  
ATOM    131  OE1 GLU A  16      12.249  36.693  79.860  1.00 86.54           O  
ANISOU  131  OE1 GLU A  16    15059   9323   8501  -2031   -519    548       O  
ATOM    132  OE2 GLU A  16      12.045  35.459  78.028  1.00 80.19           O  
ANISOU  132  OE2 GLU A  16    14267   8534   7666  -1990   -403    492       O  
ATOM    133  N   GLU A  17       9.695  36.179  83.403  1.00 68.59           N  
ANISOU  133  N   GLU A  17    12036   7140   6883  -1057   -966    530       N  
ATOM    134  CA  GLU A  17      10.637  36.045  84.493  1.00 68.82           C  
ANISOU  134  CA  GLU A  17    11772   7355   7020  -1225   -828    555       C  
ATOM    135  C   GLU A  17      10.128  35.033  85.457  1.00 66.59           C  
ANISOU  135  C   GLU A  17    11032   7246   7025   -980   -834    531       C  
ATOM    136  O   GLU A  17      10.853  34.179  85.904  1.00 67.11           O  
ANISOU  136  O   GLU A  17    10727   7523   7247  -1059   -696    534       O  
ATOM    137  CB  GLU A  17      10.946  37.382  85.173  1.00 70.09           C  
ANISOU  137  CB  GLU A  17    12267   7365   6998  -1377   -897    593       C  
ATOM    138  CG  GLU A  17      11.603  38.457  84.243  1.00 76.12           C  
ANISOU  138  CG  GLU A  17    13555   7943   7424  -1712   -876    625       C  
ATOM    139  CD  GLU A  17      12.579  37.884  83.185  1.00 81.70           C  
ANISOU  139  CD  GLU A  17    14157   8803   8082  -2003   -654    616       C  
ATOM    140  OE1 GLU A  17      13.556  37.153  83.528  1.00 81.91           O  
ANISOU  140  OE1 GLU A  17    13740   9118   8263  -2162   -458    606       O  
ATOM    141  OE2 GLU A  17      12.353  38.171  81.987  1.00 86.23           O  
ANISOU  141  OE2 GLU A  17    15107   9204   8453  -2059   -683    610       O  
ATOM    142  N   HIS A  18       8.852  35.095  85.767  1.00 66.40           N  
ANISOU  142  N   HIS A  18    11031   7136   7062   -676   -999    497       N  
ATOM    143  CA  HIS A  18       8.318  34.115  86.695  1.00 63.34           C  
ANISOU  143  CA  HIS A  18    10228   6915   6922   -484   -989    469       C  
ATOM    144  C   HIS A  18       8.183  32.768  86.066  1.00 62.24           C  
ANISOU  144  C   HIS A  18     9814   6910   6923   -428   -919    445       C  
ATOM    145  O   HIS A  18       8.427  31.759  86.735  1.00 61.70           O  
ANISOU  145  O   HIS A  18     9399   7010   7032   -416   -832    443       O  
ATOM    146  CB  HIS A  18       7.039  34.607  87.329  1.00 62.26           C  
ANISOU  146  CB  HIS A  18    10157   6691   6808   -204  -1154    421       C  
ATOM    147  CG  HIS A  18       7.307  35.714  88.264  1.00 62.99           C  
ANISOU  147  CG  HIS A  18    10460   6680   6794   -258  -1188    443       C  
ATOM    148  ND1 HIS A  18       6.323  36.411  88.918  1.00 64.84           N  
ANISOU  148  ND1 HIS A  18    10820   6813   7005    -15  -1321    392       N  
ATOM    149  CD2 HIS A  18       8.483  36.255  88.650  1.00 63.17           C  
ANISOU  149  CD2 HIS A  18    10597   6689   6716   -540  -1107    505       C  
ATOM    150  CE1 HIS A  18       6.885  37.326  89.687  1.00 66.35           C  
ANISOU  150  CE1 HIS A  18    11229   6904   7075   -142  -1318    428       C  
ATOM    151  NE2 HIS A  18       8.196  37.249  89.544  1.00 65.56           N  
ANISOU  151  NE2 HIS A  18    11125   6859   6927   -477  -1197    501       N  
ATOM    152  N   PHE A  19       7.837  32.743  84.780  1.00 62.04           N  
ANISOU  152  N   PHE A  19     9983   6790   6798   -402   -966    428       N  
ATOM    153  CA  PHE A  19       7.820  31.467  84.074  1.00 60.30           C  
ANISOU  153  CA  PHE A  19     9556   6678   6679   -381   -890    408       C  
ATOM    154  C   PHE A  19       9.197  30.814  84.196  1.00 59.72           C  
ANISOU  154  C   PHE A  19     9265   6764   6662   -583   -676    428       C  
ATOM    155  O   PHE A  19       9.296  29.701  84.616  1.00 57.02           O  
ANISOU  155  O   PHE A  19     8615   6562   6488   -521   -612    415       O  
ATOM    156  CB  PHE A  19       7.386  31.662  82.633  1.00 60.90           C  
ANISOU  156  CB  PHE A  19     9937   6605   6598   -365   -972    393       C  
ATOM    157  CG  PHE A  19       7.376  30.409  81.820  1.00 59.40           C  
ANISOU  157  CG  PHE A  19     9600   6494   6475   -358   -896    371       C  
ATOM    158  CD1 PHE A  19       8.530  30.012  81.109  1.00 58.48           C  
ANISOU  158  CD1 PHE A  19     9497   6430   6293   -565   -696    378       C  
ATOM    159  CD2 PHE A  19       6.209  29.646  81.720  1.00 53.34           C  
ANISOU  159  CD2 PHE A  19     8695   5754   5819   -156  -1021    332       C  
ATOM    160  CE1 PHE A  19       8.533  28.863  80.343  1.00 55.01           C  
ANISOU  160  CE1 PHE A  19     8964   6041   5895   -541   -621    350       C  
ATOM    161  CE2 PHE A  19       6.182  28.519  80.953  1.00 51.65           C  
ANISOU  161  CE2 PHE A  19     8403   5582   5638   -165   -966    315       C  
ATOM    162  CZ  PHE A  19       7.364  28.099  80.267  1.00 55.26           C  
ANISOU  162  CZ  PHE A  19     8902   6066   6027   -345   -763    324       C  
ATOM    163  N   LYS A  20      10.265  31.542  83.874  1.00 62.03           N  
ANISOU  163  N   LYS A  20     9724   7040   6806   -829   -574    453       N  
ATOM    164  CA  LYS A  20      11.615  30.964  83.906  1.00 62.18           C  
ANISOU  164  CA  LYS A  20     9495   7251   6878  -1014   -368    449       C  
ATOM    165  C   LYS A  20      12.034  30.527  85.303  1.00 61.53           C  
ANISOU  165  C   LYS A  20     9070   7328   6983   -978   -351    461       C  
ATOM    166  O   LYS A  20      12.503  29.376  85.514  1.00 60.70           O  
ANISOU  166  O   LYS A  20     8648   7382   7032   -920   -265    437       O  
ATOM    167  CB  LYS A  20      12.622  31.959  83.356  1.00 65.09           C  
ANISOU  167  CB  LYS A  20    10103   7596   7033  -1327   -262    463       C  
ATOM    168  CG  LYS A  20      12.734  31.964  81.822  1.00 65.92           C  
ANISOU  168  CG  LYS A  20    10468   7620   6958  -1441   -177    438       C  
ATOM    169  CD  LYS A  20      13.678  33.020  81.400  1.00 69.61           C  
ANISOU  169  CD  LYS A  20    11202   8061   7188  -1795    -68    451       C  
ATOM    170  CE  LYS A  20      15.115  32.486  81.313  1.00 75.52           C  
ANISOU  170  CE  LYS A  20    11613   9095   7985  -2020    198    405       C  
ATOM    171  NZ  LYS A  20      15.586  32.126  79.894  1.00 73.66           N  
ANISOU  171  NZ  LYS A  20    11485   8893   7610  -2168    396    347       N  
ATOM    172  N   GLY A  21      11.823  31.421  86.267  1.00 60.41           N  
ANISOU  172  N   GLY A  21     9024   7118   6811   -992   -451    495       N  
ATOM    173  CA  GLY A  21      11.995  31.073  87.677  1.00 58.20           C  
ANISOU  173  CA  GLY A  21     8483   6944   6687   -940   -473    511       C  
ATOM    174  C   GLY A  21      11.347  29.761  88.084  1.00 56.07           C  
ANISOU  174  C   GLY A  21     7952   6743   6608   -717   -498    486       C  
ATOM    175  O   GLY A  21      12.012  28.914  88.690  1.00 57.30           O  
ANISOU  175  O   GLY A  21     7841   7039   6893   -717   -445    485       O  
ATOM    176  N   LEU A  22      10.082  29.557  87.725  1.00 53.52           N  
ANISOU  176  N   LEU A  22     7712   6328   6294   -538   -586    461       N  
ATOM    177  CA  LEU A  22       9.336  28.408  88.249  1.00 51.96           C  
ANISOU  177  CA  LEU A  22     7301   6191   6251   -372   -618    437       C  
ATOM    178  C   LEU A  22       9.755  27.119  87.552  1.00 51.03           C  
ANISOU  178  C   LEU A  22     7036   6152   6200   -357   -531    417       C  
ATOM    179  O   LEU A  22       9.742  26.090  88.130  1.00 48.47           O  
ANISOU  179  O   LEU A  22     6531   5895   5991   -291   -523    410       O  
ATOM    180  CB  LEU A  22       7.826  28.617  88.135  1.00 51.17           C  
ANISOU  180  CB  LEU A  22     7294   6008   6140   -205   -741    401       C  
ATOM    181  CG  LEU A  22       7.234  29.629  89.092  1.00 52.29           C  
ANISOU  181  CG  LEU A  22     7525   6091   6250   -144   -826    395       C  
ATOM    182  CD1 LEU A  22       5.849  30.062  88.622  1.00 54.73           C  
ANISOU  182  CD1 LEU A  22     7949   6326   6520     41   -957    337       C  
ATOM    183  CD2 LEU A  22       7.177  29.070  90.485  1.00 49.47           C  
ANISOU  183  CD2 LEU A  22     6960   5826   6010   -130   -800    397       C  
ATOM    184  N   VAL A  23      10.142  27.240  86.294  1.00 53.27           N  
ANISOU  184  N   VAL A  23     7445   6408   6386   -426   -465    404       N  
ATOM    185  CA  VAL A  23      10.641  26.168  85.497  1.00 54.09           C  
ANISOU  185  CA  VAL A  23     7459   6573   6519   -415   -362    373       C  
ATOM    186  C   VAL A  23      11.998  25.714  86.019  1.00 54.92           C  
ANISOU  186  C   VAL A  23     7330   6833   6704   -474   -248    368       C  
ATOM    187  O   VAL A  23      12.258  24.531  86.153  1.00 54.46           O  
ANISOU  187  O   VAL A  23     7105   6839   6746   -371   -216    342       O  
ATOM    188  CB  VAL A  23      10.630  26.586  84.038  1.00 55.24           C  
ANISOU  188  CB  VAL A  23     7849   6632   6506   -490   -320    356       C  
ATOM    189  CG1 VAL A  23      11.396  25.573  83.125  1.00 58.65           C  
ANISOU  189  CG1 VAL A  23     8208   7137   6938   -504   -164    311       C  
ATOM    190  CG2 VAL A  23       9.196  26.695  83.578  1.00 55.36           C  
ANISOU  190  CG2 VAL A  23     8040   6513   6482   -369   -478    350       C  
ATOM    191  N   LEU A  24      12.845  26.656  86.398  1.00 57.29           N  
ANISOU  191  N   LEU A  24     7620   7191   6957   -634   -209    389       N  
ATOM    192  CA  LEU A  24      14.163  26.273  86.951  1.00 58.32           C  
ANISOU  192  CA  LEU A  24     7481   7505   7174   -688   -126    373       C  
ATOM    193  C   LEU A  24      14.005  25.554  88.296  1.00 57.37           C  
ANISOU  193  C   LEU A  24     7184   7412   7204   -551   -231    393       C  
ATOM    194  O   LEU A  24      14.736  24.647  88.581  1.00 57.79           O  
ANISOU  194  O   LEU A  24     7025   7575   7357   -472   -206    364       O  
ATOM    195  CB  LEU A  24      15.051  27.502  87.103  1.00 58.24           C  
ANISOU  195  CB  LEU A  24     7505   7559   7064   -936    -77    393       C  
ATOM    196  CG  LEU A  24      16.330  27.245  87.921  1.00 61.71           C  
ANISOU  196  CG  LEU A  24     7627   8211   7607   -996    -41    377       C  
ATOM    197  CD1 LEU A  24      17.436  26.388  87.154  1.00 61.47           C  
ANISOU  197  CD1 LEU A  24     7338   8389   7630   -977    125    288       C  
ATOM    198  CD2 LEU A  24      16.906  28.545  88.629  1.00 58.02           C  
ANISOU  198  CD2 LEU A  24     7214   7776   7053  -1250    -75    423       C  
ATOM    199  N   ILE A  25      13.073  26.018  89.135  1.00 56.91           N  
ANISOU  199  N   ILE A  25     7233   7247   7143   -524   -351    435       N  
ATOM    200  CA  ILE A  25      12.712  25.318  90.376  1.00 55.25           C  
ANISOU  200  CA  ILE A  25     6920   7033   7041   -416   -444    452       C  
ATOM    201  C   ILE A  25      12.202  23.930  90.049  1.00 55.59           C  
ANISOU  201  C   ILE A  25     6922   7052   7149   -262   -447    421       C  
ATOM    202  O   ILE A  25      12.686  22.948  90.574  1.00 56.94           O  
ANISOU  202  O   ILE A  25     6968   7266   7400   -182   -467    413       O  
ATOM    203  CB  ILE A  25      11.658  26.089  91.184  1.00 53.56           C  
ANISOU  203  CB  ILE A  25     6846   6714   6790   -417   -536    482       C  
ATOM    204  CG1 ILE A  25      12.232  27.432  91.656  1.00 54.14           C  
ANISOU  204  CG1 ILE A  25     7006   6783   6780   -573   -549    517       C  
ATOM    205  CG2 ILE A  25      11.194  25.286  92.361  1.00 52.29           C  
ANISOU  205  CG2 ILE A  25     6610   6545   6712   -335   -603    489       C  
ATOM    206  CD1 ILE A  25      11.225  28.490  91.994  1.00 49.01           C  
ANISOU  206  CD1 ILE A  25     6574   6004   6043   -559   -618    526       C  
ATOM    207  N   ALA A  26      11.230  23.808  89.173  1.00 55.68           N  
ANISOU  207  N   ALA A  26     7062   6982   7112   -218   -447    402       N  
ATOM    208  CA  ALA A  26      10.757  22.466  88.872  1.00 55.91           C  
ANISOU  208  CA  ALA A  26     7080   6981   7183   -106   -456    374       C  
ATOM    209  C   ALA A  26      11.880  21.529  88.394  1.00 56.54           C  
ANISOU  209  C   ALA A  26     7059   7125   7297    -43   -376    339       C  
ATOM    210  O   ALA A  26      11.989  20.404  88.850  1.00 57.43           O  
ANISOU  210  O   ALA A  26     7128   7225   7467     60   -414    328       O  
ATOM    211  CB  ALA A  26       9.550  22.510  87.911  1.00 55.53           C  
ANISOU  211  CB  ALA A  26     7181   6850   7070    -87   -484    354       C  
ATOM    212  N   PHE A  27      12.790  21.987  87.556  1.00 58.04           N  
ANISOU  212  N   PHE A  27     7217   7390   7445   -101   -264    312       N  
ATOM    213  CA  PHE A  27      13.859  21.045  87.147  1.00 60.02           C  
ANISOU  213  CA  PHE A  27     7333   7732   7739     -4   -174    252       C  
ATOM    214  C   PHE A  27      14.788  20.742  88.294  1.00 60.44           C  
ANISOU  214  C   PHE A  27     7177   7892   7897     56   -227    252       C  
ATOM    215  O   PHE A  27      15.362  19.630  88.366  1.00 61.84           O  
ANISOU  215  O   PHE A  27     7261   8100   8137    225   -233    204       O  
ATOM    216  CB  PHE A  27      14.678  21.563  85.954  1.00 61.56           C  
ANISOU  216  CB  PHE A  27     7515   8020   7855   -100     -5    201       C  
ATOM    217  CG  PHE A  27      14.044  21.278  84.648  1.00 63.25           C  
ANISOU  217  CG  PHE A  27     7938   8126   7968    -88     53    175       C  
ATOM    218  CD1 PHE A  27      13.733  22.287  83.788  1.00 66.43           C  
ANISOU  218  CD1 PHE A  27     8528   8475   8239   -243     97    188       C  
ATOM    219  CD2 PHE A  27      13.691  19.982  84.308  1.00 70.25           C  
ANISOU  219  CD2 PHE A  27     8882   8937   8873     73     37    141       C  
ATOM    220  CE1 PHE A  27      13.092  22.023  82.556  1.00 70.05           C  
ANISOU  220  CE1 PHE A  27     9213   8813   8588   -234    122    167       C  
ATOM    221  CE2 PHE A  27      13.053  19.690  83.077  1.00 70.95           C  
ANISOU  221  CE2 PHE A  27     9192   8912   8854     70     73    119       C  
ATOM    222  CZ  PHE A  27      12.761  20.719  82.206  1.00 70.75           C  
ANISOU  222  CZ  PHE A  27     9334   8844   8704    -82    112    133       C  
ATOM    223  N   SER A  28      14.942  21.747  89.166  1.00 58.45           N  
ANISOU  223  N   SER A  28     6876   7680   7651    -73   -280    302       N  
ATOM    224  CA  SER A  28      15.852  21.663  90.287  1.00 59.26           C  
ANISOU  224  CA  SER A  28     6790   7888   7839    -52   -355    310       C  
ATOM    225  C   SER A  28      15.431  20.657  91.299  1.00 58.72           C  
ANISOU  225  C   SER A  28     6762   7720   7831     92   -498    332       C  
ATOM    226  O   SER A  28      16.262  19.969  91.845  1.00 60.44           O  
ANISOU  226  O   SER A  28     6845   8000   8121    213   -565    308       O  
ATOM    227  CB  SER A  28      16.093  23.029  90.928  1.00 58.29           C  
ANISOU  227  CB  SER A  28     6657   7811   7679   -256   -380    361       C  
ATOM    228  OG  SER A  28      17.210  23.613  90.222  1.00 61.56           O  
ANISOU  228  OG  SER A  28     6925   8400   8063   -387   -252    316       O  
ATOM    229  N   GLN A  29      14.131  20.546  91.514  1.00 56.85           N  
ANISOU  229  N   GLN A  29     6717   7331   7552     77   -547    370       N  
ATOM    230  CA  GLN A  29      13.579  19.593  92.442  1.00 56.67           C  
ANISOU  230  CA  GLN A  29     6786   7199   7548    156   -663    391       C  
ATOM    231  C   GLN A  29      13.490  18.172  91.854  1.00 57.31           C  
ANISOU  231  C   GLN A  29     6944   7205   7627    314   -665    347       C  
ATOM    232  O   GLN A  29      13.509  17.231  92.559  1.00 58.11           O  
ANISOU  232  O   GLN A  29     7118   7225   7736    402   -766    352       O  
ATOM    233  CB  GLN A  29      12.202  20.109  92.897  1.00 55.37           C  
ANISOU  233  CB  GLN A  29     6766   6942   7329     46   -688    430       C  
ATOM    234  CG  GLN A  29      12.269  21.542  93.460  1.00 53.97           C  
ANISOU  234  CG  GLN A  29     6566   6807   7132    -85   -689    467       C  
ATOM    235  CD  GLN A  29      10.980  22.044  94.081  1.00 50.35           C  
ANISOU  235  CD  GLN A  29     6228   6274   6627   -148   -715    484       C  
ATOM    236  OE1 GLN A  29       9.915  21.861  93.556  1.00 53.58           O  
ANISOU  236  OE1 GLN A  29     6703   6644   7010   -132   -692    459       O  
ATOM    237  NE2 GLN A  29      11.100  22.731  95.180  1.00 50.89           N  
ANISOU  237  NE2 GLN A  29     6314   6339   6682   -221   -760    517       N  
ATOM    238  N   TYR A  30      13.392  18.029  90.547  1.00 58.80           N  
ANISOU  238  N   TYR A  30     7161   7399   7782    342   -558    303       N  
ATOM    239  CA  TYR A  30      13.281  16.699  89.927  1.00 59.28           C  
ANISOU  239  CA  TYR A  30     7341   7366   7817    486   -557    258       C  
ATOM    240  C   TYR A  30      14.637  16.125  89.818  1.00 60.68           C  
ANISOU  240  C   TYR A  30     7376   7630   8052    671   -542    195       C  
ATOM    241  O   TYR A  30      14.798  14.925  90.059  1.00 62.67           O  
ANISOU  241  O   TYR A  30     7728   7783   8301    843   -625    169       O  
ATOM    242  CB  TYR A  30      12.633  16.775  88.547  1.00 59.13           C  
ANISOU  242  CB  TYR A  30     7433   7309   7724    440   -457    233       C  
ATOM    243  CG  TYR A  30      11.134  16.888  88.670  1.00 61.16           C  
ANISOU  243  CG  TYR A  30     7840   7469   7929    318   -517    274       C  
ATOM    244  CD1 TYR A  30      10.295  15.894  88.160  1.00 62.78           C  
ANISOU  244  CD1 TYR A  30     8228   7557   8069    327   -546    258       C  
ATOM    245  CD2 TYR A  30      10.553  17.934  89.408  1.00 60.71           C  
ANISOU  245  CD2 TYR A  30     7736   7446   7885    195   -553    318       C  
ATOM    246  CE1 TYR A  30       8.894  15.985  88.286  1.00 65.87           C  
ANISOU  246  CE1 TYR A  30     8704   7905   8419    198   -603    279       C  
ATOM    247  CE2 TYR A  30       9.147  18.022  89.565  1.00 63.38           C  
ANISOU  247  CE2 TYR A  30     8162   7735   8186    106   -603    331       C  
ATOM    248  CZ  TYR A  30       8.334  17.047  88.991  1.00 65.40           C  
ANISOU  248  CZ  TYR A  30     8549   7911   8388    101   -626    308       C  
ATOM    249  OH  TYR A  30       6.972  17.124  89.124  1.00 68.45           O  
ANISOU  249  OH  TYR A  30     8968   8294   8744     -1   -673    304       O  
ATOM    250  N   LEU A  31      15.637  16.947  89.514  1.00 60.25           N  
ANISOU  250  N   LEU A  31     7091   7760   8039    639   -446    163       N  
ATOM    251  CA  LEU A  31      16.969  16.372  89.364  1.00 62.73           C  
ANISOU  251  CA  LEU A  31     7206   8207   8420    836   -420     74       C  
ATOM    252  C   LEU A  31      17.996  17.096  90.195  1.00 63.67           C  
ANISOU  252  C   LEU A  31     7050   8518   8625    792   -466     76       C  
ATOM    253  O   LEU A  31      18.544  18.111  89.777  1.00 64.34           O  
ANISOU  253  O   LEU A  31     6961   8778   8708    633   -342     58       O  
ATOM    254  CB  LEU A  31      17.379  16.358  87.896  1.00 64.47           C  
ANISOU  254  CB  LEU A  31     7381   8515   8598    863   -217    -15       C  
ATOM    255  CG  LEU A  31      16.280  15.968  86.901  1.00 62.68           C  
ANISOU  255  CG  LEU A  31     7445   8107   8262    830   -162     -5       C  
ATOM    256  CD1 LEU A  31      16.560  16.551  85.547  1.00 65.91           C  
ANISOU  256  CD1 LEU A  31     7835   8607   8599    732     45    -60       C  
ATOM    257  CD2 LEU A  31      16.194  14.473  86.846  1.00 62.18           C  
ANISOU  257  CD2 LEU A  31     7547   7896   8183   1067   -233    -49       C  
ATOM    258  N   GLN A  32      18.292  16.554  91.365  1.00 63.98           N  
ANISOU  258  N   GLN A  32     7069   8519   8721    916   -654     95       N  
ATOM    259  CA  GLN A  32      18.887  17.382  92.378  1.00 64.59           C  
ANISOU  259  CA  GLN A  32     6967   8721   8853    804   -746    135       C  
ATOM    260  C   GLN A  32      20.385  17.273  92.312  1.00 68.46           C  
ANISOU  260  C   GLN A  32     7105   9464   9441    943   -743     35       C  
ATOM    261  O   GLN A  32      21.159  18.035  92.942  1.00 70.39           O  
ANISOU  261  O   GLN A  32     7119   9888   9737    830   -797     43       O  
ATOM    262  CB  GLN A  32      18.380  16.965  93.744  1.00 63.64           C  
ANISOU  262  CB  GLN A  32     7034   8423   8724    828   -962    213       C  
ATOM    263  CG  GLN A  32      16.908  16.951  93.855  1.00 60.96           C  
ANISOU  263  CG  GLN A  32     6997   7873   8292    699   -953    286       C  
ATOM    264  CD  GLN A  32      16.492  16.117  94.997  1.00 63.36           C  
ANISOU  264  CD  GLN A  32     7518   7993   8564    760  -1138    331       C  
ATOM    265  OE1 GLN A  32      15.731  15.129  94.850  1.00 64.86           O  
ANISOU  265  OE1 GLN A  32     7954   8004   8685    819  -1162    331       O  
ATOM    266  NE2 GLN A  32      16.976  16.482  96.163  1.00 59.78           N  
ANISOU  266  NE2 GLN A  32     7010   7569   8136    721  -1276    371       N  
ATOM    267  N   GLN A  33      20.849  16.346  91.531  1.00 70.02           N  
ANISOU  267  N   GLN A  33     7239   9702   9662   1187   -677    -72       N  
ATOM    268  CA  GLN A  33      22.258  16.239  91.518  1.00 73.61           C  
ANISOU  268  CA  GLN A  33     7315  10432  10220   1342   -676   -187       C  
ATOM    269  C   GLN A  33      22.816  16.998  90.359  1.00 74.65           C  
ANISOU  269  C   GLN A  33     7213  10815  10338   1180   -402   -268       C  
ATOM    270  O   GLN A  33      23.997  17.312  90.317  1.00 77.88           O  
ANISOU  270  O   GLN A  33     7237  11530  10822   1182   -348   -364       O  
ATOM    271  CB  GLN A  33      22.619  14.789  91.521  1.00 76.04           C  
ANISOU  271  CB  GLN A  33     7664  10660  10567   1747   -790   -278       C  
ATOM    272  CG  GLN A  33      22.010  14.088  92.724  1.00 74.46           C  
ANISOU  272  CG  GLN A  33     7773  10178  10341   1848  -1070   -183       C  
ATOM    273  CD  GLN A  33      22.371  12.633  92.704  1.00 78.80           C  
ANISOU  273  CD  GLN A  33     8437  10605  10898   2258  -1206   -273       C  
ATOM    274  OE1 GLN A  33      23.528  12.294  92.509  1.00 83.62           O  
ANISOU  274  OE1 GLN A  33     8742  11426  11604   2529  -1222   -408       O  
ATOM    275  NE2 GLN A  33      21.387  11.758  92.856  1.00 77.97           N  
ANISOU  275  NE2 GLN A  33     8776  10167  10681   2309  -1298   -212       N  
ATOM    276  N   CYS A  34      21.944  17.355  89.434  1.00 73.23           N  
ANISOU  276  N   CYS A  34     7268  10509  10045   1008   -232   -230       N  
ATOM    277  CA  CYS A  34      22.389  18.016  88.211  1.00 75.37           C  
ANISOU  277  CA  CYS A  34     7407  10972  10259    837     42   -306       C  
ATOM    278  C   CYS A  34      23.094  19.389  88.349  1.00 76.11           C  
ANISOU  278  C   CYS A  34     7259  11316  10343    506    127   -298       C  
ATOM    279  O   CYS A  34      22.693  20.223  89.158  1.00 74.54           O  
ANISOU  279  O   CYS A  34     7157  11042  10123    298      8   -183       O  
ATOM    280  CB  CYS A  34      21.250  18.048  87.204  1.00 73.47           C  
ANISOU  280  CB  CYS A  34     7525  10507   9884    740    161   -262       C  
ATOM    281  SG  CYS A  34      21.354  16.605  86.161  1.00 78.47           S  
ANISOU  281  SG  CYS A  34     8244  11075  10498   1069    264   -389       S  
ATOM    282  N   PRO A  35      24.173  19.616  87.575  1.00 78.94           N  
ANISOU  282  N   PRO A  35     7308  11979  10705    443    340   -431       N  
ATOM    283  CA  PRO A  35      24.717  20.965  87.617  1.00 80.04           C  
ANISOU  283  CA  PRO A  35     7294  12327  10791     55    434   -414       C  
ATOM    284  C   PRO A  35      23.703  22.068  87.212  1.00 77.81           C  
ANISOU  284  C   PRO A  35     7407  11825  10334   -281    496   -287       C  
ATOM    285  O   PRO A  35      22.756  21.827  86.457  1.00 75.54           O  
ANISOU  285  O   PRO A  35     7440  11305   9957   -236    554   -256       O  
ATOM    286  CB  PRO A  35      25.871  20.904  86.627  1.00 83.42           C  
ANISOU  286  CB  PRO A  35     7377  13102  11217     27    705   -593       C  
ATOM    287  CG  PRO A  35      26.288  19.467  86.641  1.00 84.60           C  
ANISOU  287  CG  PRO A  35     7343  13301  11501    499    650   -717       C  
ATOM    288  CD  PRO A  35      25.079  18.661  86.916  1.00 81.68           C  
ANISOU  288  CD  PRO A  35     7386  12529  11119    730    468   -611       C  
ATOM    289  N   PHE A  36      23.913  23.259  87.756  1.00 77.92           N  
ANISOU  289  N   PHE A  36     7406  11905  10297   -599    458   -218       N  
ATOM    290  CA  PHE A  36      23.178  24.466  87.401  1.00 76.38           C  
ANISOU  290  CA  PHE A  36     7567  11534   9920   -924    508   -118       C  
ATOM    291  C   PHE A  36      23.089  24.755  85.883  1.00 77.98           C  
ANISOU  291  C   PHE A  36     7944  11727   9958  -1082    766   -173       C  
ATOM    292  O   PHE A  36      21.981  24.944  85.357  1.00 76.14           O  
ANISOU  292  O   PHE A  36     8101  11217   9613  -1092    753   -102       O  
ATOM    293  CB  PHE A  36      23.800  25.664  88.154  1.00 77.20           C  
ANISOU  293  CB  PHE A  36     7576  11777   9981  -1258    455    -71       C  
ATOM    294  CG  PHE A  36      23.131  26.963  87.860  1.00 75.44           C  
ANISOU  294  CG  PHE A  36     7754  11356   9552  -1581    484     26       C  
ATOM    295  CD1 PHE A  36      21.770  27.131  88.117  1.00 70.22           C  
ANISOU  295  CD1 PHE A  36     7482  10355   8845  -1485    344    136       C  
ATOM    296  CD2 PHE A  36      23.858  28.025  87.306  1.00 75.57           C  
ANISOU  296  CD2 PHE A  36     7775  11532   9407  -1985    650     -3       C  
ATOM    297  CE1 PHE A  36      21.133  28.343  87.829  1.00 71.09           C  
ANISOU  297  CE1 PHE A  36     7983  10269   8760  -1731    346    213       C  
ATOM    298  CE2 PHE A  36      23.241  29.231  87.022  1.00 73.15           C  
ANISOU  298  CE2 PHE A  36     7910  11002   8882  -2268    652     87       C  
ATOM    299  CZ  PHE A  36      21.873  29.401  87.272  1.00 72.11           C  
ANISOU  299  CZ  PHE A  36     8172  10514   8713  -2116    490    193       C  
ATOM    300  N   ASP A  37      24.244  24.773  85.198  1.00 81.37           N  
ANISOU  300  N   ASP A  37     8081  12469  10368  -1205    994   -306       N  
ATOM    301  CA  ASP A  37      24.351  25.071  83.756  1.00 83.05           C  
ANISOU  301  CA  ASP A  37     8447  12709  10398  -1403   1273   -376       C  
ATOM    302  C   ASP A  37      23.416  24.215  82.892  1.00 81.17           C  
ANISOU  302  C   ASP A  37     8499  12218  10125  -1148   1302   -379       C  
ATOM    303  O   ASP A  37      22.822  24.697  81.922  1.00 80.77           O  
ANISOU  303  O   ASP A  37     8815  11988   9884  -1319   1400   -348       O  
ATOM    304  CB  ASP A  37      25.816  24.902  83.274  1.00 87.48           C  
ANISOU  304  CB  ASP A  37     8549  13705  10986  -1496   1528   -557       C  
ATOM    305  CG  ASP A  37      26.707  26.142  83.570  1.00 93.26           C  
ANISOU  305  CG  ASP A  37     9112  14693  11628  -1961   1601   -562       C  
ATOM    306  OD1 ASP A  37      27.937  26.122  83.252  1.00100.86           O  
ANISOU  306  OD1 ASP A  37     9649  16063  12610  -2096   1814   -718       O  
ATOM    307  OD2 ASP A  37      26.195  27.161  84.104  1.00 94.77           O  
ANISOU  307  OD2 ASP A  37     9598  14692  11717  -2208   1455   -418       O  
ATOM    308  N   GLU A  38      23.280  22.942  83.238  1.00 80.05           N  
ANISOU  308  N   GLU A  38     8224  12042  10148   -749   1198   -415       N  
ATOM    309  CA  GLU A  38      22.416  22.054  82.469  1.00 79.06           C  
ANISOU  309  CA  GLU A  38     8376  11678   9984   -521   1210   -420       C  
ATOM    310  C   GLU A  38      20.961  22.429  82.639  1.00 75.53           C  
ANISOU  310  C   GLU A  38     8349  10883   9467   -561   1022   -267       C  
ATOM    311  O   GLU A  38      20.181  22.297  81.718  1.00 74.81           O  
ANISOU  311  O   GLU A  38     8571  10596   9256   -559   1064   -253       O  
ATOM    312  CB  GLU A  38      22.605  20.604  82.876  1.00 79.01           C  
ANISOU  312  CB  GLU A  38     8182  11689  10148    -98   1119   -491       C  
ATOM    313  CG  GLU A  38      24.064  20.223  83.229  1.00 85.38           C  
ANISOU  313  CG  GLU A  38     8480  12866  11094     32   1193   -638       C  
ATOM    314  CD  GLU A  38      25.130  20.791  82.285  1.00 89.70           C  
ANISOU  314  CD  GLU A  38     8795  13737  11550   -213   1515   -777       C  
ATOM    315  OE1 GLU A  38      25.015  20.582  81.041  1.00 92.57           O  
ANISOU  315  OE1 GLU A  38     9337  14056  11777   -240   1742   -849       O  
ATOM    316  OE2 GLU A  38      26.099  21.422  82.799  1.00 91.08           O  
ANISOU  316  OE2 GLU A  38     8608  14220  11780   -395   1544   -821       O  
ATOM    317  N   HIS A  39      20.596  22.882  83.833  1.00 73.89           N  
ANISOU  317  N   HIS A  39     8135  10609   9330   -587    811   -162       N  
ATOM    318  CA  HIS A  39      19.223  23.278  84.081  1.00 71.49           C  
ANISOU  318  CA  HIS A  39     8178  10015   8970   -608    640    -38       C  
ATOM    319  C   HIS A  39      18.880  24.587  83.324  1.00 70.75           C  
ANISOU  319  C   HIS A  39     8387   9824   8671   -915    711      7       C  
ATOM    320  O   HIS A  39      17.751  24.829  82.894  1.00 67.87           O  
ANISOU  320  O   HIS A  39     8353   9222   8212   -909    630     67       O  
ATOM    321  CB  HIS A  39      18.957  23.370  85.601  1.00 69.28           C  
ANISOU  321  CB  HIS A  39     7814   9697   8812   -543    415     45       C  
ATOM    322  CG  HIS A  39      18.642  22.052  86.239  1.00 71.83           C  
ANISOU  322  CG  HIS A  39     8065   9952   9274   -234    281     40       C  
ATOM    323  ND1 HIS A  39      19.395  21.519  87.267  1.00 72.68           N  
ANISOU  323  ND1 HIS A  39     7905  10188   9521    -95    183     17       N  
ATOM    324  CD2 HIS A  39      17.667  21.141  85.976  1.00 72.73           C  
ANISOU  324  CD2 HIS A  39     8372   9874   9388    -52    219     52       C  
ATOM    325  CE1 HIS A  39      18.897  20.340  87.606  1.00 74.09           C  
ANISOU  325  CE1 HIS A  39     8151  10232   9766    160     67     19       C  
ATOM    326  NE2 HIS A  39      17.859  20.078  86.831  1.00 71.79           N  
ANISOU  326  NE2 HIS A  39     8131   9754   9391    176     97     38       N  
ATOM    327  N   VAL A  40      19.872  25.437  83.177  1.00 73.18           N  
ANISOU  327  N   VAL A  40     8588  10319   8899  -1189    849    -26       N  
ATOM    328  CA  VAL A  40      19.615  26.697  82.551  1.00 74.51           C  
ANISOU  328  CA  VAL A  40     9095  10370   8846  -1497    897     21       C  
ATOM    329  C   VAL A  40      19.316  26.451  81.088  1.00 76.11           C  
ANISOU  329  C   VAL A  40     9552  10471   8897  -1515   1044    -28       C  
ATOM    330  O   VAL A  40      18.427  27.116  80.523  1.00 75.88           O  
ANISOU  330  O   VAL A  40     9936  10195   8701  -1605    972     36       O  
ATOM    331  CB  VAL A  40      20.780  27.630  82.724  1.00 77.49           C  
ANISOU  331  CB  VAL A  40     9323  10974   9145  -1838   1020     -6       C  
ATOM    332  CG1 VAL A  40      20.494  28.995  82.050  1.00 77.82           C  
ANISOU  332  CG1 VAL A  40     9816  10845   8908  -2188   1057     49       C  
ATOM    333  CG2 VAL A  40      21.110  27.752  84.239  1.00 75.43           C  
ANISOU  333  CG2 VAL A  40     8797  10817   9047  -1799    848     40       C  
ATOM    334  N   LYS A  41      20.020  25.486  80.483  1.00 77.73           N  
ANISOU  334  N   LYS A  41     9531  10850   9152  -1404   1233   -145       N  
ATOM    335  CA  LYS A  41      19.664  25.056  79.135  1.00 78.30           C  
ANISOU  335  CA  LYS A  41     9862  10802   9086  -1377   1362   -194       C  
ATOM    336  C   LYS A  41      18.236  24.475  79.084  1.00 75.28           C  
ANISOU  336  C   LYS A  41     9745  10123   8735  -1129   1145   -120       C  
ATOM    337  O   LYS A  41      17.428  24.822  78.213  1.00 74.88           O  
ANISOU  337  O   LYS A  41    10082   9854   8517  -1201   1110    -83       O  
ATOM    338  CB  LYS A  41      20.673  24.056  78.573  1.00 80.79           C  
ANISOU  338  CB  LYS A  41     9882  11359   9456  -1260   1606   -349       C  
ATOM    339  CG  LYS A  41      22.020  24.641  78.286  1.00 83.94           C  
ANISOU  339  CG  LYS A  41    10037  12076   9779  -1550   1872   -453       C  
ATOM    340  CD  LYS A  41      23.066  23.547  78.230  1.00 87.54           C  
ANISOU  340  CD  LYS A  41    10041  12835  10384  -1321   2049   -619       C  
ATOM    341  CE  LYS A  41      24.460  24.104  78.486  1.00 92.45           C  
ANISOU  341  CE  LYS A  41    10239  13863  11026  -1567   2237   -722       C  
ATOM    342  NZ  LYS A  41      24.663  24.489  79.925  1.00 92.04           N  
ANISOU  342  NZ  LYS A  41     9929  13902  11140  -1567   2007   -644       N  
ATOM    343  N   LEU A  42      17.896  23.602  80.004  1.00 72.99           N  
ANISOU  343  N   LEU A  42     9264   9824   8645   -853    989   -100       N  
ATOM    344  CA  LEU A  42      16.574  23.032  79.854  1.00 71.82           C  
ANISOU  344  CA  LEU A  42     9355   9429   8503   -673    815    -46       C  
ATOM    345  C   LEU A  42      15.510  24.136  79.960  1.00 70.72           C  
ANISOU  345  C   LEU A  42     9512   9092   8266   -796    638     58       C  
ATOM    346  O   LEU A  42      14.579  24.158  79.148  1.00 70.66           O  
ANISOU  346  O   LEU A  42     9809   8893   8147   -783    567     79       O  
ATOM    347  CB  LEU A  42      16.315  21.812  80.774  1.00 69.70           C  
ANISOU  347  CB  LEU A  42     8892   9160   8432   -383    682    -44       C  
ATOM    348  CG  LEU A  42      17.397  20.721  80.895  1.00 72.26           C  
ANISOU  348  CG  LEU A  42     8919   9667   8869   -194    801   -151       C  
ATOM    349  CD1 LEU A  42      16.783  19.495  81.486  1.00 69.38           C  
ANISOU  349  CD1 LEU A  42     8564   9181   8616     73    638   -134       C  
ATOM    350  CD2 LEU A  42      18.195  20.324  79.598  1.00 73.23           C  
ANISOU  350  CD2 LEU A  42     9044   9891   8888   -200   1065   -278       C  
ATOM    351  N   VAL A  43      15.639  25.033  80.952  1.00 70.36           N  
ANISOU  351  N   VAL A  43     9388   9087   8258   -896    552    116       N  
ATOM    352  CA  VAL A  43      14.733  26.199  81.083  1.00 69.49           C  
ANISOU  352  CA  VAL A  43     9571   8791   8040   -992    390    198       C  
ATOM    353  C   VAL A  43      14.643  27.076  79.792  1.00 71.51           C  
ANISOU  353  C   VAL A  43    10218   8913   8040  -1201    454    196       C  
ATOM    354  O   VAL A  43      13.534  27.313  79.308  1.00 70.88           O  
ANISOU  354  O   VAL A  43    10436   8622   7874  -1133    301    230       O  
ATOM    355  CB  VAL A  43      15.046  27.124  82.342  1.00 69.74           C  
ANISOU  355  CB  VAL A  43     9499   8882   8118  -1096    311    252       C  
ATOM    356  CG1 VAL A  43      14.213  28.447  82.312  1.00 67.13           C  
ANISOU  356  CG1 VAL A  43     9537   8340   7629  -1192    164    318       C  
ATOM    357  CG2 VAL A  43      14.843  26.387  83.678  1.00 65.86           C  
ANISOU  357  CG2 VAL A  43     8728   8452   7843   -892    193    272       C  
ATOM    358  N   ASN A  44      15.774  27.554  79.255  1.00 73.80           N  
ANISOU  358  N   ASN A  44    10513   9328   8200  -1459    668    152       N  
ATOM    359  CA  ASN A  44      15.761  28.398  78.049  1.00 76.33           C  
ANISOU  359  CA  ASN A  44    11255   9506   8240  -1702    740    151       C  
ATOM    360  C   ASN A  44      15.022  27.722  76.894  1.00 77.10           C  
ANISOU  360  C   ASN A  44    11594   9442   8257  -1577    723    127       C  
ATOM    361  O   ASN A  44      14.078  28.308  76.347  1.00 77.87           O  
ANISOU  361  O   ASN A  44    12091   9292   8204  -1582    554    176       O  
ATOM    362  CB  ASN A  44      17.181  28.797  77.600  1.00 79.05           C  
ANISOU  362  CB  ASN A  44    11520  10061   8456  -2031   1029     83       C  
ATOM    363  CG  ASN A  44      17.811  29.873  78.492  1.00 80.96           C  
ANISOU  363  CG  ASN A  44    11694  10397   8670  -2273   1016    123       C  
ATOM    364  OD1 ASN A  44      17.120  30.626  79.176  1.00 79.51           O  
ANISOU  364  OD1 ASN A  44    11694  10041   8473  -2245    795    210       O  
ATOM    365  ND2 ASN A  44      19.143  29.951  78.468  1.00 84.89           N  
ANISOU  365  ND2 ASN A  44    11924  11183   9150  -2519   1258     48       N  
ATOM    366  N   GLU A  45      15.420  26.495  76.543  1.00 77.21           N  
ANISOU  366  N   GLU A  45    11386   9584   8368  -1447    873     50       N  
ATOM    367  CA  GLU A  45      14.709  25.706  75.515  1.00 77.66           C  
ANISOU  367  CA  GLU A  45    11666   9484   8357  -1318    847     26       C  
ATOM    368  C   GLU A  45      13.182  25.698  75.658  1.00 74.76           C  
ANISOU  368  C   GLU A  45    11495   8889   8022  -1136    534    102       C  
ATOM    369  O   GLU A  45      12.451  26.026  74.716  1.00 75.79           O  
ANISOU  369  O   GLU A  45    12009   8812   7975  -1174    429    121       O  
ATOM    370  CB  GLU A  45      15.240  24.260  75.424  1.00 78.16           C  
ANISOU  370  CB  GLU A  45    11440   9699   8559  -1131   1003    -64       C  
ATOM    371  CG  GLU A  45      14.184  23.236  74.993  1.00 79.58           C  
ANISOU  371  CG  GLU A  45    11769   9704   8764   -910    859    -57       C  
ATOM    372  CD  GLU A  45      14.774  21.922  74.487  1.00 85.28           C  
ANISOU  372  CD  GLU A  45    12374  10510   9517   -772   1047   -160       C  
ATOM    373  OE1 GLU A  45      14.696  21.676  73.247  1.00 87.74           O  
ANISOU  373  OE1 GLU A  45    12979  10712   9646   -831   1149   -204       O  
ATOM    374  OE2 GLU A  45      15.310  21.139  75.323  1.00 84.26           O  
ANISOU  374  OE2 GLU A  45    11893  10539   9582   -593   1083   -199       O  
ATOM    375  N   LEU A  46      12.717  25.299  76.828  1.00 72.28           N  
ANISOU  375  N   LEU A  46    10910   8627   7928   -942    386    134       N  
ATOM    376  CA  LEU A  46      11.283  25.131  77.101  1.00 70.27           C  
ANISOU  376  CA  LEU A  46    10735   8225   7738   -762    116    181       C  
ATOM    377  C   LEU A  46      10.625  26.488  77.000  1.00 70.03           C  
ANISOU  377  C   LEU A  46    11003   8034   7571   -837    -59    235       C  
ATOM    378  O   LEU A  46       9.471  26.615  76.544  1.00 69.73           O  
ANISOU  378  O   LEU A  46    11185   7834   7476   -739   -269    251       O  
ATOM    379  CB  LEU A  46      11.074  24.550  78.492  1.00 67.86           C  
ANISOU  379  CB  LEU A  46    10080   8033   7673   -597     36    198       C  
ATOM    380  CG  LEU A  46       9.765  23.783  78.567  1.00 69.40           C  
ANISOU  380  CG  LEU A  46    10285   8140   7943   -423   -156    208       C  
ATOM    381  CD1 LEU A  46       9.811  22.579  77.586  1.00 71.32           C  
ANISOU  381  CD1 LEU A  46    10609   8347   8141   -380    -75    159       C  
ATOM    382  CD2 LEU A  46       9.429  23.325  80.009  1.00 64.87           C  
ANISOU  382  CD2 LEU A  46     9419   7658   7572   -301   -242    228       C  
ATOM    383  N   THR A  47      11.402  27.500  77.392  1.00 69.70           N  
ANISOU  383  N   THR A  47    10981   8039   7464  -1012     22    254       N  
ATOM    384  CA  THR A  47      10.989  28.862  77.332  1.00 69.89           C  
ANISOU  384  CA  THR A  47    11337   7893   7325  -1100   -126    300       C  
ATOM    385  C   THR A  47      10.877  29.315  75.878  1.00 72.17           C  
ANISOU  385  C   THR A  47    12095   7989   7338  -1241   -126    293       C  
ATOM    386  O   THR A  47       9.837  29.855  75.521  1.00 72.47           O  
ANISOU  386  O   THR A  47    12441   7818   7277  -1141   -370    319       O  
ATOM    387  CB  THR A  47      11.909  29.750  78.178  1.00 71.08           C  
ANISOU  387  CB  THR A  47    11405   8140   7463  -1284    -36    324       C  
ATOM    388  OG1 THR A  47      11.623  29.520  79.570  1.00 69.52           O  
ANISOU  388  OG1 THR A  47    10881   8041   7491  -1114   -131    345       O  
ATOM    389  CG2 THR A  47      11.712  31.238  77.861  1.00 70.60           C  
ANISOU  389  CG2 THR A  47    11811   7863   7149  -1442   -150    366       C  
ATOM    390  N   GLU A  48      11.871  29.087  75.018  1.00 73.61           N  
ANISOU  390  N   GLU A  48    12348   8234   7387  -1455    130    250       N  
ATOM    391  CA  GLU A  48      11.620  29.358  73.574  1.00 77.09           C  
ANISOU  391  CA  GLU A  48    13277   8463   7550  -1577    117    241       C  
ATOM    392  C   GLU A  48      10.273  28.777  73.118  1.00 75.75           C  
ANISOU  392  C   GLU A  48    13230   8134   7418  -1322   -141    250       C  
ATOM    393  O   GLU A  48       9.410  29.495  72.589  1.00 76.53           O  
ANISOU  393  O   GLU A  48    13725   7997   7356  -1288   -386    282       O  
ATOM    394  CB  GLU A  48      12.734  28.858  72.651  1.00 78.98           C  
ANISOU  394  CB  GLU A  48    13529   8816   7664  -1795    453    169       C  
ATOM    395  CG  GLU A  48      13.923  29.866  72.540  1.00 85.83           C  
ANISOU  395  CG  GLU A  48    14518   9758   8333  -2173    681    157       C  
ATOM    396  CD  GLU A  48      15.228  29.382  73.216  1.00 89.53           C  
ANISOU  396  CD  GLU A  48    14456  10585   8974  -2256    974     89       C  
ATOM    397  OE1 GLU A  48      16.130  30.207  73.497  1.00 92.02           O  
ANISOU  397  OE1 GLU A  48    14747  11019   9196  -2546   1116     85       O  
ATOM    398  OE2 GLU A  48      15.364  28.165  73.462  1.00 92.22           O  
ANISOU  398  OE2 GLU A  48    14412  11091   9537  -2031   1050     36       O  
ATOM    399  N   PHE A  49      10.083  27.492  73.410  1.00 73.56           N  
ANISOU  399  N   PHE A  49    12603   7991   7357  -1139   -108    219       N  
ATOM    400  CA  PHE A  49       8.934  26.762  72.942  1.00 72.75           C  
ANISOU  400  CA  PHE A  49    12574   7780   7286   -952   -312    216       C  
ATOM    401  C   PHE A  49       7.652  27.350  73.496  1.00 71.49           C  
ANISOU  401  C   PHE A  49    12439   7527   7196   -768   -648    255       C  
ATOM    402  O   PHE A  49       6.618  27.351  72.843  1.00 72.20           O  
ANISOU  402  O   PHE A  49    12752   7469   7212   -669   -885    257       O  
ATOM    403  CB  PHE A  49       9.057  25.282  73.323  1.00 71.54           C  
ANISOU  403  CB  PHE A  49    12048   7790   7343   -818   -204    177       C  
ATOM    404  CG  PHE A  49       7.915  24.449  72.843  1.00 69.74           C  
ANISOU  404  CG  PHE A  49    11898   7464   7135   -675   -401    172       C  
ATOM    405  CD1 PHE A  49       7.815  24.081  71.508  1.00 70.08           C  
ANISOU  405  CD1 PHE A  49    12279   7364   6984   -745   -384    148       C  
ATOM    406  CD2 PHE A  49       6.927  24.040  73.727  1.00 68.93           C  
ANISOU  406  CD2 PHE A  49    11542   7419   7230   -496   -601    187       C  
ATOM    407  CE1 PHE A  49       6.761  23.342  71.050  1.00 68.35           C  
ANISOU  407  CE1 PHE A  49    12146   7055   6769   -642   -586    145       C  
ATOM    408  CE2 PHE A  49       5.863  23.265  73.274  1.00 66.77           C  
ANISOU  408  CE2 PHE A  49    11324   7080   6964   -408   -785    176       C  
ATOM    409  CZ  PHE A  49       5.791  22.924  71.929  1.00 70.25           C  
ANISOU  409  CZ  PHE A  49    12106   7374   7213   -481   -787    158       C  
ATOM    410  N   ALA A  50       7.713  27.809  74.729  1.00 70.40           N  
ANISOU  410  N   ALA A  50    12050   7493   7207   -709   -671    276       N  
ATOM    411  CA  ALA A  50       6.622  28.592  75.253  1.00 70.27           C  
ANISOU  411  CA  ALA A  50    12088   7390   7223   -541   -957    297       C  
ATOM    412  C   ALA A  50       6.290  29.823  74.354  1.00 72.94           C  
ANISOU  412  C   ALA A  50    12961   7467   7285   -593  -1138    316       C  
ATOM    413  O   ALA A  50       5.126  30.025  74.052  1.00 73.52           O  
ANISOU  413  O   ALA A  50    13173   7423   7337   -406  -1425    305       O  
ATOM    414  CB  ALA A  50       6.927  29.006  76.644  1.00 68.53           C  
ANISOU  414  CB  ALA A  50    11590   7296   7151   -513   -914    314       C  
ATOM    415  N   LYS A  51       7.283  30.619  73.916  1.00 74.61           N  
ANISOU  415  N   LYS A  51    13482   7590   7277   -848   -985    337       N  
ATOM    416  CA  LYS A  51       6.989  31.844  73.166  1.00 77.49           C  
ANISOU  416  CA  LYS A  51    14419   7672   7351   -911  -1172    361       C  
ATOM    417  C   LYS A  51       6.336  31.449  71.846  1.00 79.80           C  
ANISOU  417  C   LYS A  51    15026   7798   7496   -871  -1319    346       C  
ATOM    418  O   LYS A  51       5.379  32.124  71.375  1.00 81.98           O  
ANISOU  418  O   LYS A  51    15663   7849   7638   -725  -1646    352       O  
ATOM    419  CB  LYS A  51       8.259  32.682  72.868  1.00 79.95           C  
ANISOU  419  CB  LYS A  51    15034   7926   7415  -1273   -943    384       C  
ATOM    420  CG  LYS A  51       8.945  33.420  74.082  1.00 78.93           C  
ANISOU  420  CG  LYS A  51    14736   7904   7350  -1374   -845    409       C  
ATOM    421  CD  LYS A  51      10.474  33.585  73.790  1.00 80.10           C  
ANISOU  421  CD  LYS A  51    14924   8164   7347  -1788   -491    404       C  
ATOM    422  CE  LYS A  51      11.352  33.913  75.045  1.00 78.42           C  
ANISOU  422  CE  LYS A  51    14377   8158   7262  -1914   -340    417       C  
ATOM    423  NZ  LYS A  51      11.791  35.364  75.084  1.00 79.30           N  
ANISOU  423  NZ  LYS A  51    14943   8097   7091  -2193   -368    459       N  
ATOM    424  N   THR A  52       6.844  30.356  71.246  1.00 78.40           N  
ANISOU  424  N   THR A  52    14730   7722   7336   -983  -1094    319       N  
ATOM    425  CA  THR A  52       6.375  29.932  69.941  1.00 78.31           C  
ANISOU  425  CA  THR A  52    15053   7547   7155   -995  -1196    306       C  
ATOM    426  C   THR A  52       4.898  29.509  70.037  1.00 77.32           C  
ANISOU  426  C   THR A  52    14796   7402   7180   -686  -1549    294       C  
ATOM    427  O   THR A  52       4.170  29.587  69.042  1.00 79.24           O  
ANISOU  427  O   THR A  52    15398   7450   7260   -640  -1789    292       O  
ATOM    428  CB  THR A  52       7.247  28.776  69.383  1.00 78.39           C  
ANISOU  428  CB  THR A  52    14935   7685   7166  -1154   -860    266       C  
ATOM    429  OG1 THR A  52       8.479  29.291  68.875  1.00 77.97           O  
ANISOU  429  OG1 THR A  52    15126   7613   6885  -1472   -565    257       O  
ATOM    430  CG2 THR A  52       6.563  28.080  68.275  1.00 78.16           C  
ANISOU  430  CG2 THR A  52    15150   7517   7030  -1106   -994    249       C  
ATOM    431  N   CYS A  53       4.454  29.078  71.217  1.00 73.32           N  
ANISOU  431  N   CYS A  53    13785   7103   6971   -494  -1587    281       N  
ATOM    432  CA  CYS A  53       3.082  28.590  71.358  1.00 72.68           C  
ANISOU  432  CA  CYS A  53    13509   7064   7042   -242  -1882    253       C  
ATOM    433  C   CYS A  53       2.129  29.719  71.649  1.00 72.51           C  
ANISOU  433  C   CYS A  53    13614   6938   7000    -27  -2218    246       C  
ATOM    434  O   CYS A  53       0.927  29.628  71.343  1.00 72.00           O  
ANISOU  434  O   CYS A  53    13545   6845   6964    173  -2531    210       O  
ATOM    435  CB  CYS A  53       2.927  27.541  72.460  1.00 71.04           C  
ANISOU  435  CB  CYS A  53    12726   7127   7140   -152  -1773    231       C  
ATOM    436  SG  CYS A  53       3.687  25.966  72.203  1.00 71.87           S  
ANISOU  436  SG  CYS A  53    12645   7352   7310   -290  -1474    218       S  
ATOM    437  N   VAL A  54       2.682  30.763  72.262  1.00 72.06           N  
ANISOU  437  N   VAL A  54    13654   6834   6890    -64  -2153    271       N  
ATOM    438  CA  VAL A  54       2.036  32.077  72.372  1.00 74.04           C  
ANISOU  438  CA  VAL A  54    14200   6903   7030    116  -2451    266       C  
ATOM    439  C   VAL A  54       1.906  32.681  70.963  1.00 76.75           C  
ANISOU  439  C   VAL A  54    15192   6927   7041     50  -2648    284       C  
ATOM    440  O   VAL A  54       0.805  33.047  70.545  1.00 78.35           O  
ANISOU  440  O   VAL A  54    15575   7000   7193    295  -3022    252       O  
ATOM    441  CB  VAL A  54       2.790  33.030  73.372  1.00 74.28           C  
ANISOU  441  CB  VAL A  54    14239   6934   7049     44  -2309    295       C  
ATOM    442  CG1 VAL A  54       2.629  34.447  72.978  1.00 78.29           C  
ANISOU  442  CG1 VAL A  54    15325   7137   7284     84  -2539    311       C  
ATOM    443  CG2 VAL A  54       2.304  32.868  74.823  1.00 72.55           C  
ANISOU  443  CG2 VAL A  54    13496   6946   7125    258  -2316    260       C  
ATOM    444  N   ALA A  55       2.985  32.718  70.193  1.00 77.68           N  
ANISOU  444  N   ALA A  55    15652   6931   6931   -277  -2408    324       N  
ATOM    445  CA  ALA A  55       2.854  33.222  68.821  1.00 81.93           C  
ANISOU  445  CA  ALA A  55    16851   7152   7126   -372  -2586    342       C  
ATOM    446  C   ALA A  55       1.891  32.399  67.949  1.00 84.16           C  
ANISOU  446  C   ALA A  55    17148   7404   7424   -233  -2822    312       C  
ATOM    447  O   ALA A  55       0.989  32.971  67.318  1.00 87.15           O  
ANISOU  447  O   ALA A  55    17899   7561   7654    -55  -3215    302       O  
ATOM    448  CB  ALA A  55       4.211  33.409  68.142  1.00 82.18           C  
ANISOU  448  CB  ALA A  55    17249   7088   6886   -791  -2245    377       C  
ATOM    449  N   ASP A  56       2.056  31.073  67.932  1.00 82.66           N  
ANISOU  449  N   ASP A  56    16571   7428   7407   -300  -2612    294       N  
ATOM    450  CA  ASP A  56       1.211  30.198  67.110  1.00 84.29           C  
ANISOU  450  CA  ASP A  56    16796   7613   7617   -220  -2813    269       C  
ATOM    451  C   ASP A  56       0.657  29.025  67.918  1.00 82.04           C  
ANISOU  451  C   ASP A  56    15858   7636   7676    -78  -2782    230       C  
ATOM    452  O   ASP A  56       1.417  28.132  68.268  1.00 78.95           O  
ANISOU  452  O   ASP A  56    15180   7414   7403   -218  -2444    232       O  
ATOM    453  CB  ASP A  56       2.014  29.615  65.928  1.00 85.56           C  
ANISOU  453  CB  ASP A  56    17313   7655   7542   -518  -2575    284       C  
ATOM    454  CG  ASP A  56       1.196  28.625  65.105  1.00 89.57           C  
ANISOU  454  CG  ASP A  56    17852   8136   8045   -461  -2766    262       C  
ATOM    455  OD1 ASP A  56      -0.054  28.801  65.079  1.00 91.31           O  
ANISOU  455  OD1 ASP A  56    18036   8329   8329   -216  -3183    241       O  
ATOM    456  OD2 ASP A  56       1.786  27.678  64.489  1.00 93.59           O  
ANISOU  456  OD2 ASP A  56    18417   8658   8484   -654  -2509    255       O  
ATOM    457  N   GLU A  57      -0.651  28.996  68.172  1.00 82.51           N  
ANISOU  457  N   GLU A  57    15702   7769   7880    188  -3133    187       N  
ATOM    458  CA  GLU A  57      -1.186  28.011  69.133  1.00 81.02           C  
ANISOU  458  CA  GLU A  57    14881   7891   8011    290  -3086    146       C  
ATOM    459  C   GLU A  57      -1.382  26.572  68.608  1.00 79.47           C  
ANISOU  459  C   GLU A  57    14562   7778   7856    173  -3028    135       C  
ATOM    460  O   GLU A  57      -1.203  25.573  69.341  1.00 78.69           O  
ANISOU  460  O   GLU A  57    14049   7893   7955    123  -2816    125       O  
ATOM    461  CB  GLU A  57      -2.424  28.554  69.841  1.00 81.98           C  
ANISOU  461  CB  GLU A  57    14721   8130   8298    599  -3413     84       C  
ATOM    462  CG  GLU A  57      -2.030  29.136  71.193  1.00 83.11           C  
ANISOU  462  CG  GLU A  57    14582   8402   8595    672  -3241     83       C  
ATOM    463  CD  GLU A  57      -3.137  29.962  71.879  1.00 86.81           C  
ANISOU  463  CD  GLU A  57    14860   8946   9179   1005  -3544      9       C  
ATOM    464  OE1 GLU A  57      -3.954  30.619  71.179  1.00 92.13           O  
ANISOU  464  OE1 GLU A  57    15805   9469   9730   1204  -3916    -29       O  
ATOM    465  OE2 GLU A  57      -3.181  29.944  73.120  1.00 82.68           O  
ANISOU  465  OE2 GLU A  57    13922   8631   8861   1080  -3412    -20       O  
ATOM    466  N   SER A  58      -1.737  26.512  67.343  1.00 80.21           N  
ANISOU  466  N   SER A  58    15068   7672   7735    127  -3233    139       N  
ATOM    467  CA  SER A  58      -1.806  25.335  66.499  1.00 79.44           C  
ANISOU  467  CA  SER A  58    15071   7548   7567    -22  -3200    138       C  
ATOM    468  C   SER A  58      -0.505  24.640  66.247  1.00 77.69           C  
ANISOU  468  C   SER A  58    14959   7296   7263   -256  -2770    164       C  
ATOM    469  O   SER A  58      -0.521  23.621  65.653  1.00 78.50           O  
ANISOU  469  O   SER A  58    15135   7378   7314   -360  -2717    156       O  
ATOM    470  CB  SER A  58      -2.226  25.799  65.101  1.00 81.73           C  
ANISOU  470  CB  SER A  58    15942   7548   7563    -40  -3503    149       C  
ATOM    471  OG  SER A  58      -3.570  26.161  65.062  1.00 82.89           O  
ANISOU  471  OG  SER A  58    15998   7724   7771    190  -3962    106       O  
ATOM    472  N   HIS A  59       0.625  25.226  66.568  1.00 77.34           N  
ANISOU  472  N   HIS A  59    14978   7234   7174   -345  -2479    188       N  
ATOM    473  CA  HIS A  59       1.884  24.615  66.226  1.00 78.14           C  
ANISOU  473  CA  HIS A  59    15176   7328   7185   -552  -2074    190       C  
ATOM    474  C   HIS A  59       2.051  23.323  67.051  1.00 76.59           C  
ANISOU  474  C   HIS A  59    14495   7367   7240   -523  -1875    166       C  
ATOM    475  O   HIS A  59       1.573  23.230  68.183  1.00 76.01           O  
ANISOU  475  O   HIS A  59    13988   7480   7411   -390  -1946    161       O  
ATOM    476  CB  HIS A  59       3.005  25.643  66.411  1.00 79.24           C  
ANISOU  476  CB  HIS A  59    15464   7426   7217   -672  -1835    211       C  
ATOM    477  CG  HIS A  59       4.374  25.115  66.129  1.00 83.78           C  
ANISOU  477  CG  HIS A  59    16068   8050   7713   -879  -1395    190       C  
ATOM    478  ND1 HIS A  59       5.150  24.498  67.094  1.00 85.11           N  
ANISOU  478  ND1 HIS A  59    15775   8460   8104   -865  -1102    169       N  
ATOM    479  CD2 HIS A  59       5.108  25.099  64.990  1.00 88.85           C  
ANISOU  479  CD2 HIS A  59    17138   8544   8076  -1093  -1197    174       C  
ATOM    480  CE1 HIS A  59       6.291  24.102  66.555  1.00 87.14           C  
ANISOU  480  CE1 HIS A  59    16137   8734   8239  -1033   -752    131       C  
ATOM    481  NE2 HIS A  59       6.294  24.456  65.278  1.00 90.04           N  
ANISOU  481  NE2 HIS A  59    17036   8875   8300  -1185   -782    131       N  
ATOM    482  N   ALA A  60       2.669  22.306  66.460  1.00 76.77           N  
ANISOU  482  N   ALA A  60    14626   7362   7180   -642  -1643    145       N  
ATOM    483  CA  ALA A  60       2.778  20.962  67.031  1.00 75.50           C  
ANISOU  483  CA  ALA A  60    14132   7356   7197   -611  -1495    119       C  
ATOM    484  C   ALA A  60       3.228  20.940  68.501  1.00 73.14           C  
ANISOU  484  C   ALA A  60    13344   7285   7161   -525  -1334    121       C  
ATOM    485  O   ALA A  60       4.116  21.680  68.890  1.00 74.03           O  
ANISOU  485  O   ALA A  60    13402   7444   7281   -554  -1147    129       O  
ATOM    486  CB  ALA A  60       3.722  20.105  66.158  1.00 76.15           C  
ANISOU  486  CB  ALA A  60    14469   7351   7113   -732  -1199     83       C  
ATOM    487  N   GLY A  61       2.604  20.126  69.328  1.00 70.92           N  
ANISOU  487  N   GLY A  61    12727   7142   7078   -445  -1416    114       N  
ATOM    488  CA  GLY A  61       3.049  20.015  70.725  1.00 68.78           C  
ANISOU  488  CA  GLY A  61    12035   7065   7035   -375  -1266    116       C  
ATOM    489  C   GLY A  61       2.535  21.048  71.738  1.00 67.99           C  
ANISOU  489  C   GLY A  61    11682   7072   7078   -280  -1413    135       C  
ATOM    490  O   GLY A  61       2.563  20.824  72.951  1.00 66.24           O  
ANISOU  490  O   GLY A  61    11109   7011   7049   -223  -1355    136       O  
ATOM    491  N   CYS A  62       2.068  22.185  71.237  1.00 68.47           N  
ANISOU  491  N   CYS A  62    11960   7027   7027   -254  -1610    147       N  
ATOM    492  CA  CYS A  62       1.525  23.230  72.045  1.00 67.31           C  
ANISOU  492  CA  CYS A  62    11648   6946   6980   -133  -1771    152       C  
ATOM    493  C   CYS A  62       0.283  22.846  72.793  1.00 66.38           C  
ANISOU  493  C   CYS A  62    11189   6987   7046    -17  -1979    120       C  
ATOM    494  O   CYS A  62      -0.057  23.532  73.753  1.00 65.16           O  
ANISOU  494  O   CYS A  62    10804   6938   7016     97  -2042    110       O  
ATOM    495  CB  CYS A  62       1.233  24.439  71.167  1.00 70.63           C  
ANISOU  495  CB  CYS A  62    12465   7171   7200   -110  -1978    163       C  
ATOM    496  SG  CYS A  62       2.737  25.186  70.541  1.00 75.61           S  
ANISOU  496  SG  CYS A  62    13479   7646   7602   -298  -1702    197       S  
ATOM    497  N   GLU A  63      -0.384  21.748  72.403  1.00 67.23           N  
ANISOU  497  N   GLU A  63    11260   7123   7162    -63  -2070     98       N  
ATOM    498  CA  GLU A  63      -1.500  21.181  73.230  1.00 68.42           C  
ANISOU  498  CA  GLU A  63    11031   7476   7491    -18  -2211     57       C  
ATOM    499  C   GLU A  63      -1.140  20.076  74.235  1.00 67.32           C  
ANISOU  499  C   GLU A  63    10616   7473   7491    -96  -1995     59       C  
ATOM    500  O   GLU A  63      -2.016  19.652  74.992  1.00 69.17           O  
ANISOU  500  O   GLU A  63    10552   7877   7852   -100  -2082     24       O  
ATOM    501  CB  GLU A  63      -2.643  20.652  72.386  1.00 70.40           C  
ANISOU  501  CB  GLU A  63    11356   7716   7677    -52  -2483     22       C  
ATOM    502  CG  GLU A  63      -2.425  19.195  71.907  1.00 73.06           C  
ANISOU  502  CG  GLU A  63    11811   8002   7946   -226  -2374     32       C  
ATOM    503  CD  GLU A  63      -1.191  18.996  71.000  1.00 73.76           C  
ANISOU  503  CD  GLU A  63    12294   7876   7856   -300  -2156     69       C  
ATOM    504  OE1 GLU A  63      -1.144  17.945  70.361  1.00 78.63           O  
ANISOU  504  OE1 GLU A  63    13095   8408   8374   -410  -2122     66       O  
ATOM    505  OE2 GLU A  63      -0.266  19.842  70.924  1.00 72.27           O  
ANISOU  505  OE2 GLU A  63    12235   7611   7614   -264  -2006     93       O  
ATOM    506  N   LYS A  64       0.100  19.576  74.238  1.00 66.17           N  
ANISOU  506  N   LYS A  64    10571   7259   7312   -159  -1727     90       N  
ATOM    507  CA  LYS A  64       0.498  18.486  75.185  1.00 64.27           C  
ANISOU  507  CA  LYS A  64    10121   7113   7185   -204  -1551     92       C  
ATOM    508  C   LYS A  64       0.487  19.072  76.555  1.00 62.78           C  
ANISOU  508  C   LYS A  64     9618   7076   7161   -135  -1513     94       C  
ATOM    509  O   LYS A  64       0.748  20.273  76.653  1.00 63.22           O  
ANISOU  509  O   LYS A  64     9686   7119   7214    -59  -1520    106       O  
ATOM    510  CB  LYS A  64       1.897  18.006  74.887  1.00 63.08           C  
ANISOU  510  CB  LYS A  64    10130   6868   6970   -225  -1290    107       C  
ATOM    511  CG  LYS A  64       1.919  17.034  73.686  1.00 65.93           C  
ANISOU  511  CG  LYS A  64    10801   7080   7168   -300  -1286     92       C  
ATOM    512  CD  LYS A  64       3.330  16.776  73.158  1.00 67.10           C  
ANISOU  512  CD  LYS A  64    11131   7140   7225   -291  -1016     82       C  
ATOM    513  CE  LYS A  64       3.316  15.729  72.032  1.00 65.20           C  
ANISOU  513  CE  LYS A  64    11216   6742   6814   -349  -1000     56       C  
ATOM    514  NZ  LYS A  64       4.137  16.298  70.865  1.00 70.23           N  
ANISOU  514  NZ  LYS A  64    12151   7262   7271   -378   -855     40       N  
ATOM    515  N   SER A  65       0.196  18.265  77.593  1.00 61.45           N  
ANISOU  515  N   SER A  65     9215   7028   7107   -177  -1475     84       N  
ATOM    516  CA ASER A  65       0.165  18.745  78.977  0.50 59.90           C  
ANISOU  516  CA ASER A  65     8735   6972   7054   -128  -1428     83       C  
ATOM    517  CA BSER A  65       0.158  18.758  78.972  0.50 58.67           C  
ANISOU  517  CA BSER A  65     8579   6816   6897   -127  -1430     83       C  
ATOM    518  C   SER A  65       1.499  19.324  79.413  1.00 58.36           C  
ANISOU  518  C   SER A  65     8552   6741   6882    -75  -1242    123       C  
ATOM    519  O   SER A  65       2.564  19.037  78.843  1.00 56.95           O  
ANISOU  519  O   SER A  65     8538   6468   6634    -89  -1101    142       O  
ATOM    520  CB ASER A  65      -0.198  17.601  79.930  0.50 59.83           C  
ANISOU  520  CB ASER A  65     8558   7058   7116   -227  -1388     71       C  
ATOM    521  CB BSER A  65      -0.301  17.653  79.949  0.50 58.48           C  
ANISOU  521  CB BSER A  65     8373   6898   6950   -227  -1402     68       C  
ATOM    522  OG ASER A  65      -1.580  17.605  80.252  0.50 62.97           O  
ANISOU  522  OG ASER A  65     8756   7607   7560   -277  -1543     18       O  
ATOM    523  OG BSER A  65       0.744  16.789  80.392  0.50 52.34           O  
ANISOU  523  OG BSER A  65     7656   6056   6176   -253  -1227    100       O  
ATOM    524  N   LEU A  66       1.464  20.100  80.472  1.00 59.31           N  
ANISOU  524  N   LEU A  66     8483   6955   7097    -21  -1232    125       N  
ATOM    525  CA  LEU A  66       2.704  20.533  81.066  1.00 60.18           C  
ANISOU  525  CA  LEU A  66     8569   7058   7239     -4  -1068    163       C  
ATOM    526  C   LEU A  66       3.629  19.406  81.589  1.00 58.77           C  
ANISOU  526  C   LEU A  66     8340   6887   7105    -38   -911    179       C  
ATOM    527  O   LEU A  66       4.835  19.616  81.642  1.00 59.39           O  
ANISOU  527  O   LEU A  66     8431   6951   7181    -24   -774    198       O  
ATOM    528  CB  LEU A  66       2.426  21.617  82.116  1.00 60.96           C  
ANISOU  528  CB  LEU A  66     8511   7237   7413     56  -1106    162       C  
ATOM    529  CG  LEU A  66       2.185  23.005  81.444  1.00 67.19           C  
ANISOU  529  CG  LEU A  66     9464   7950   8115    128  -1219    157       C  
ATOM    530  CD1 LEU A  66       1.592  24.095  82.418  1.00 65.28           C  
ANISOU  530  CD1 LEU A  66     9099   7773   7931    231  -1302    134       C  
ATOM    531  CD2 LEU A  66       3.502  23.557  80.758  1.00 67.17           C  
ANISOU  531  CD2 LEU A  66     9687   7834   8001     67  -1092    199       C  
ATOM    532  N   HIS A  67       3.101  18.243  81.954  1.00 57.77           N  
ANISOU  532  N   HIS A  67     8167   6780   7004    -85   -939    166       N  
ATOM    533  CA  HIS A  67       3.955  17.136  82.474  1.00 59.36           C  
ANISOU  533  CA  HIS A  67     8376   6951   7228    -85   -827    178       C  
ATOM    534  C   HIS A  67       4.692  16.493  81.326  1.00 59.83           C  
ANISOU  534  C   HIS A  67     8641   6900   7193    -58   -748    165       C  
ATOM    535  O   HIS A  67       5.885  16.159  81.432  1.00 59.21           O  
ANISOU  535  O   HIS A  67     8565   6805   7127     14   -617    163       O  
ATOM    536  CB  HIS A  67       3.149  15.959  83.119  1.00 60.80           C  
ANISOU  536  CB  HIS A  67     8541   7143   7416   -176   -888    167       C  
ATOM    537  CG  HIS A  67       2.345  16.318  84.334  1.00 63.23           C  
ANISOU  537  CG  HIS A  67     8648   7575   7802   -233   -935    161       C  
ATOM    538  ND1 HIS A  67       0.988  16.042  84.431  1.00 63.00           N  
ANISOU  538  ND1 HIS A  67     8547   7629   7760   -350  -1036    122       N  
ATOM    539  CD2 HIS A  67       2.702  16.900  85.514  1.00 66.27           C  
ANISOU  539  CD2 HIS A  67     8887   8026   8267   -203   -886    179       C  
ATOM    540  CE1 HIS A  67       0.540  16.448  85.611  1.00 64.54           C  
ANISOU  540  CE1 HIS A  67     8553   7945   8026   -382  -1025    108       C  
ATOM    541  NE2 HIS A  67       1.552  16.982  86.287  1.00 68.27           N  
ANISOU  541  NE2 HIS A  67     8998   8393   8549   -292   -940    147       N  
ATOM    542  N   THR A  68       3.935  16.279  80.242  1.00 60.01           N  
ANISOU  542  N   THR A  68     8830   6854   7116   -109   -837    147       N  
ATOM    543  CA  THR A  68       4.444  15.601  79.087  1.00 60.09           C  
ANISOU  543  CA  THR A  68     9081   6742   7009    -97   -770    127       C  
ATOM    544  C   THR A  68       5.602  16.376  78.564  1.00 60.97           C  
ANISOU  544  C   THR A  68     9225   6851   7091    -42   -619    123       C  
ATOM    545  O   THR A  68       6.643  15.797  78.307  1.00 61.46           O  
ANISOU  545  O   THR A  68     9340   6885   7127     21   -466     95       O  
ATOM    546  CB  THR A  68       3.401  15.561  78.012  1.00 61.74           C  
ANISOU  546  CB  THR A  68     9467   6884   7109   -177   -916    115       C  
ATOM    547  OG1 THR A  68       2.173  15.078  78.563  1.00 61.59           O  
ANISOU  547  OG1 THR A  68     9348   6926   7127   -268  -1069    111       O  
ATOM    548  CG2 THR A  68       3.854  14.754  76.835  1.00 56.05           C  
ANISOU  548  CG2 THR A  68     9037   6015   6243   -180   -847     92       C  
ATOM    549  N   LEU A  69       5.418  17.687  78.382  1.00 61.19           N  
ANISOU  549  N   LEU A  69     9231   6909   7108    -67   -662    140       N  
ATOM    550  CA  LEU A  69       6.530  18.520  77.948  1.00 61.99           C  
ANISOU  550  CA  LEU A  69     9378   7017   7158    -72   -509    137       C  
ATOM    551  C   LEU A  69       7.647  18.585  78.978  1.00 61.65           C  
ANISOU  551  C   LEU A  69     9104   7091   7230    -27   -367    140       C  
ATOM    552  O   LEU A  69       8.803  18.388  78.601  1.00 62.14           O  
ANISOU  552  O   LEU A  69     9168   7181   7262    -10   -188    105       O  
ATOM    553  CB  LEU A  69       6.103  19.941  77.583  1.00 62.71           C  
ANISOU  553  CB  LEU A  69     9562   7081   7183   -120   -605    159       C  
ATOM    554  CG  LEU A  69       5.020  20.122  76.545  1.00 63.05           C  
ANISOU  554  CG  LEU A  69     9839   7010   7106   -145   -789    155       C  
ATOM    555  CD1 LEU A  69       4.376  21.502  76.774  1.00 64.09           C  
ANISOU  555  CD1 LEU A  69     9978   7140   7235   -121   -952    175       C  
ATOM    556  CD2 LEU A  69       5.617  19.944  75.155  1.00 63.60           C  
ANISOU  556  CD2 LEU A  69    10212   6958   6994   -211   -679    134       C  
ATOM    557  N   PHE A  70       7.339  18.886  80.250  1.00 60.15           N  
ANISOU  557  N   PHE A  70     8712   6980   7164    -10   -443    171       N  
ATOM    558  CA  PHE A  70       8.410  18.789  81.282  1.00 60.78           C  
ANISOU  558  CA  PHE A  70     8583   7161   7350     35   -339    175       C  
ATOM    559  C   PHE A  70       9.083  17.413  81.174  1.00 61.01           C  
ANISOU  559  C   PHE A  70     8621   7171   7390    130   -253    134       C  
ATOM    560  O   PHE A  70      10.296  17.322  80.959  1.00 61.95           O  
ANISOU  560  O   PHE A  70     8675   7352   7511    182   -103     94       O  
ATOM    561  CB  PHE A  70       7.892  18.930  82.715  1.00 59.69           C  
ANISOU  561  CB  PHE A  70     8274   7080   7327     42   -440    210       C  
ATOM    562  CG  PHE A  70       7.915  20.318  83.232  1.00 64.52           C  
ANISOU  562  CG  PHE A  70     8814   7744   7957     -4   -462    240       C  
ATOM    563  CD1 PHE A  70       9.082  20.864  83.749  1.00 64.86           C  
ANISOU  563  CD1 PHE A  70     8742   7866   8036    -26   -365    252       C  
ATOM    564  CD2 PHE A  70       6.745  21.103  83.235  1.00 68.62           C  
ANISOU  564  CD2 PHE A  70     9383   8236   8453    -20   -595    249       C  
ATOM    565  CE1 PHE A  70       9.082  22.175  84.254  1.00 66.03           C  
ANISOU  565  CE1 PHE A  70     8875   8038   8176    -90   -396    283       C  
ATOM    566  CE2 PHE A  70       6.755  22.428  83.717  1.00 67.24           C  
ANISOU  566  CE2 PHE A  70     9195   8079   8275    -39   -626    270       C  
ATOM    567  CZ  PHE A  70       7.910  22.957  84.227  1.00 67.89           C  
ANISOU  567  CZ  PHE A  70     9210   8211   8372    -88   -525    293       C  
ATOM    568  N   GLY A  71       8.277  16.362  81.315  1.00 59.38           N  
ANISOU  568  N   GLY A  71     8501   6883   7177    151   -353    134       N  
ATOM    569  CA  GLY A  71       8.758  15.000  81.208  1.00 61.02           C  
ANISOU  569  CA  GLY A  71     8798   7022   7365    255   -309     96       C  
ATOM    570  C   GLY A  71       9.539  14.635  79.977  1.00 62.52           C  
ANISOU  570  C   GLY A  71     9129   7169   7458    321   -164     33       C  
ATOM    571  O   GLY A  71      10.521  13.932  80.071  1.00 64.44           O  
ANISOU  571  O   GLY A  71     9336   7427   7722    465    -67    -19       O  
ATOM    572  N   ASP A  72       9.125  15.095  78.808  1.00 63.41           N  
ANISOU  572  N   ASP A  72     9413   7226   7454    228   -149     27       N  
ATOM    573  CA  ASP A  72       9.899  14.813  77.569  1.00 65.46           C  
ANISOU  573  CA  ASP A  72     9835   7444   7593    267     22    -42       C  
ATOM    574  C   ASP A  72      11.321  15.256  77.661  1.00 65.69           C  
ANISOU  574  C   ASP A  72     9665   7627   7669    326    225    -94       C  
ATOM    575  O   ASP A  72      12.221  14.539  77.248  1.00 66.26           O  
ANISOU  575  O   ASP A  72     9744   7718   7713    454    377   -178       O  
ATOM    576  CB  ASP A  72       9.248  15.483  76.374  1.00 65.67           C  
ANISOU  576  CB  ASP A  72    10094   7385   7472    127     -9    -30       C  
ATOM    577  CG  ASP A  72       7.904  14.823  76.008  1.00 68.87           C  
ANISOU  577  CG  ASP A  72    10713   7647   7807     73   -205     -4       C  
ATOM    578  OD1 ASP A  72       7.537  13.732  76.570  1.00 72.65           O  
ANISOU  578  OD1 ASP A  72    11201   8080   8324    120   -284     -3       O  
ATOM    579  OD2 ASP A  72       7.217  15.368  75.131  1.00 72.49           O  
ANISOU  579  OD2 ASP A  72    11354   8034   8156    -30   -292     11       O  
ATOM    580  N   GLU A  73      11.506  16.430  78.265  1.00 65.14           N  
ANISOU  580  N   GLU A  73     9404   7676   7669    234    219    -51       N  
ATOM    581  CA  GLU A  73      12.814  17.023  78.418  1.00 66.99           C  
ANISOU  581  CA  GLU A  73     9421   8089   7944    226    397    -95       C  
ATOM    582  C   GLU A  73      13.670  16.323  79.474  1.00 66.94           C  
ANISOU  582  C   GLU A  73     9147   8199   8089    405    410   -130       C  
ATOM    583  O   GLU A  73      14.888  16.240  79.321  1.00 67.76           O  
ANISOU  583  O   GLU A  73     9074   8454   8216    477    581   -214       O  
ATOM    584  CB  GLU A  73      12.705  18.538  78.682  1.00 67.26           C  
ANISOU  584  CB  GLU A  73     9402   8183   7969     42    368    -33       C  
ATOM    585  CG  GLU A  73      12.071  19.405  77.511  1.00 72.41           C  
ANISOU  585  CG  GLU A  73    10360   8714   8440   -127    356    -10       C  
ATOM    586  CD  GLU A  73      12.487  18.982  76.064  1.00 79.38           C  
ANISOU  586  CD  GLU A  73    11467   9540   9153   -157    532    -86       C  
ATOM    587  OE1 GLU A  73      13.701  18.750  75.818  1.00 83.47           O  
ANISOU  587  OE1 GLU A  73    11852  10196   9665   -139    763   -171       O  
ATOM    588  OE2 GLU A  73      11.597  18.894  75.170  1.00 81.39           O  
ANISOU  588  OE2 GLU A  73    12025   9622   9277   -200    438    -69       O  
ATOM    589  N   LEU A  74      13.049  15.793  80.535  1.00 65.86           N  
ANISOU  589  N   LEU A  74     8982   7997   8045    478    228    -75       N  
ATOM    590  CA  LEU A  74      13.849  15.059  81.528  1.00 66.72           C  
ANISOU  590  CA  LEU A  74     8898   8177   8274    664    205   -106       C  
ATOM    591  C   LEU A  74      14.386  13.787  80.867  1.00 69.15           C  
ANISOU  591  C   LEU A  74     9317   8426   8533    876    288   -205       C  
ATOM    592  O   LEU A  74      15.508  13.349  81.123  1.00 71.09           O  
ANISOU  592  O   LEU A  74     9377   8786   8847   1068    359   -287       O  
ATOM    593  CB  LEU A  74      13.076  14.740  82.806  1.00 64.86           C  
ANISOU  593  CB  LEU A  74     8668   7862   8113    670     -1    -28       C  
ATOM    594  CG  LEU A  74      12.477  15.806  83.783  1.00 63.25           C  
ANISOU  594  CG  LEU A  74     8358   7704   7970    512   -106     61       C  
ATOM    595  CD1 LEU A  74      11.804  15.187  84.996  1.00 57.22           C  
ANISOU  595  CD1 LEU A  74     7628   6858   7255    533   -271    112       C  
ATOM    596  CD2 LEU A  74      13.498  16.776  84.301  1.00 64.14           C  
ANISOU  596  CD2 LEU A  74     8217   7995   8157    475    -41     61       C  
ATOM    597  N   CYS A  75      13.599  13.206  79.982  1.00 69.40           N  
ANISOU  597  N   CYS A  75     9652   8279   8437    852    272   -208       N  
ATOM    598  CA  CYS A  75      13.996  11.954  79.379  1.00 72.16           C  
ANISOU  598  CA  CYS A  75    10175   8529   8716   1057    335   -299       C  
ATOM    599  C   CYS A  75      15.190  12.076  78.458  1.00 75.05           C  
ANISOU  599  C   CYS A  75    10436   9037   9045   1149    588   -424       C  
ATOM    600  O   CYS A  75      15.948  11.124  78.311  1.00 76.47           O  
ANISOU  600  O   CYS A  75    10617   9216   9222   1405    660   -531       O  
ATOM    601  CB  CYS A  75      12.800  11.306  78.702  1.00 71.31           C  
ANISOU  601  CB  CYS A  75    10442   8187   8464    972    237   -264       C  
ATOM    602  SG  CYS A  75      11.809  10.615  80.027  1.00 73.53           S  
ANISOU  602  SG  CYS A  75    10801   8338   8797    947    -24   -173       S  
ATOM    603  N   LYS A  76      15.388  13.264  77.882  1.00 75.89           N  
ANISOU  603  N   LYS A  76    10451   9271   9112    944    727   -420       N  
ATOM    604  CA  LYS A  76      16.525  13.476  76.977  1.00 79.05           C  
ANISOU  604  CA  LYS A  76    10744   9837   9454    967   1006   -548       C  
ATOM    605  C   LYS A  76      17.863  13.780  77.704  1.00 80.50           C  
ANISOU  605  C   LYS A  76    10481  10315   9789   1067   1108   -624       C  
ATOM    606  O   LYS A  76      18.864  14.068  77.057  1.00 82.67           O  
ANISOU  606  O   LYS A  76    10590  10792  10029   1050   1357   -742       O  
ATOM    607  CB  LYS A  76      16.198  14.580  75.965  1.00 78.58           C  
ANISOU  607  CB  LYS A  76    10844   9769   9245    670   1117   -517       C  
ATOM    608  CG  LYS A  76      14.823  14.490  75.364  1.00 77.67           C  
ANISOU  608  CG  LYS A  76    11119   9392   8999    553    962   -430       C  
ATOM    609  CD  LYS A  76      14.811  14.766  73.852  1.00 81.52           C  
ANISOU  609  CD  LYS A  76    11900   9804   9268    408   1130   -478       C  
ATOM    610  CE  LYS A  76      15.377  16.167  73.421  1.00 84.04           C  
ANISOU  610  CE  LYS A  76    12152  10270   9509    155   1299   -484       C  
ATOM    611  NZ  LYS A  76      15.005  17.317  74.326  1.00 83.00           N  
ANISOU  611  NZ  LYS A  76    11875  10190   9470      6   1139   -370       N  
ATOM    612  N   VAL A  77      17.886  13.728  79.032  1.00 79.15           N  
ANISOU  612  N   VAL A  77    10115  10183   9775   1151    919   -564       N  
ATOM    613  CA  VAL A  77      19.113  14.077  79.774  1.00 80.86           C  
ANISOU  613  CA  VAL A  77     9901  10686  10137   1225    974   -628       C  
ATOM    614  C   VAL A  77      20.128  12.967  79.669  1.00 84.52           C  
ANISOU  614  C   VAL A  77    10217  11245  10652   1583   1054   -790       C  
ATOM    615  O   VAL A  77      19.900  11.864  80.182  1.00 85.71           O  
ANISOU  615  O   VAL A  77    10503  11226  10837   1848    878   -790       O  
ATOM    616  CB  VAL A  77      18.862  14.383  81.287  1.00 78.35           C  
ANISOU  616  CB  VAL A  77     9440  10369   9960   1205    729   -515       C  
ATOM    617  CG1 VAL A  77      20.178  14.711  81.991  1.00 79.95           C  
ANISOU  617  CG1 VAL A  77     9201  10873  10303   1278    767   -588       C  
ATOM    618  CG2 VAL A  77      17.900  15.527  81.458  1.00 74.20           C  
ANISOU  618  CG2 VAL A  77     9036   9765   9389    891    653   -375       C  
ATOM    619  N   ALA A  78      21.257  13.260  79.029  1.00 88.01           N  
ANISOU  619  N   ALA A  78    10388  11963  11090   1591   1316   -936       N  
ATOM    620  CA  ALA A  78      22.243  12.229  78.658  1.00 91.84           C  
ANISOU  620  CA  ALA A  78    10730  12565  11601   1958   1446  -1130       C  
ATOM    621  C   ALA A  78      22.621  11.352  79.835  1.00 92.89           C  
ANISOU  621  C   ALA A  78    10713  12688  11893   2322   1203  -1153       C  
ATOM    622  O   ALA A  78      22.998  10.186  79.664  1.00 95.89           O  
ANISOU  622  O   ALA A  78    11163  13001  12270   2703   1192  -1276       O  
ATOM    623  CB  ALA A  78      23.498  12.869  78.053  1.00 95.08           C  
ANISOU  623  CB  ALA A  78    10743  13366  12016   1870   1766  -1293       C  
ATOM    624  N   SER A  79      22.508  11.912  81.034  1.00 91.10           N  
ANISOU  624  N   SER A  79    10323  12504  11786   2212    996  -1034       N  
ATOM    625  CA  SER A  79      23.083  11.289  82.226  1.00 92.50           C  
ANISOU  625  CA  SER A  79    10300  12729  12118   2524    765  -1062       C  
ATOM    626  C   SER A  79      22.114  10.813  83.314  1.00 90.27           C  
ANISOU  626  C   SER A  79    10322  12132  11845   2555    436   -903       C  
ATOM    627  O   SER A  79      22.543  10.548  84.438  1.00 91.53           O  
ANISOU  627  O   SER A  79    10331  12326  12119   2731    222   -895       O  
ATOM    628  CB  SER A  79      24.027  12.257  82.917  1.00 92.87           C  
ANISOU  628  CB  SER A  79     9846  13134  12308   2401    777  -1083       C  
ATOM    629  OG  SER A  79      25.327  12.063  82.373  1.00 97.24           O  
ANISOU  629  OG  SER A  79    10006  14023  12916   2604    987  -1300       O  
ATOM    630  N   LEU A  80      20.837  10.667  82.965  1.00 88.15           N  
ANISOU  630  N   LEU A  80    10480  11567  11445   2382    396   -788       N  
ATOM    631  CA  LEU A  80      19.773  10.167  83.873  1.00 86.16           C  
ANISOU  631  CA  LEU A  80    10553  11017  11166   2355    124   -646       C  
ATOM    632  C   LEU A  80      20.123   8.803  84.554  1.00 88.44           C  
ANISOU  632  C   LEU A  80    10987  11145  11472   2746    -87   -701       C  
ATOM    633  O   LEU A  80      20.185   8.720  85.795  1.00 88.01           O  
ANISOU  633  O   LEU A  80    10892  11056  11491   2796   -313   -638       O  
ATOM    634  CB  LEU A  80      18.459  10.086  83.072  1.00 83.91           C  
ANISOU  634  CB  LEU A  80    10670  10489  10724   2135    160   -565       C  
ATOM    635  CG  LEU A  80      17.149  10.332  83.811  1.00 81.19           C  
ANISOU  635  CG  LEU A  80    10535   9962  10351   1885    -24   -400       C  
ATOM    636  CD1 LEU A  80      17.201  11.650  84.599  1.00 77.46           C  
ANISOU  636  CD1 LEU A  80     9776   9672   9984   1660    -46   -318       C  
ATOM    637  CD2 LEU A  80      16.011  10.340  82.809  1.00 77.40           C  
ANISOU  637  CD2 LEU A  80    10364   9317   9726   1682     35   -356       C  
ATOM    638  N   ARG A  81      20.361   7.750  83.764  1.00 90.58           N  
ANISOU  638  N   ARG A  81    11463  11297  11655   3027    -25   -820       N  
ATOM    639  CA AARG A  81      20.718   6.444  84.323  0.50 92.74           C  
ANISOU  639  CA AARG A  81    11937  11385  11916   3428   -235   -884       C  
ATOM    640  CA BARG A  81      20.720   6.451  84.316  0.50 92.57           C  
ANISOU  640  CA BARG A  81    11913  11365  11894   3427   -232   -884       C  
ATOM    641  C   ARG A  81      21.981   6.524  85.188  1.00 95.64           C  
ANISOU  641  C   ARG A  81    11881  11999  12457   3711   -341   -973       C  
ATOM    642  O   ARG A  81      21.901   6.420  86.423  1.00 95.15           O  
ANISOU  642  O   ARG A  81    11857  11851  12446   3733   -605   -887       O  
ATOM    643  CB AARG A  81      20.884   5.380  83.222  0.50 95.23           C  
ANISOU  643  CB AARG A  81    12536  11550  12098   3710   -122  -1022       C  
ATOM    644  CB BARG A  81      20.879   5.416  83.190  0.50 94.89           C  
ANISOU  644  CB BARG A  81    12485  11514  12055   3699   -112  -1022       C  
ATOM    645  CG AARG A  81      21.120   3.957  83.747  0.50 95.31           C  
ANISOU  645  CG AARG A  81    12877  11289  12048   4134   -366  -1083       C  
ATOM    646  CG BARG A  81      21.531   4.114  83.609  0.50 95.05           C  
ANISOU  646  CG BARG A  81    12675  11379  12061   4201   -301  -1136       C  
ATOM    647  CD AARG A  81      21.391   2.981  82.622  0.50 94.67           C  
ANISOU  647  CD AARG A  81    13065  11075  11831   4439   -234  -1239       C  
ATOM    648  CD BARG A  81      20.773   2.938  83.087  0.50 90.30           C  
ANISOU  648  CD BARG A  81    12695  10373  11240   4283   -365  -1130       C  
ATOM    649  NE AARG A  81      22.221   1.856  83.052  0.50 94.83           N  
ANISOU  649  NE AARG A  81    13188  10987  11855   4983   -417  -1376       N  
ATOM    650  NE BARG A  81      19.722   2.523  84.005  0.50 83.11           N  
ANISOU  650  NE BARG A  81    12201   9142  10235   4089   -637   -959       N  
ATOM    651  CZ AARG A  81      23.492   1.692  82.700  0.50 96.69           C  
ANISOU  651  CZ AARG A  81    13064  11482  12191   5404   -298  -1592       C  
ATOM    652  CZ BARG A  81      18.428   2.519  83.714  0.50 78.97           C  
ANISOU  652  CZ BARG A  81    12030   8407   9566   3713   -636   -829       C  
ATOM    653  NH1AARG A  81      24.077   2.576  81.910  0.50 95.20           N  
ANISOU  653  NH1AARG A  81    12398  11679  12093   5293     28  -1691       N  
ATOM    654  NH1BARG A  81      17.998   2.921  82.535  0.50 75.26           N  
ANISOU  654  NH1BARG A  81    11578   7988   9031   3503   -410   -837       N  
ATOM    655  NH2AARG A  81      24.174   0.644  83.137  0.50 99.55           N  
ANISOU  655  NH2AARG A  81    13553  11720  12551   5934   -508  -1718       N  
ATOM    656  NH2BARG A  81      17.557   2.106  84.614  0.50 79.82           N  
ANISOU  656  NH2BARG A  81    12479   8262   9587   3535   -869   -696       N  
ATOM    657  N   GLU A  82      23.139   6.715  84.550  1.00 99.24           N  
ANISOU  657  N   GLU A  82    11934  12774  12999   3911   -139  -1151       N  
ATOM    658  CA  GLU A  82      24.430   6.616  85.247  1.00103.48           C  
ANISOU  658  CA  GLU A  82    12040  13574  13704   4248   -249  -1278       C  
ATOM    659  C   GLU A  82      24.603   7.713  86.288  1.00102.24           C  
ANISOU  659  C   GLU A  82    11537  13626  13683   3979   -357  -1169       C  
ATOM    660  O   GLU A  82      25.640   7.791  86.951  1.00104.66           O  
ANISOU  660  O   GLU A  82    11450  14180  14136   4191   -472  -1255       O  
ATOM    661  CB  GLU A  82      25.601   6.613  84.261  1.00107.19           C  
ANISOU  661  CB  GLU A  82    12106  14390  14231   4488     33  -1515       C  
ATOM    662  CG  GLU A  82      25.775   7.919  83.479  1.00107.24           C  
ANISOU  662  CG  GLU A  82    11767  14727  14254   4075    373  -1523       C  
ATOM    663  CD  GLU A  82      26.750   7.774  82.318  1.00111.64           C  
ANISOU  663  CD  GLU A  82    12037  15576  14806   4270    706  -1765       C  
ATOM    664  OE1 GLU A  82      27.850   7.194  82.522  1.00116.16           O  
ANISOU  664  OE1 GLU A  82    12281  16364  15492   4711    667  -1960       O  
ATOM    665  OE2 GLU A  82      26.407   8.235  81.200  1.00109.31           O  
ANISOU  665  OE2 GLU A  82    11851  15296  14385   3988   1002  -1769       O  
ATOM    666  N   THR A  83      23.578   8.554  86.413  1.00 98.67           N  
ANISOU  666  N   THR A  83    11241  13075  13175   3522   -327   -987       N  
ATOM    667  CA  THR A  83      23.516   9.564  87.476  1.00 97.33           C  
ANISOU  667  CA  THR A  83    10868  13018  13095   3243   -452   -859       C  
ATOM    668  C   THR A  83      22.385   9.348  88.484  1.00 94.27           C  
ANISOU  668  C   THR A  83    10890  12292  12636   3096   -703   -676       C  
ATOM    669  O   THR A  83      22.573   9.661  89.660  1.00 93.78           O  
ANISOU  669  O   THR A  83    10724  12262  12648   3057   -905   -607       O  
ATOM    670  CB  THR A  83      23.469  11.016  86.906  1.00 95.88           C  
ANISOU  670  CB  THR A  83    10429  13082  12919   2816   -193   -821       C  
ATOM    671  OG1 THR A  83      24.677  11.265  86.157  1.00100.50           O  
ANISOU  671  OG1 THR A  83    10580  14034  13572   2917     38  -1002       O  
ATOM    672  CG2 THR A  83      23.352  12.041  88.034  1.00 93.49           C  
ANISOU  672  CG2 THR A  83     9983  12855  12685   2535   -335   -686       C  
ATOM    673  N   TYR A  84      21.238   8.806  88.025  1.00 92.69           N  
ANISOU  673  N   TYR A  84    11147  11784  12286   3003   -686   -607       N  
ATOM    674  CA  TYR A  84      19.999   8.642  88.854  1.00 89.42           C  
ANISOU  674  CA  TYR A  84    11122  11073  11780   2787   -870   -442       C  
ATOM    675  C   TYR A  84      19.401   7.211  88.935  1.00 89.91           C  
ANISOU  675  C   TYR A  84    11704  10765  11694   2963  -1031   -435       C  
ATOM    676  O   TYR A  84      18.282   7.039  89.453  1.00 87.75           O  
ANISOU  676  O   TYR A  84    11765  10260  11316   2730  -1136   -311       O  
ATOM    677  CB  TYR A  84      18.901   9.633  88.413  1.00 85.83           C  
ANISOU  677  CB  TYR A  84    10719  10620  11273   2360   -715   -332       C  
ATOM    678  CG  TYR A  84      19.262  11.100  88.575  1.00 84.75           C  
ANISOU  678  CG  TYR A  84    10198  10765  11237   2122   -609   -300       C  
ATOM    679  CD1 TYR A  84      18.907  11.818  89.723  1.00 83.32           C  
ANISOU  679  CD1 TYR A  84     9979  10584  11093   1915   -740   -184       C  
ATOM    680  CD2 TYR A  84      19.939  11.775  87.568  1.00 86.57           C  
ANISOU  680  CD2 TYR A  84    10145  11246  11501   2079   -370   -388       C  
ATOM    681  CE1 TYR A  84      19.251  13.184  89.867  1.00 83.99           C  
ANISOU  681  CE1 TYR A  84     9762  10904  11248   1688   -652   -155       C  
ATOM    682  CE2 TYR A  84      20.287  13.128  87.697  1.00 86.94           C  
ANISOU  682  CE2 TYR A  84     9893  11532  11609   1825   -277   -358       C  
ATOM    683  CZ  TYR A  84      19.958  13.832  88.837  1.00 84.10           C  
ANISOU  683  CZ  TYR A  84     9510  11159  11286   1638   -424   -241       C  
ATOM    684  OH  TYR A  84      20.315  15.170  88.901  1.00 80.01           O  
ANISOU  684  OH  TYR A  84     8745  10853  10801   1381   -332   -215       O  
ATOM    685  N   GLY A  85      20.136   6.213  88.419  1.00 92.44           N  
ANISOU  685  N   GLY A  85    12096  11035  11991   3359  -1042   -575       N  
ATOM    686  CA  GLY A  85      19.699   4.811  88.392  1.00 92.99           C  
ANISOU  686  CA  GLY A  85    12704  10734  11892   3556  -1194   -587       C  
ATOM    687  C   GLY A  85      18.265   4.586  87.947  1.00 90.64           C  
ANISOU  687  C   GLY A  85    12835  10184  11421   3223  -1145   -480       C  
ATOM    688  O   GLY A  85      17.836   5.162  86.941  1.00 88.77           O  
ANISOU  688  O   GLY A  85    12511  10048  11169   3011   -921   -478       O  
ATOM    689  N   ASP A  86      17.533   3.758  88.718  1.00 90.85           N  
ANISOU  689  N   ASP A  86    13327   9888  11303   3159  -1366   -396       N  
ATOM    690  CA  ASP A  86      16.123   3.324  88.462  1.00 88.72           C  
ANISOU  690  CA  ASP A  86    13508   9359  10841   2832  -1367   -301       C  
ATOM    691  C   ASP A  86      15.184   4.448  87.947  1.00 84.68           C  
ANISOU  691  C   ASP A  86    12789   9019  10366   2410  -1173   -222       C  
ATOM    692  O   ASP A  86      14.172   4.169  87.314  1.00 83.68           O  
ANISOU  692  O   ASP A  86    12932   8757  10106   2188  -1124   -187       O  
ATOM    693  CB  ASP A  86      15.518   2.551  89.680  1.00 88.65           C  
ANISOU  693  CB  ASP A  86    13945   9050  10689   2728  -1627   -208       C  
ATOM    694  CG  ASP A  86      14.906   3.492  90.783  1.00 88.69           C  
ANISOU  694  CG  ASP A  86    13771   9167  10759   2368  -1663    -81       C  
ATOM    695  OD1 ASP A  86      15.603   3.754  91.787  1.00 87.82           O  
ANISOU  695  OD1 ASP A  86    13498   9126  10744   2495  -1797    -70       O  
ATOM    696  OD2 ASP A  86      13.724   3.975  90.658  1.00 87.62           O  
ANISOU  696  OD2 ASP A  86    13658   9056  10577   1967  -1563      1       O  
ATOM    697  N   MET A  87      15.555   5.701  88.183  1.00 82.39           N  
ANISOU  697  N   MET A  87    12036   9022  10248   2317  -1080   -203       N  
ATOM    698  CA  MET A  87      14.801   6.852  87.643  1.00 79.91           C  
ANISOU  698  CA  MET A  87    11524   8870   9968   1979   -910   -144       C  
ATOM    699  C   MET A  87      14.578   6.877  86.091  1.00 79.11           C  
ANISOU  699  C   MET A  87    11474   8784   9800   1949   -716   -202       C  
ATOM    700  O   MET A  87      13.514   7.295  85.612  1.00 76.80           O  
ANISOU  700  O   MET A  87    11261   8471   9447   1662   -662   -141       O  
ATOM    701  CB  MET A  87      15.418   8.159  88.170  1.00 78.80           C  
ANISOU  701  CB  MET A  87    10924   9015  10001   1920   -858   -125       C  
ATOM    702  CG  MET A  87      14.811   9.468  87.603  1.00 79.75           C  
ANISOU  702  CG  MET A  87    10846   9301  10154   1618   -693    -76       C  
ATOM    703  SD  MET A  87      15.140  10.928  88.651  1.00 77.70           S  
ANISOU  703  SD  MET A  87    10212   9272  10038   1458   -708    -10       S  
ATOM    704  CE  MET A  87      13.913  12.074  88.002  1.00 75.83           C  
ANISOU  704  CE  MET A  87     9975   9077   9760   1118   -587     58       C  
ATOM    705  N   ALA A  88      15.564   6.411  85.325  1.00 81.12           N  
ANISOU  705  N   ALA A  88    11693   9073  10057   2251   -621   -327       N  
ATOM    706  CA  ALA A  88      15.552   6.464  83.852  1.00 80.77           C  
ANISOU  706  CA  ALA A  88    11693   9056   9941   2244   -415   -399       C  
ATOM    707  C   ALA A  88      14.656   5.385  83.190  1.00 81.42           C  
ANISOU  707  C   ALA A  88    12283   8834   9820   2200   -464   -392       C  
ATOM    708  O   ALA A  88      14.547   5.317  81.970  1.00 81.85           O  
ANISOU  708  O   ALA A  88    12452   8864   9783   2181   -318   -445       O  
ATOM    709  CB  ALA A  88      16.967   6.354  83.349  1.00 84.19           C  
ANISOU  709  CB  ALA A  88    11882   9662  10445   2582   -274   -554       C  
ATOM    710  N   ASP A  89      14.048   4.530  84.017  1.00 80.82           N  
ANISOU  710  N   ASP A  89    12535   8519   9655   2164   -673   -329       N  
ATOM    711  CA  ASP A  89      12.973   3.636  83.615  1.00 79.94           C  
ANISOU  711  CA  ASP A  89    12907   8129   9338   1997   -751   -291       C  
ATOM    712  C   ASP A  89      11.604   4.331  83.713  1.00 76.86           C  
ANISOU  712  C   ASP A  89    12484   7785   8933   1556   -768   -175       C  
ATOM    713  O   ASP A  89      10.609   3.799  83.219  1.00 76.47           O  
ANISOU  713  O   ASP A  89    12757   7572   8726   1349   -810   -145       O  
ATOM    714  CB  ASP A  89      12.981   2.412  84.524  1.00 81.79           C  
ANISOU  714  CB  ASP A  89    13532   8087   9460   2129   -971   -281       C  
ATOM    715  CG  ASP A  89      14.353   1.792  84.645  1.00 86.24           C  
ANISOU  715  CG  ASP A  89    14085   8620  10063   2618  -1005   -401       C  
ATOM    716  OD1 ASP A  89      15.059   1.621  83.625  1.00 87.94           O  
ANISOU  716  OD1 ASP A  89    14255   8883  10274   2873   -855   -523       O  
ATOM    717  OD2 ASP A  89      14.747   1.467  85.775  1.00 92.24           O  
ANISOU  717  OD2 ASP A  89    14880   9313  10854   2762  -1186   -385       O  
ATOM    718  N   CYS A  90      11.545   5.491  84.382  1.00 73.89           N  
ANISOU  718  N   CYS A  90    11727   7633   8713   1420   -748   -116       N  
ATOM    719  CA  CYS A  90      10.369   6.349  84.312  1.00 71.31           C  
ANISOU  719  CA  CYS A  90    11293   7404   8399   1069   -734    -37       C  
ATOM    720  C   CYS A  90      10.134   6.761  82.866  1.00 70.63           C  
ANISOU  720  C   CYS A  90    11205   7363   8266   1006   -601    -70       C  
ATOM    721  O   CYS A  90       9.002   6.930  82.441  1.00 69.01           O  
ANISOU  721  O   CYS A  90    11095   7136   7992    754   -635    -28       O  
ATOM    722  CB  CYS A  90      10.540   7.612  85.141  1.00 69.18           C  
ANISOU  722  CB  CYS A  90    10624   7362   8298    997   -712     10       C  
ATOM    723  SG  CYS A  90      10.723   7.449  86.942  1.00 72.67           S  
ANISOU  723  SG  CYS A  90    11032   7781   8799   1008   -868     65       S  
ATOM    724  N   CYS A  91      11.226   6.890  82.117  1.00 71.47           N  
ANISOU  724  N   CYS A  91    11210   7541   8404   1237   -455   -156       N  
ATOM    725  CA  CYS A  91      11.176   7.243  80.727  1.00 71.74           C  
ANISOU  725  CA  CYS A  91    11286   7603   8370   1191   -312   -198       C  
ATOM    726  C   CYS A  91      10.544   6.183  79.835  1.00 72.74           C  
ANISOU  726  C   CYS A  91    11853   7488   8298   1152   -350   -220       C  
ATOM    727  O   CYS A  91      10.390   6.426  78.639  1.00 73.30           O  
ANISOU  727  O   CYS A  91    12016   7550   8282   1088   -250   -249       O  
ATOM    728  CB  CYS A  91      12.584   7.591  80.223  1.00 73.47           C  
ANISOU  728  CB  CYS A  91    11279   7979   8657   1431   -116   -302       C  
ATOM    729  SG  CYS A  91      13.158   9.204  80.878  1.00 76.18           S  
ANISOU  729  SG  CYS A  91    11113   8636   9196   1345    -40   -267       S  
ATOM    730  N   GLU A  92      10.193   5.025  80.400  1.00 73.05           N  
ANISOU  730  N   GLU A  92    12199   7316   8241   1171   -500   -204       N  
ATOM    731  CA  GLU A  92       9.618   3.905  79.649  1.00 74.55           C  
ANISOU  731  CA  GLU A  92    12866   7246   8215   1119   -559   -223       C  
ATOM    732  C   GLU A  92       8.133   3.893  79.823  1.00 72.33           C  
ANISOU  732  C   GLU A  92    12707   6918   7858    739   -701   -132       C  
ATOM    733  O   GLU A  92       7.438   3.085  79.207  1.00 73.55           O  
ANISOU  733  O   GLU A  92    13239   6881   7826    599   -772   -131       O  
ATOM    734  CB  GLU A  92      10.097   2.533  80.164  1.00 77.32           C  
ANISOU  734  CB  GLU A  92    13568   7351   8461   1350   -660   -266       C  
ATOM    735  CG  GLU A  92      11.573   2.342  80.378  1.00 81.99           C  
ANISOU  735  CG  GLU A  92    14018   7990   9144   1781   -582   -368       C  
ATOM    736  CD  GLU A  92      12.389   2.671  79.153  1.00 87.32           C  
ANISOU  736  CD  GLU A  92    14571   8777   9828   1970   -354   -479       C  
ATOM    737  OE1 GLU A  92      13.057   1.747  78.609  1.00 89.51           O  
ANISOU  737  OE1 GLU A  92    15109   8903   9997   2271   -305   -593       O  
ATOM    738  OE2 GLU A  92      12.379   3.869  78.753  1.00 87.73           O  
ANISOU  738  OE2 GLU A  92    14282   9066   9984   1820   -220   -461       O  
ATOM    739  N   LYS A  93       7.652   4.781  80.673  1.00 69.15           N  
ANISOU  739  N   LYS A  93    11979   6701   7595    570   -743    -64       N  
ATOM    740  CA  LYS A  93       6.252   4.829  81.019  1.00 67.30           C  
ANISOU  740  CA  LYS A  93    11773   6484   7316    221   -868      4       C  
ATOM    741  C   LYS A  93       5.513   5.923  80.235  1.00 66.14           C  
ANISOU  741  C   LYS A  93    11409   6505   7215     48   -843     21       C  
ATOM    742  O   LYS A  93       6.112   6.855  79.679  1.00 63.62           O  
ANISOU  742  O   LYS A  93    10882   6308   6984    172   -728      0       O  
ATOM    743  CB  LYS A  93       6.110   5.101  82.521  1.00 67.05           C  
ANISOU  743  CB  LYS A  93    11536   6547   7391    150   -929     55       C  
ATOM    744  CG  LYS A  93       6.818   4.096  83.483  1.00 66.89           C  
ANISOU  744  CG  LYS A  93    11744   6350   7323    319   -997     49       C  
ATOM    745  CD  LYS A  93       6.796   4.639  84.928  1.00 65.26           C  
ANISOU  745  CD  LYS A  93    11289   6268   7239    255  -1038    100       C  
ATOM    746  CE  LYS A  93       7.157   3.535  85.955  1.00 65.10           C  
ANISOU  746  CE  LYS A  93    11594   6027   7115    332  -1162    109       C  
ATOM    747  NZ  LYS A  93       6.220   2.388  85.720  1.00 66.87           N  
ANISOU  747  NZ  LYS A  93    12284   6024   7101     85  -1256    120       N  
ATOM    748  N   GLN A  94       4.196   5.791  80.218  1.00 66.12           N  
ANISOU  748  N   GLN A  94    11467   6513   7142   -249   -964     53       N  
ATOM    749  CA  GLN A  94       3.311   6.807  79.684  1.00 65.54           C  
ANISOU  749  CA  GLN A  94    11174   6609   7120   -410  -1000     67       C  
ATOM    750  C   GLN A  94       2.866   7.786  80.771  1.00 64.52           C  
ANISOU  750  C   GLN A  94    10656   6702   7156   -488  -1020     98       C  
ATOM    751  O   GLN A  94       3.019   7.524  81.985  1.00 63.04           O  
ANISOU  751  O   GLN A  94    10410   6527   7015   -496  -1021    118       O  
ATOM    752  CB  GLN A  94       2.052   6.186  79.097  1.00 66.45           C  
ANISOU  752  CB  GLN A  94    11505   6662   7082   -690  -1140     69       C  
ATOM    753  CG  GLN A  94       2.230   5.140  78.050  1.00 69.70           C  
ANISOU  753  CG  GLN A  94    12362   6830   7292   -679  -1153     42       C  
ATOM    754  CD  GLN A  94       0.924   4.403  77.891  1.00 75.53           C  
ANISOU  754  CD  GLN A  94    13299   7522   7878  -1022  -1317     53       C  
ATOM    755  OE1 GLN A  94      -0.122   4.910  78.361  1.00 73.91           O  
ANISOU  755  OE1 GLN A  94    12812   7523   7747  -1245  -1406     67       O  
ATOM    756  NE2 GLN A  94       0.955   3.205  77.250  1.00 71.37           N  
ANISOU  756  NE2 GLN A  94    13251   6736   7132  -1074  -1357     37       N  
ATOM    757  N   GLU A  95       2.296   8.907  80.301  1.00 63.87           N  
ANISOU  757  N   GLU A  95    10348   6776   7143   -538  -1047     99       N  
ATOM    758  CA  GLU A  95       1.675   9.874  81.184  1.00 64.00           C  
ANISOU  758  CA  GLU A  95    10021   7002   7296   -610  -1080    113       C  
ATOM    759  C   GLU A  95       0.360   9.292  81.701  1.00 64.54           C  
ANISOU  759  C   GLU A  95    10078   7134   7311   -886  -1193    105       C  
ATOM    760  O   GLU A  95      -0.299   8.610  80.937  1.00 66.17           O  
ANISOU  760  O   GLU A  95    10482   7271   7389  -1039  -1282     90       O  
ATOM    761  CB  GLU A  95       1.517  11.212  80.454  1.00 63.52           C  
ANISOU  761  CB  GLU A  95     9785   7051   7298   -543  -1092    106       C  
ATOM    762  CG  GLU A  95       2.823  12.042  80.421  1.00 64.41           C  
ANISOU  762  CG  GLU A  95     9816   7169   7488   -330   -952    116       C  
ATOM    763  CD  GLU A  95       3.478  12.164  81.813  1.00 72.09           C  
ANISOU  763  CD  GLU A  95    10607   8206   8576   -258   -880    137       C  
ATOM    764  OE1 GLU A  95       4.556  12.814  81.931  1.00 73.88           O  
ANISOU  764  OE1 GLU A  95    10733   8465   8872   -112   -774    142       O  
ATOM    765  OE2 GLU A  95       2.912  11.606  82.809  1.00 71.82           O  
ANISOU  765  OE2 GLU A  95    10542   8194   8551   -371   -933    146       O  
ATOM    766  N   PRO A  96      -0.004   9.502  83.000  1.00 64.28           N  
ANISOU  766  N   PRO A  96     9833   7233   7357   -974  -1181    110       N  
ATOM    767  CA  PRO A  96       0.655  10.212  84.141  1.00 62.03           C  
ANISOU  767  CA  PRO A  96     9336   7026   7205   -843  -1094    131       C  
ATOM    768  C   PRO A  96       1.591   9.343  85.024  1.00 61.33           C  
ANISOU  768  C   PRO A  96     9437   6784   7082   -779  -1044    160       C  
ATOM    769  O   PRO A  96       2.170   9.866  85.968  1.00 59.17           O  
ANISOU  769  O   PRO A  96     9012   6564   6906   -681   -993    179       O  
ATOM    770  CB  PRO A  96      -0.538  10.649  85.006  1.00 62.30           C  
ANISOU  770  CB  PRO A  96     9109   7272   7291  -1036  -1128    104       C  
ATOM    771  CG  PRO A  96      -1.509   9.521  84.894  1.00 64.12           C  
ANISOU  771  CG  PRO A  96     9503   7480   7380  -1322  -1201     81       C  
ATOM    772  CD  PRO A  96      -1.317   8.951  83.429  1.00 65.41           C  
ANISOU  772  CD  PRO A  96     9945   7474   7432  -1283  -1263     84       C  
ATOM    773  N   GLU A  97       1.700   8.043  84.736  1.00 62.55           N  
ANISOU  773  N   GLU A  97     9940   6739   7085   -834  -1081    160       N  
ATOM    774  CA  GLU A  97       2.612   7.145  85.435  1.00 63.62           C  
ANISOU  774  CA  GLU A  97    10318   6689   7164   -724  -1073    178       C  
ATOM    775  C   GLU A  97       4.073   7.601  85.375  1.00 62.68           C  
ANISOU  775  C   GLU A  97    10107   6552   7157   -386   -995    178       C  
ATOM    776  O   GLU A  97       4.822   7.486  86.341  1.00 61.59           O  
ANISOU  776  O   GLU A  97     9959   6379   7063   -267   -993    194       O  
ATOM    777  CB  GLU A  97       2.525   5.739  84.871  1.00 66.33           C  
ANISOU  777  CB  GLU A  97    11105   6791   7307   -793  -1136    168       C  
ATOM    778  CG  GLU A  97       1.207   5.010  85.166  1.00 70.87           C  
ANISOU  778  CG  GLU A  97    11842   7357   7731  -1182  -1219    170       C  
ATOM    779  CD  GLU A  97       0.180   5.095  83.989  1.00 77.13           C  
ANISOU  779  CD  GLU A  97    12609   8231   8467  -1371  -1272    143       C  
ATOM    780  OE1 GLU A  97      -0.894   4.423  84.116  1.00 81.16           O  
ANISOU  780  OE1 GLU A  97    13248   8750   8839  -1718  -1345    134       O  
ATOM    781  OE2 GLU A  97       0.448   5.783  82.959  1.00 72.08           O  
ANISOU  781  OE2 GLU A  97    11847   7639   7901  -1199  -1249    129       O  
ATOM    782  N   ARG A  98       4.476   8.168  84.249  1.00 62.36           N  
ANISOU  782  N   ARG A  98     9988   6551   7156   -248   -932    154       N  
ATOM    783  CA  ARG A  98       5.831   8.624  84.154  1.00 61.34           C  
ANISOU  783  CA  ARG A  98     9737   6446   7123     25   -836    139       C  
ATOM    784  C   ARG A  98       6.083   9.796  85.104  1.00 60.09           C  
ANISOU  784  C   ARG A  98     9240   6469   7122     43   -805    168       C  
ATOM    785  O   ARG A  98       7.109   9.854  85.750  1.00 61.41           O  
ANISOU  785  O   ARG A  98     9326   6647   7361    207   -778    169       O  
ATOM    786  CB  ARG A  98       6.137   8.964  82.724  1.00 62.28           C  
ANISOU  786  CB  ARG A  98     9881   6567   7215    111   -756    103       C  
ATOM    787  CG  ARG A  98       7.556   9.384  82.488  1.00 62.14           C  
ANISOU  787  CG  ARG A  98     9732   6602   7276    358   -625     67       C  
ATOM    788  CD  ARG A  98       7.749   9.677  81.027  1.00 57.70           C  
ANISOU  788  CD  ARG A  98     9245   6031   6646    389   -527     26       C  
ATOM    789  NE  ARG A  98       7.148  10.944  80.743  1.00 60.42           N  
ANISOU  789  NE  ARG A  98     9414   6506   7036    250   -533     57       N  
ATOM    790  CZ  ARG A  98       7.401  11.666  79.657  1.00 63.16           C  
ANISOU  790  CZ  ARG A  98     9770   6884   7345    254   -446     35       C  
ATOM    791  NH1 ARG A  98       8.296  11.208  78.768  1.00 59.18           N  
ANISOU  791  NH1 ARG A  98     9409   6313   6763    383   -312    -27       N  
ATOM    792  NH2 ARG A  98       6.778  12.858  79.500  1.00 59.78           N  
ANISOU  792  NH2 ARG A  98     9221   6547   6945    138   -492     68       N  
ATOM    793  N   ASN A  99       5.134  10.697  85.251  1.00 58.29           N  
ANISOU  793  N   ASN A  99     8826   6380   6940   -119   -825    186       N  
ATOM    794  CA  ASN A  99       5.300  11.749  86.212  1.00 57.45           C  
ANISOU  794  CA  ASN A  99     8456   6416   6956   -109   -803    210       C  
ATOM    795  C   ASN A  99       5.278  11.303  87.683  1.00 58.29           C  
ANISOU  795  C   ASN A  99     8580   6498   7068   -169   -847    237       C  
ATOM    796  O   ASN A  99       6.125  11.745  88.486  1.00 58.82           O  
ANISOU  796  O   ASN A  99     8528   6603   7217    -62   -828    256       O  
ATOM    797  CB  ASN A  99       4.324  12.921  85.921  1.00 57.62           C  
ANISOU  797  CB  ASN A  99     8288   6585   7021   -214   -817    206       C  
ATOM    798  CG  ASN A  99       4.682  14.185  86.697  1.00 57.78           C  
ANISOU  798  CG  ASN A  99     8074   6728   7152   -162   -780    226       C  
ATOM    799  OD1 ASN A  99       5.805  14.693  86.602  1.00 58.71           O  
ANISOU  799  OD1 ASN A  99     8132   6856   7318    -34   -714    236       O  
ATOM    800  ND2 ASN A  99       3.750  14.643  87.554  1.00 60.39           N  
ANISOU  800  ND2 ASN A  99     8274   7157   7513   -276   -814    224       N  
ATOM    801  N   GLU A 100       4.373  10.397  88.054  1.00 59.76           N  
ANISOU  801  N   GLU A 100     8943   6614   7149   -358   -909    237       N  
ATOM    802  CA  GLU A 100       4.370   9.836  89.423  1.00 60.56           C  
ANISOU  802  CA  GLU A 100     9149   6651   7209   -445   -950    262       C  
ATOM    803  C   GLU A 100       5.710   9.296  89.840  1.00 59.92           C  
ANISOU  803  C   GLU A 100     9201   6431   7133   -219   -981    277       C  
ATOM    804  O   GLU A 100       6.108   9.373  90.999  1.00 59.78           O  
ANISOU  804  O   GLU A 100     9170   6402   7141   -201  -1015    304       O  
ATOM    805  CB  GLU A 100       3.377   8.679  89.571  1.00 62.45           C  
ANISOU  805  CB  GLU A 100     9660   6787   7282   -700  -1008    255       C  
ATOM    806  CG  GLU A 100       1.971   9.045  89.216  1.00 67.19           C  
ANISOU  806  CG  GLU A 100    10108   7552   7869   -945   -997    223       C  
ATOM    807  CD  GLU A 100       1.385  10.123  90.128  1.00 74.27           C  
ANISOU  807  CD  GLU A 100    10690   8663   8864  -1033   -946    212       C  
ATOM    808  OE1 GLU A 100       2.107  10.663  91.024  1.00 78.09           O  
ANISOU  808  OE1 GLU A 100    11091   9155   9423   -916   -916    240       O  
ATOM    809  OE2 GLU A 100       0.184  10.442  89.933  1.00 76.78           O  
ANISOU  809  OE2 GLU A 100    10839   9151   9182  -1211   -942    165       O  
ATOM    810  N   CYS A 101       6.367   8.722  88.869  1.00 60.01           N  
ANISOU  810  N   CYS A 101     9351   6338   7113    -41   -977    249       N  
ATOM    811  CA  CYS A 101       7.586   7.976  89.057  1.00 61.84           C  
ANISOU  811  CA  CYS A 101     9737   6429   7332    216  -1021    234       C  
ATOM    812  C   CYS A 101       8.731   8.932  89.346  1.00 59.95           C  
ANISOU  812  C   CYS A 101     9182   6339   7256    419   -973    231       C  
ATOM    813  O   CYS A 101       9.421   8.728  90.271  1.00 60.80           O  
ANISOU  813  O   CYS A 101     9302   6408   7391    531  -1047    243       O  
ATOM    814  CB  CYS A 101       7.798   7.174  87.767  1.00 63.80           C  
ANISOU  814  CB  CYS A 101    10205   6547   7488    338  -1001    185       C  
ATOM    815  SG  CYS A 101       9.234   6.210  87.615  1.00 70.85           S  
ANISOU  815  SG  CYS A 101    11285   7279   8357    717  -1037    128       S  
ATOM    816  N   PHE A 102       8.874  10.007  88.571  1.00 59.15           N  
ANISOU  816  N   PHE A 102     8820   6407   7248    435   -862    216       N  
ATOM    817  CA  PHE A 102       9.807  11.112  88.848  1.00 58.03           C  
ANISOU  817  CA  PHE A 102     8368   6436   7244    537   -804    218       C  
ATOM    818  C   PHE A 102       9.698  11.733  90.253  1.00 57.81           C  
ANISOU  818  C   PHE A 102     8219   6471   7274    439   -863    271       C  
ATOM    819  O   PHE A 102      10.694  11.734  91.002  1.00 58.60           O  
ANISOU  819  O   PHE A 102     8242   6588   7435    574   -915    275       O  
ATOM    820  CB  PHE A 102       9.671  12.226  87.816  1.00 55.75           C  
ANISOU  820  CB  PHE A 102     7902   6285   6995    482   -686    205       C  
ATOM    821  CG  PHE A 102      10.083  11.845  86.432  1.00 56.87           C  
ANISOU  821  CG  PHE A 102     8130   6393   7086    592   -598    147       C  
ATOM    822  CD1 PHE A 102      11.340  11.361  86.167  1.00 55.75           C  
ANISOU  822  CD1 PHE A 102     7961   6255   6966    823   -546     86       C  
ATOM    823  CD2 PHE A 102       9.217  12.038  85.371  1.00 60.08           C  
ANISOU  823  CD2 PHE A 102     8632   6777   7419    471   -565    142       C  
ATOM    824  CE1 PHE A 102      11.713  10.997  84.906  1.00 59.11           C  
ANISOU  824  CE1 PHE A 102     8477   6652   7331    925   -440     18       C  
ATOM    825  CE2 PHE A 102       9.591  11.683  84.105  1.00 60.56           C  
ANISOU  825  CE2 PHE A 102     8811   6789   7411    557   -480     88       C  
ATOM    826  CZ  PHE A 102      10.868  11.151  83.883  1.00 62.75           C  
ANISOU  826  CZ  PHE A 102     9076   7065   7702    785   -401     23       C  
ATOM    827  N   LEU A 103       8.519  12.273  90.600  1.00 56.62           N  
ANISOU  827  N   LEU A 103     8043   6365   7105    218   -859    302       N  
ATOM    828  CA  LEU A 103       8.181  12.613  92.050  1.00 56.10           C  
ANISOU  828  CA  LEU A 103     7947   6320   7049     94   -910    344       C  
ATOM    829  C   LEU A 103       8.678  11.655  93.063  1.00 56.89           C  
ANISOU  829  C   LEU A 103     8243   6277   7096    146  -1022    363       C  
ATOM    830  O   LEU A 103       9.449  12.030  93.953  1.00 59.10           O  
ANISOU  830  O   LEU A 103     8438   6584   7432    217  -1073    387       O  
ATOM    831  CB  LEU A 103       6.689  12.685  92.342  1.00 54.01           C  
ANISOU  831  CB  LEU A 103     7721   6079   6719   -150   -898    345       C  
ATOM    832  CG  LEU A 103       5.949  13.629  91.455  1.00 54.42           C  
ANISOU  832  CG  LEU A 103     7602   6264   6811   -203   -830    321       C  
ATOM    833  CD1 LEU A 103       4.522  13.895  91.990  1.00 55.12           C  
ANISOU  833  CD1 LEU A 103     7638   6439   6867   -415   -821    303       C  
ATOM    834  CD2 LEU A 103       6.816  14.895  91.320  1.00 55.75           C  
ANISOU  834  CD2 LEU A 103     7566   6533   7082    -81   -784    332       C  
ATOM    835  N   SER A 104       8.250  10.415  92.968  1.00 58.11           N  
ANISOU  835  N   SER A 104     8693   6262   7123    102  -1080    355       N  
ATOM    836  CA  SER A 104       8.665   9.447  94.022  1.00 60.99           C  
ANISOU  836  CA  SER A 104     9330   6443   7399    143  -1218    378       C  
ATOM    837  C   SER A 104      10.161   9.287  94.209  1.00 60.83           C  
ANISOU  837  C   SER A 104     9261   6395   7456    455  -1307    364       C  
ATOM    838  O   SER A 104      10.540   8.710  95.162  1.00 62.98           O  
ANISOU  838  O   SER A 104     9728   6532   7671    507  -1447    386       O  
ATOM    839  CB  SER A 104       8.062   8.087  93.841  1.00 60.03           C  
ANISOU  839  CB  SER A 104     9604   6108   7098     48  -1281    370       C  
ATOM    840  OG  SER A 104       8.640   7.626  92.676  1.00 63.55           O  
ANISOU  840  OG  SER A 104    10087   6505   7555    269  -1269    325       O  
ATOM    841  N   HIS A 105      10.984   9.808  93.312  1.00 61.07           N  
ANISOU  841  N   HIS A 105     9032   6563   7607    648  -1230    322       N  
ATOM    842  CA  HIS A 105      12.457   9.861  93.525  1.00 62.03           C  
ANISOU  842  CA  HIS A 105     8991   6745   7832    931  -1296    291       C  
ATOM    843  C   HIS A 105      12.984  11.213  94.018  1.00 60.88           C  
ANISOU  843  C   HIS A 105     8497   6815   7820    887  -1258    315       C  
ATOM    844  O   HIS A 105      14.209  11.398  94.049  1.00 61.14           O  
ANISOU  844  O   HIS A 105     8321   6957   7950   1088  -1292    278       O  
ATOM    845  CB  HIS A 105      13.243   9.516  92.253  1.00 62.26           C  
ANISOU  845  CB  HIS A 105     8937   6819   7901   1180  -1219    206       C  
ATOM    846  CG  HIS A 105      13.109   8.101  91.849  1.00 63.82           C  
ANISOU  846  CG  HIS A 105     9502   6782   7967   1312  -1291    169       C  
ATOM    847  ND1 HIS A 105      12.278   7.699  90.824  1.00 64.69           N  
ANISOU  847  ND1 HIS A 105     9793   6809   7976   1205  -1202    155       N  
ATOM    848  CD2 HIS A 105      13.674   6.980  92.340  1.00 66.75           C  
ANISOU  848  CD2 HIS A 105    10135   6960   8268   1542  -1463    143       C  
ATOM    849  CE1 HIS A 105      12.348   6.395  90.685  1.00 67.00           C  
ANISOU  849  CE1 HIS A 105    10452   6866   8138   1346  -1301    123       C  
ATOM    850  NE2 HIS A 105      13.194   5.930  91.590  1.00 69.64           N  
ANISOU  850  NE2 HIS A 105    10853   7121   8486   1567  -1463    113       N  
ATOM    851  N   LYS A 106      12.087  12.139  94.364  1.00 58.69           N  
ANISOU  851  N   LYS A 106     8154   6605   7539    633  -1190    365       N  
ATOM    852  CA  LYS A 106      12.514  13.334  95.092  1.00 59.65           C  
ANISOU  852  CA  LYS A 106     8047   6872   7746    569  -1189    398       C  
ATOM    853  C   LYS A 106      13.275  12.894  96.376  1.00 61.69           C  
ANISOU  853  C   LYS A 106     8389   7051   8000    663  -1377    423       C  
ATOM    854  O   LYS A 106      12.821  11.997  97.071  1.00 62.39           O  
ANISOU  854  O   LYS A 106     8778   6951   7979    627  -1485    447       O  
ATOM    855  CB  LYS A 106      11.330  14.254  95.420  1.00 56.99           C  
ANISOU  855  CB  LYS A 106     7697   6577   7380    315  -1108    437       C  
ATOM    856  CG  LYS A 106      10.922  15.192  94.278  1.00 56.23           C  
ANISOU  856  CG  LYS A 106     7436   6607   7322    258   -961    415       C  
ATOM    857  CD  LYS A 106       9.869  16.244  94.757  1.00 55.66           C  
ANISOU  857  CD  LYS A 106     7327   6589   7232     66   -911    440       C  
ATOM    858  CE  LYS A 106       9.292  17.062  93.576  1.00 55.08           C  
ANISOU  858  CE  LYS A 106     7160   6598   7170     32   -807    414       C  
ATOM    859  NZ  LYS A 106       8.252  18.116  94.043  1.00 56.41           N  
ANISOU  859  NZ  LYS A 106     7290   6819   7323    -97   -777    419       N  
ATOM    860  N   ASP A 107      14.438  13.483  96.665  1.00 57.38           N  
ANISOU  860  N   ASP A 107     7804   7015   6984    771    262   -811       N  
ATOM    861  CA  ASP A 107      15.256  12.993  97.781  1.00 58.52           C  
ANISOU  861  CA  ASP A 107     7763   7186   7288   1065    345   -705       C  
ATOM    862  C   ASP A 107      15.141  14.010  98.896  1.00 56.54           C  
ANISOU  862  C   ASP A 107     7311   7146   7026   1054    187   -543       C  
ATOM    863  O   ASP A 107      15.577  15.133  98.750  1.00 55.09           O  
ANISOU  863  O   ASP A 107     6994   7180   6757    976    150   -559       O  
ATOM    864  CB  ASP A 107      16.716  12.810  97.364  1.00 60.22           C  
ANISOU  864  CB  ASP A 107     7861   7462   7559   1266    570   -781       C  
ATOM    865  CG  ASP A 107      17.558  12.056  98.406  1.00 65.76           C  
ANISOU  865  CG  ASP A 107     8353   8129   8503   1583    598   -617       C  
ATOM    866  OD1 ASP A 107      17.316  12.127  99.660  1.00 65.80           O  
ANISOU  866  OD1 ASP A 107     8273   8197   8532   1634    388   -425       O  
ATOM    867  OD2 ASP A 107      18.517  11.374  97.945  1.00 71.77           O  
ANISOU  867  OD2 ASP A 107     9054   8775   9441   1793    858   -662       O  
ATOM    868  N   ASP A 108      14.541  13.607 100.013  1.00 56.21           N  
ANISOU  868  N   ASP A 108     7302   7002   7053   1116    132   -391       N  
ATOM    869  CA  ASP A 108      14.361  14.505 101.092  1.00 55.65           C  
ANISOU  869  CA  ASP A 108     7173   7063   6907   1087     46   -265       C  
ATOM    870  C   ASP A 108      15.640  14.754 101.916  1.00 56.45           C  
ANISOU  870  C   ASP A 108     7147   7356   6945   1234    -52   -193       C  
ATOM    871  O   ASP A 108      15.681  15.721 102.687  1.00 55.71           O  
ANISOU  871  O   ASP A 108     7064   7395   6710   1149   -150   -141       O  
ATOM    872  CB  ASP A 108      13.241  14.027 102.000  1.00 56.70           C  
ANISOU  872  CB  ASP A 108     7449   6989   7107   1086     92   -118       C  
ATOM    873  CG  ASP A 108      11.899  14.393 101.488  1.00 57.18           C  
ANISOU  873  CG  ASP A 108     7513   6924   7289    878    119   -108       C  
ATOM    874  OD1 ASP A 108      11.610  15.601 101.457  1.00 56.60           O  
ANISOU  874  OD1 ASP A 108     7366   6962   7179    759    109    -98       O  
ATOM    875  OD2 ASP A 108      11.109  13.473 101.152  1.00 60.08           O  
ANISOU  875  OD2 ASP A 108     7941   7056   7832    825    137    -85       O  
ATOM    876  N   SER A 109      16.666  13.920 101.737  1.00 58.17           N  
ANISOU  876  N   SER A 109     7246   7561   7293   1434    -32   -179       N  
ATOM    877  CA  SER A 109      17.975  14.101 102.399  1.00 59.57           C  
ANISOU  877  CA  SER A 109     7197   7917   7519   1565   -197    -55       C  
ATOM    878  C   SER A 109      19.095  13.961 101.388  1.00 61.81           C  
ANISOU  878  C   SER A 109     7208   8254   8022   1672    -56   -133       C  
ATOM    879  O   SER A 109      19.804  12.988 101.414  1.00 65.38           O  
ANISOU  879  O   SER A 109     7529   8595   8717   1916     17    -40       O  
ATOM    880  CB  SER A 109      18.158  13.023 103.437  1.00 61.46           C  
ANISOU  880  CB  SER A 109     7501   8024   7825   1779   -298    162       C  
ATOM    881  OG  SER A 109      18.972  13.478 104.486  1.00 63.21           O  
ANISOU  881  OG  SER A 109     7625   8427   7966   1789   -611    343       O  
ATOM    882  N   PRO A 110      19.269  14.941 100.490  1.00 61.49           N  
ANISOU  882  N   PRO A 110     7084   8354   7925   1503     32   -283       N  
ATOM    883  CA  PRO A 110      20.139  14.814  99.288  1.00 63.22           C  
ANISOU  883  CA  PRO A 110     7142   8564   8313   1576    315   -393       C  
ATOM    884  C   PRO A 110      21.659  14.696  99.394  1.00 67.89           C  
ANISOU  884  C   PRO A 110     7298   9240   9256   1775    360   -259       C  
ATOM    885  O   PRO A 110      22.337  14.541  98.354  1.00 69.91           O  
ANISOU  885  O   PRO A 110     7440   9433   9688   1857    721   -350       O  
ATOM    886  CB  PRO A 110      19.862  16.089  98.508  1.00 60.68           C  
ANISOU  886  CB  PRO A 110     6873   8388   7794   1307    352   -529       C  
ATOM    887  CG  PRO A 110      18.650  16.729  99.159  1.00 58.01           C  
ANISOU  887  CG  PRO A 110     6736   8073   7233   1116    127   -505       C  
ATOM    888  CD  PRO A 110      18.470  16.188 100.503  1.00 57.19           C  
ANISOU  888  CD  PRO A 110     6664   7921   7145   1232    -59   -351       C  
ATOM    889  N   ASP A 111      22.242  14.835 100.572  1.00 70.79           N  
ANISOU  889  N   ASP A 111     7417   9740   9742   1830     12    -32       N  
ATOM    890  CA  ASP A 111      23.750  14.686 100.658  1.00 76.10           C  
ANISOU  890  CA  ASP A 111     7555  10481  10878   2018     -6    168       C  
ATOM    891  C   ASP A 111      24.604  15.942 100.319  1.00 76.19           C  
ANISOU  891  C   ASP A 111     7207  10725  11016   1827    -43    164       C  
ATOM    892  O   ASP A 111      25.838  15.931 100.392  1.00 80.48           O  
ANISOU  892  O   ASP A 111     7231  11330  12019   1942    -79    360       O  
ATOM    893  CB  ASP A 111      24.203  13.362  99.944  1.00 79.50           C  
ANISOU  893  CB  ASP A 111     7901  10629  11677   2360    439    176       C  
ATOM    894  CG  ASP A 111      25.484  13.527  99.027  1.00 87.00           C  
ANISOU  894  CG  ASP A 111     8393  11575  13086   2487    835    197       C  
ATOM    895  OD1 ASP A 111      26.456  12.739  99.222  1.00 88.77           O  
ANISOU  895  OD1 ASP A 111     8203  11671  13853   2806    940    435       O  
ATOM    896  OD2 ASP A 111      25.517  14.430  98.108  1.00 87.90           O  
ANISOU  896  OD2 ASP A 111     8553  11786  13058   2282   1077      6       O  
ATOM    897  N   LEU A 112      23.927  17.059 100.078  1.00 72.40           N  
ANISOU  897  N   LEU A 112     6973  10362  10174   1526    -81    -15       N  
ATOM    898  CA  LEU A 112      24.530  18.224  99.465  1.00 71.39           C  
ANISOU  898  CA  LEU A 112     6613  10388  10125   1326     12    -71       C  
ATOM    899  C   LEU A 112      25.536  18.948 100.312  1.00 74.63           C  
ANISOU  899  C   LEU A 112     6599  10990  10768   1200   -395    125       C  
ATOM    900  O   LEU A 112      25.359  19.023 101.516  1.00 73.99           O  
ANISOU  900  O   LEU A 112     6624  10969  10520   1120   -862    235       O  
ATOM    901  CB  LEU A 112      23.443  19.096  98.828  1.00 66.82           C  
ANISOU  901  CB  LEU A 112     6446   9817   9127   1074    131   -293       C  
ATOM    902  CG  LEU A 112      22.979  18.352  97.561  1.00 64.64           C  
ANISOU  902  CG  LEU A 112     6442   9349   8767   1181    578   -456       C  
ATOM    903  CD1 LEU A 112      21.881  19.178  96.895  1.00 60.13           C  
ANISOU  903  CD1 LEU A 112     6252   8782   7814    923    607   -609       C  
ATOM    904  CD2 LEU A 112      24.183  18.014  96.594  1.00 61.12           C  
ANISOU  904  CD2 LEU A 112     5708   8843   8673   1344   1038   -452       C  
ATOM    905  N   PRO A 113      26.649  19.404  99.664  1.00 78.78           N  
ANISOU  905  N   PRO A 113     6647  11583  11701   1178   -202    188       N  
ATOM    906  CA  PRO A 113      27.736  20.222 100.205  1.00 83.04           C  
ANISOU  906  CA  PRO A 113     6686  12295  12571    992   -560    377       C  
ATOM    907  C   PRO A 113      27.193  21.446 100.861  1.00 81.44           C  
ANISOU  907  C   PRO A 113     6793  12213  11939    611   -946    269       C  
ATOM    908  O   PRO A 113      26.264  22.066 100.328  1.00 78.08           O  
ANISOU  908  O   PRO A 113     6783  11752  11131    472   -715     42       O  
ATOM    909  CB  PRO A 113      28.514  20.630  98.947  1.00 85.00           C  
ANISOU  909  CB  PRO A 113     6578  12527  13191    993    -24    346       C  
ATOM    910  CG  PRO A 113      28.400  19.440  98.054  1.00 85.54           C  
ANISOU  910  CG  PRO A 113     6758  12380  13364   1346    559    280       C  
ATOM    911  CD  PRO A 113      27.092  18.722  98.426  1.00 80.43           C  
ANISOU  911  CD  PRO A 113     6718  11634  12209   1422    427    139       C  
ATOM    912  N   LYS A 114      27.762  21.776 102.009  1.00 84.75           N  
ANISOU  912  N   LYS A 114     7036  12741  12423    439  -1540    446       N  
ATOM    913  CA  LYS A 114      27.345  22.934 102.771  1.00 84.64           C  
ANISOU  913  CA  LYS A 114     7381  12790  11988     55  -1912    333       C  
ATOM    914  C   LYS A 114      27.965  24.248 102.258  1.00 86.22           C  
ANISOU  914  C   LYS A 114     7316  13064  12380   -265  -1861    275       C  
ATOM    915  O   LYS A 114      29.212  24.458 102.309  1.00 91.01           O  
ANISOU  915  O   LYS A 114     7320  13759  13501   -365  -2080    479       O  
ATOM    916  CB  LYS A 114      27.687  22.727 104.252  1.00 88.95           C  
ANISOU  916  CB  LYS A 114     7986  13391  12419    -53  -2611    532       C  
ATOM    917  CG  LYS A 114      26.541  23.063 105.177  1.00 86.67           C  
ANISOU  917  CG  LYS A 114     8460  13028  11443   -218  -2776    367       C  
ATOM    918  CD  LYS A 114      25.363  22.107 104.921  1.00 82.93           C  
ANISOU  918  CD  LYS A 114     8357  12413  10741     98  -2366    278       C  
ATOM    919  CE  LYS A 114      24.265  22.283 105.979  1.00 82.54           C  
ANISOU  919  CE  LYS A 114     9015  12253  10093    -22  -2485    183       C  
ATOM    920  NZ  LYS A 114      24.779  22.312 107.392  1.00 83.46           N  
ANISOU  920  NZ  LYS A 114     9334  12413   9966   -207  -3110    351       N  
ATOM    921  N   LEU A 115      27.079  25.113 101.761  1.00 82.21           N  
ANISOU  921  N   LEU A 115     7227  12496  11514   -422  -1572     32       N  
ATOM    922  CA  LEU A 115      27.432  26.450 101.311  1.00 83.29           C  
ANISOU  922  CA  LEU A 115     7256  12652  11737   -745  -1491    -45       C  
ATOM    923  C   LEU A 115      27.986  27.262 102.476  1.00 87.07           C  
ANISOU  923  C   LEU A 115     7724  13179  12180  -1126  -2103      3       C  
ATOM    924  O   LEU A 115      27.259  27.583 103.426  1.00 86.13           O  
ANISOU  924  O   LEU A 115     8160  12990  11573  -1280  -2370   -114       O  
ATOM    925  CB  LEU A 115      26.204  27.165 100.734  1.00 78.29           C  
ANISOU  925  CB  LEU A 115     7148  11906  10691   -816  -1136   -271       C  
ATOM    926  CG  LEU A 115      25.581  26.669  99.432  1.00 75.04           C  
ANISOU  926  CG  LEU A 115     6845  11432  10234   -571   -591   -339       C  
ATOM    927  CD1 LEU A 115      24.255  27.397  99.198  1.00 70.38           C  
ANISOU  927  CD1 LEU A 115     6773  10723   9245   -674   -445   -488       C  
ATOM    928  CD2 LEU A 115      26.535  26.817  98.240  1.00 77.05           C  
ANISOU  928  CD2 LEU A 115     6681  11722  10872   -554   -200   -274       C  
ATOM    929  N   LYS A 116      29.280  27.544 102.406  1.00 91.82           N  
ANISOU  929  N   LYS A 116     7705  13872  13311  -1283  -2311    186       N  
ATOM    930  CA  LYS A 116      29.941  28.420 103.349  1.00 96.27           C  
ANISOU  930  CA  LYS A 116     8208  14469  13901  -1731  -2933    236       C  
ATOM    931  C   LYS A 116      30.090  29.753 102.621  1.00 96.51           C  
ANISOU  931  C   LYS A 116     8187  14437  14045  -2040  -2644    103       C  
ATOM    932  O   LYS A 116      31.118  30.007 101.965  1.00100.26           O  
ANISOU  932  O   LYS A 116     8012  14962  15120  -2115  -2514    260       O  
ATOM    933  CB  LYS A 116      31.308  27.856 103.730  1.00102.67           C  
ANISOU  933  CB  LYS A 116     8262  15405  15343  -1731  -3410    591       C  
ATOM    934  CG  LYS A 116      32.079  28.715 104.729  1.00107.71           C  
ANISOU  934  CG  LYS A 116     8808  16080  16036  -2263  -4195    681       C  
ATOM    935  CD  LYS A 116      33.587  28.547 104.552  1.00114.06           C  
ANISOU  935  CD  LYS A 116     8594  16989  17754  -2322  -4478   1064       C  
ATOM    936  CE  LYS A 116      34.020  28.865 103.129  1.00112.96           C  
ANISOU  936  CE  LYS A 116     7904  16820  18195  -2202  -3707   1072       C  
ATOM    937  NZ  LYS A 116      35.488  28.952 103.023  1.00118.48           N  
ANISOU  937  NZ  LYS A 116     7595  17577  19843  -2346  -3954   1445       N  
ATOM    938  N   PRO A 117      29.058  30.607 102.709  1.00 92.97           N  
ANISOU  938  N   PRO A 117     8405  13847  13071  -2202  -2485   -162       N  
ATOM    939  CA  PRO A 117      29.088  31.768 101.835  1.00 92.50           C  
ANISOU  939  CA  PRO A 117     8313  13697  13135  -2413  -2103   -260       C  
ATOM    940  C   PRO A 117      30.124  32.809 102.302  1.00 98.30           C  
ANISOU  940  C   PRO A 117     8775  14414  14161  -2921  -2534   -212       C  
ATOM    941  O   PRO A 117      30.157  33.205 103.475  1.00100.89           O  
ANISOU  941  O   PRO A 117     9439  14687  14208  -3248  -3101   -287       O  
ATOM    942  CB  PRO A 117      27.633  32.297 101.890  1.00 87.46           C  
ANISOU  942  CB  PRO A 117     8441  12875  11915  -2397  -1837   -505       C  
ATOM    943  CG  PRO A 117      26.813  31.216 102.590  1.00 84.34           C  
ANISOU  943  CG  PRO A 117     8405  12492  11148  -2105  -1953   -526       C  
ATOM    944  CD  PRO A 117      27.824  30.573 103.515  1.00 90.03           C  
ANISOU  944  CD  PRO A 117     8807  13355  12045  -2174  -2554   -350       C  
ATOM    945  N   ASP A 118      30.994  33.195 101.377  1.00100.52           N  
ANISOU  945  N   ASP A 118     8462  14725  15006  -3000  -2256    -79       N  
ATOM    946  CA  ASP A 118      31.998  34.211 101.628  1.00106.23           C  
ANISOU  946  CA  ASP A 118     8836  15409  16118  -3500  -2593    -10       C  
ATOM    947  C   ASP A 118      31.621  35.498 100.882  1.00104.17           C  
ANISOU  947  C   ASP A 118     8853  14956  15770  -3722  -2123   -172       C  
ATOM    948  O   ASP A 118      31.430  35.479  99.661  1.00101.70           O  
ANISOU  948  O   ASP A 118     8434  14632  15577  -3482  -1463   -137       O  
ATOM    949  CB  ASP A 118      33.392  33.698 101.247  1.00111.81           C  
ANISOU  949  CB  ASP A 118     8554  16260  17668  -3454  -2647    330       C  
ATOM    950  CG  ASP A 118      34.241  34.756 100.631  1.00116.75           C  
ANISOU  950  CG  ASP A 118     8715  16807  18839  -3815  -2459    416       C  
ATOM    951  OD1 ASP A 118      34.084  34.973  99.413  1.00116.36           O  
ANISOU  951  OD1 ASP A 118     8621  16697  18892  -3641  -1699    402       O  
ATOM    952  OD2 ASP A 118      35.052  35.374 101.352  1.00123.71           O  
ANISOU  952  OD2 ASP A 118     9309  17671  20025  -4297  -3080    507       O  
ATOM    953  N   PRO A 119      31.537  36.624 101.619  1.00105.89           N  
ANISOU  953  N   PRO A 119     9473  14993  15765  -4198  -2467   -341       N  
ATOM    954  CA  PRO A 119      30.876  37.844 101.133  1.00103.33           C  
ANISOU  954  CA  PRO A 119     9618  14415  15227  -4370  -2043   -527       C  
ATOM    955  C   PRO A 119      31.567  38.535  99.934  1.00105.01           C  
ANISOU  955  C   PRO A 119     9336  14584  15980  -4491  -1573   -380       C  
ATOM    956  O   PRO A 119      30.857  39.078  99.071  1.00100.74           O  
ANISOU  956  O   PRO A 119     9109  13900  15269  -4377  -1012   -438       O  
ATOM    957  CB  PRO A 119      30.837  38.752 102.376  1.00106.91           C  
ANISOU  957  CB  PRO A 119    10597  14656  15369  -4882  -2586   -738       C  
ATOM    958  CG  PRO A 119      31.383  37.919 103.525  1.00110.91           C  
ANISOU  958  CG  PRO A 119    10986  15338  15816  -4965  -3341   -658       C  
ATOM    959  CD  PRO A 119      32.215  36.848 102.909  1.00111.44           C  
ANISOU  959  CD  PRO A 119    10174  15695  16473  -4647  -3303   -334       C  
ATOM    960  N   ASN A 120      32.914  38.503  99.890  1.00110.61           N  
ANISOU  960  N   ASN A 120     9275  15399  17351  -4717  -1800   -158       N  
ATOM    961  CA  ASN A 120      33.710  39.062  98.770  1.00113.44           C  
ANISOU  961  CA  ASN A 120     9078  15711  18312  -4830  -1298     29       C  
ATOM    962  C   ASN A 120      33.518  38.383  97.403  1.00110.79           C  
ANISOU  962  C   ASN A 120     8581  15465  18050  -4331   -500    155       C  
ATOM    963  O   ASN A 120      33.016  39.030  96.461  1.00109.26           O  
ANISOU  963  O   ASN A 120     8708  15127  17680  -4301     69    118       O  
ATOM    964  CB  ASN A 120      35.210  39.045  99.082  1.00121.10           C  
ANISOU  964  CB  ASN A 120     9155  16769  20087  -5154  -1718    291       C  
ATOM    965  CG  ASN A 120      35.605  40.053 100.158  1.00125.00           C  
ANISOU  965  CG  ASN A 120     9786  17108  20600  -5818  -2459    187       C  
ATOM    966  OD1 ASN A 120      35.133  41.191 100.184  1.00121.50           O  
ANISOU  966  OD1 ASN A 120     9900  16405  19861  -6131  -2353    -30       O  
ATOM    967  ND2 ASN A 120      36.492  39.633 101.045  1.00130.45           N  
ANISOU  967  ND2 ASN A 120     9980  17932  21653  -6049  -3233    357       N  
ATOM    968  N   THR A 121      33.858  37.091  97.290  1.00110.37           N  
ANISOU  968  N   THR A 121     8118  15614  18206  -3946   -455    301       N  
ATOM    969  CA  THR A 121      33.511  36.324  96.081  1.00106.84           C  
ANISOU  969  CA  THR A 121     7723  15211  17661  -3466    285    349       C  
ATOM    970  C   THR A 121      31.986  36.343  95.871  1.00 99.32           C  
ANISOU  970  C   THR A 121     7642  14191  15906  -3259    447    118       C  
ATOM    971  O   THR A 121      31.517  36.262  94.742  1.00 96.75           O  
ANISOU  971  O   THR A 121     7569  13821  15372  -3043   1036    125       O  
ATOM    972  CB  THR A 121      33.951  34.846  96.179  1.00108.13           C  
ANISOU  972  CB  THR A 121     7442  15545  18097  -3061    267    493       C  
ATOM    973  OG1 THR A 121      34.374  34.398  94.886  1.00109.66           O  
ANISOU  973  OG1 THR A 121     7360  15715  18592  -2779   1077    629       O  
ATOM    974  CG2 THR A 121      32.786  33.956  96.650  1.00 99.76           C  
ANISOU  974  CG2 THR A 121     6981  14548  16374  -2729     63    310       C  
ATOM    975  N   LEU A 122      31.221  36.462  96.949  1.00 96.14           N  
ANISOU  975  N   LEU A 122     7702  13760  15069  -3343    -71    -64       N  
ATOM    976  CA  LEU A 122      29.752  36.450  96.812  1.00 90.26           C  
ANISOU  976  CA  LEU A 122     7687  12927  13682  -3132     86   -237       C  
ATOM    977  C   LEU A 122      29.194  37.788  96.345  1.00 88.79           C  
ANISOU  977  C   LEU A 122     7902  12506  13328  -3358    346   -297       C  
ATOM    978  O   LEU A 122      28.339  37.805  95.479  1.00 84.57           O  
ANISOU  978  O   LEU A 122     7712  11910  12511  -3148    734   -286       O  
ATOM    979  CB  LEU A 122      29.066  35.979  98.097  1.00 88.10           C  
ANISOU  979  CB  LEU A 122     7780  12672  13023  -3074   -428   -387       C  
ATOM    980  CG  LEU A 122      27.593  35.579  98.113  1.00 84.90           C  
ANISOU  980  CG  LEU A 122     7976  12204  12077  -2778   -298   -513       C  
ATOM    981  CD1 LEU A 122      27.195  34.532  97.021  1.00 85.05           C  
ANISOU  981  CD1 LEU A 122     7960  12328  12028  -2359    118   -435       C  
ATOM    982  CD2 LEU A 122      27.265  35.006  99.496  1.00 86.67           C  
ANISOU  982  CD2 LEU A 122     8439  12457  12035  -2752   -793   -614       C  
ATOM    983  N   CYS A 123      29.680  38.901  96.910  1.00 92.43           N  
ANISOU  983  N   CYS A 123     8329  12815  13976  -3800    105   -342       N  
ATOM    984  CA  CYS A 123      29.320  40.233  96.409  1.00 92.96           C  
ANISOU  984  CA  CYS A 123     8711  12612  13996  -4031    402   -361       C  
ATOM    985  C   CYS A 123      29.883  40.443  95.002  1.00 94.97           C  
ANISOU  985  C   CYS A 123     8654  12878  14552  -4000    975   -146       C  
ATOM    986  O   CYS A 123      29.327  41.237  94.232  1.00 94.08           O  
ANISOU  986  O   CYS A 123     8881  12577  14289  -4024   1345    -96       O  
ATOM    987  CB  CYS A 123      29.841  41.351  97.312  1.00 97.41           C  
ANISOU  987  CB  CYS A 123     9310  12969  14731  -4557     32   -470       C  
ATOM    988  SG  CYS A 123      28.704  42.103  98.525  1.00 97.38           S  
ANISOU  988  SG  CYS A 123    10146  12647  14206  -4718   -242   -772       S  
ATOM    989  N   ASP A 124      30.995  39.750  94.697  1.00 97.84           N  
ANISOU  989  N   ASP A 124     8382  13432  15361  -3948   1066      6       N  
ATOM    990  CA  ASP A 124      31.565  39.680  93.344  1.00 99.79           C  
ANISOU  990  CA  ASP A 124     8354  13694  15867  -3846   1725    212       C  
ATOM    991  C   ASP A 124      30.583  39.174  92.303  1.00 95.35           C  
ANISOU  991  C   ASP A 124     8295  13145  14789  -3469   2168    218       C  
ATOM    992  O   ASP A 124      30.477  39.743  91.219  1.00 96.18           O  
ANISOU  992  O   ASP A 124     8615  13128  14803  -3504   2661    338       O  
ATOM    993  CB  ASP A 124      32.881  38.863  93.306  1.00104.11           C  
ANISOU  993  CB  ASP A 124     8104  14412  17042  -3784   1793    381       C  
ATOM    994  CG  ASP A 124      34.096  39.714  93.661  1.00110.51           C  
ANISOU  994  CG  ASP A 124     8300  15142  18548  -4252   1620    514       C  
ATOM    995  OD1 ASP A 124      33.990  40.945  93.504  1.00109.34           O  
ANISOU  995  OD1 ASP A 124     8381  14781  18381  -4595   1702    493       O  
ATOM    996  OD2 ASP A 124      35.150  39.179  94.095  1.00116.68           O  
ANISOU  996  OD2 ASP A 124     8350  16046  19937  -4295   1385    664       O  
ATOM    997  N   GLU A 125      29.851  38.121  92.645  1.00 91.34           N  
ANISOU  997  N   GLU A 125     8008  12769  13930  -3143   1956    106       N  
ATOM    998  CA  GLU A 125      28.974  37.464  91.684  1.00 88.61           C  
ANISOU  998  CA  GLU A 125     8104  12446  13120  -2814   2289    113       C  
ATOM    999  C   GLU A 125      27.634  38.106  91.427  1.00 84.54           C  
ANISOU  999  C   GLU A 125     8218  11778  12126  -2811   2249     90       C  
ATOM   1000  O   GLU A 125      27.019  37.804  90.397  1.00 84.07           O  
ANISOU 1000  O   GLU A 125     8521  11705  11716  -2637   2531    163       O  
ATOM   1001  CB  GLU A 125      28.740  36.010  92.052  1.00 86.84           C  
ANISOU 1001  CB  GLU A 125     7840  12391  12763  -2472   2117     25       C  
ATOM   1002  CG  GLU A 125      29.988  35.160  91.988  1.00 93.46           C  
ANISOU 1002  CG  GLU A 125     8069  13350  14093  -2356   2301    114       C  
ATOM   1003  CD  GLU A 125      29.996  34.182  93.126  1.00 95.78           C  
ANISOU 1003  CD  GLU A 125     8156  13777  14457  -2190   1802     41       C  
ATOM   1004  OE1 GLU A 125      31.090  33.957  93.715  1.00 99.97           O  
ANISOU 1004  OE1 GLU A 125     8063  14386  15535  -2256   1607    147       O  
ATOM   1005  OE2 GLU A 125      28.882  33.680  93.445  1.00 92.65           O  
ANISOU 1005  OE2 GLU A 125     8218  13394  13591  -2011   1580    -89       O  
ATOM   1006  N   PHE A 126      27.155  38.942  92.348  1.00 82.85           N  
ANISOU 1006  N   PHE A 126     8159  11425  11894  -2998   1898     -1       N  
ATOM   1007  CA  PHE A 126      25.891  39.688  92.152  1.00 79.71           C  
ANISOU 1007  CA  PHE A 126     8286  10819  11180  -2985   1901     26       C  
ATOM   1008  C   PHE A 126      26.107  40.945  91.276  1.00 84.06           C  
ANISOU 1008  C   PHE A 126     8940  11159  11838  -3218   2248    205       C  
ATOM   1009  O   PHE A 126      25.279  41.283  90.417  1.00 83.73           O  
ANISOU 1009  O   PHE A 126     9278  11001  11536  -3131   2425    364       O  
ATOM   1010  CB  PHE A 126      25.241  39.958  93.513  1.00 77.79           C  
ANISOU 1010  CB  PHE A 126     8223  10461  10875  -3036   1496   -153       C  
ATOM   1011  CG  PHE A 126      24.440  41.223  93.602  1.00 74.40           C  
ANISOU 1011  CG  PHE A 126     8164   9701  10402  -3169   1556   -124       C  
ATOM   1012  CD1 PHE A 126      23.089  41.208  93.368  1.00 68.33           C  
ANISOU 1012  CD1 PHE A 126     7754   8811   9399  -2937   1587    -45       C  
ATOM   1013  CD2 PHE A 126      25.043  42.416  93.984  1.00 75.53           C  
ANISOU 1013  CD2 PHE A 126     8273   9624  10800  -3533   1567   -167       C  
ATOM   1014  CE1 PHE A 126      22.360  42.352  93.468  1.00 69.44           C  
ANISOU 1014  CE1 PHE A 126     8183   8608   9593  -3017   1681     20       C  
ATOM   1015  CE2 PHE A 126      24.310  43.575  94.090  1.00 74.79           C  
ANISOU 1015  CE2 PHE A 126     8545   9169  10704  -3634   1676   -145       C  
ATOM   1016  CZ  PHE A 126      22.970  43.546  93.824  1.00 72.62           C  
ANISOU 1016  CZ  PHE A 126     8596   8766  10229  -3352   1756    -38       C  
ATOM   1017  N   LYS A 127      27.236  41.618  91.442  1.00 87.99           N  
ANISOU 1017  N   LYS A 127     9089  11602  12742  -3529   2331    220       N  
ATOM   1018  CA  LYS A 127      27.553  42.653  90.483  1.00 92.13           C  
ANISOU 1018  CA  LYS A 127     9683  11937  13386  -3732   2741    422       C  
ATOM   1019  C   LYS A 127      27.713  42.100  89.047  1.00 93.46           C  
ANISOU 1019  C   LYS A 127     9940  12212  13357  -3551   3229    616       C  
ATOM   1020  O   LYS A 127      27.055  42.595  88.114  1.00 94.06           O  
ANISOU 1020  O   LYS A 127    10456  12149  13134  -3523   3452    800       O  
ATOM   1021  CB  LYS A 127      28.744  43.531  90.926  1.00 96.62           C  
ANISOU 1021  CB  LYS A 127     9837  12388  14487  -4151   2743    415       C  
ATOM   1022  CG  LYS A 127      28.332  44.985  91.175  1.00 98.19           C  
ANISOU 1022  CG  LYS A 127    10352  12220  14737  -4435   2719    420       C  
ATOM   1023  CD  LYS A 127      28.182  45.729  89.828  1.00101.96           C  
ANISOU 1023  CD  LYS A 127    11077  12516  15147  -4457   3236    710       C  
ATOM   1024  CE  LYS A 127      27.817  47.221  89.967  1.00102.54           C  
ANISOU 1024  CE  LYS A 127    11451  12168  15340  -4723   3284    767       C  
ATOM   1025  NZ  LYS A 127      28.732  47.989  90.839  1.00104.01           N  
ANISOU 1025  NZ  LYS A 127    11351  12181  15986  -5172   3122    616       N  
ATOM   1026  N   ALA A 128      28.557  41.079  88.873  1.00 94.46           N  
ANISOU 1026  N   ALA A 128     9701  12556  13635  -3427   3400    588       N  
ATOM   1027  CA  ALA A 128      28.774  40.465  87.560  1.00 95.52           C  
ANISOU 1027  CA  ALA A 128     9996  12750  13546  -3257   3942    722       C  
ATOM   1028  C   ALA A 128      27.461  40.228  86.785  1.00 92.61           C  
ANISOU 1028  C   ALA A 128    10326  12350  12513  -3063   3913    782       C  
ATOM   1029  O   ALA A 128      27.353  40.646  85.638  1.00 94.84           O  
ANISOU 1029  O   ALA A 128    10993  12520  12523  -3120   4288    980       O  
ATOM   1030  CB  ALA A 128      29.584  39.176  87.691  1.00 96.47           C  
ANISOU 1030  CB  ALA A 128     9687  13074  13894  -3051   4072    637       C  
ATOM   1031  N   ASP A 129      26.461  39.603  87.429  1.00 88.21           N  
ANISOU 1031  N   ASP A 129     9931  11874  11712  -2865   3442    640       N  
ATOM   1032  CA  ASP A 129      25.163  39.293  86.795  1.00 85.71           C  
ANISOU 1032  CA  ASP A 129    10185  11531  10850  -2701   3300    718       C  
ATOM   1033  C   ASP A 129      24.047  38.981  87.839  1.00 80.57           C  
ANISOU 1033  C   ASP A 129     9574  10897  10143  -2554   2750    589       C  
ATOM   1034  O   ASP A 129      23.885  37.862  88.323  1.00 76.92           O  
ANISOU 1034  O   ASP A 129     9020  10588   9618  -2359   2559    424       O  
ATOM   1035  CB  ASP A 129      25.331  38.179  85.745  1.00 87.14           C  
ANISOU 1035  CB  ASP A 129    10628  11821  10661  -2541   3624    717       C  
ATOM   1036  CG  ASP A 129      23.995  37.672  85.141  1.00 88.27           C  
ANISOU 1036  CG  ASP A 129    11359  11954  10228  -2415   3352    780       C  
ATOM   1037  OD1 ASP A 129      22.860  37.804  85.721  1.00 86.89           O  
ANISOU 1037  OD1 ASP A 129    11259  11742  10014  -2355   2860    796       O  
ATOM   1038  OD2 ASP A 129      24.105  37.068  84.051  1.00 92.15           O  
ANISOU 1038  OD2 ASP A 129    12251  12456  10308  -2383   3656    814       O  
ATOM   1039  N   GLU A 130      23.259  40.007  88.119  1.00 80.06           N  
ANISOU 1039  N   GLU A 130     9671  10630  10120  -2640   2564    695       N  
ATOM   1040  CA  GLU A 130      22.184  39.948  89.083  1.00 76.85           C  
ANISOU 1040  CA  GLU A 130     9317  10154   9728  -2517   2172    614       C  
ATOM   1041  C   GLU A 130      21.117  38.894  88.756  1.00 73.73           C  
ANISOU 1041  C   GLU A 130     9156   9853   9003  -2275   1951    648       C  
ATOM   1042  O   GLU A 130      20.518  38.320  89.673  1.00 70.41           O  
ANISOU 1042  O   GLU A 130     8662   9465   8627  -2128   1684    511       O  
ATOM   1043  CB  GLU A 130      21.585  41.368  89.293  1.00 77.97           C  
ANISOU 1043  CB  GLU A 130     9604   9978  10043  -2646   2153    763       C  
ATOM   1044  CG  GLU A 130      22.614  42.313  90.038  1.00 84.31           C  
ANISOU 1044  CG  GLU A 130    10161  10657  11217  -2926   2266    628       C  
ATOM   1045  CD  GLU A 130      22.508  43.854  89.805  1.00 89.38           C  
ANISOU 1045  CD  GLU A 130    10963  10945  12053  -3138   2447    809       C  
ATOM   1046  OE1 GLU A 130      23.579  44.514  89.764  1.00 91.38           O  
ANISOU 1046  OE1 GLU A 130    11037  11135  12548  -3415   2649    789       O  
ATOM   1047  OE2 GLU A 130      21.382  44.412  89.694  1.00 90.85           O  
ANISOU 1047  OE2 GLU A 130    11415  10887  12216  -3033   2395    988       O  
ATOM   1048  N   LYS A 131      20.880  38.607  87.484  1.00 75.25           N  
ANISOU 1048  N   LYS A 131     9664  10075   8851  -2259   2052    825       N  
ATOM   1049  CA  LYS A 131      19.755  37.707  87.178  1.00 74.02           C  
ANISOU 1049  CA  LYS A 131     9759   9964   8401  -2097   1749    877       C  
ATOM   1050  C   LYS A 131      20.148  36.226  87.301  1.00 72.27           C  
ANISOU 1050  C   LYS A 131     9473   9953   8034  -1953   1765    630       C  
ATOM   1051  O   LYS A 131      19.327  35.378  87.658  1.00 70.09           O  
ANISOU 1051  O   LYS A 131     9235   9714   7683  -1808   1472    568       O  
ATOM   1052  CB  LYS A 131      19.033  38.061  85.854  1.00 77.18           C  
ANISOU 1052  CB  LYS A 131    10615  10260   8450  -2175   1677   1209       C  
ATOM   1053  CG  LYS A 131      17.489  37.850  85.904  1.00 77.75           C  
ANISOU 1053  CG  LYS A 131    10806  10243   8493  -2072   1191   1399       C  
ATOM   1054  CD  LYS A 131      16.896  38.047  87.352  1.00 75.38           C  
ANISOU 1054  CD  LYS A 131    10136   9844   8660  -1930   1032   1298       C  
ATOM   1055  CE  LYS A 131      15.378  38.159  87.378  1.00 74.83           C  
ANISOU 1055  CE  LYS A 131    10089   9604   8738  -1831    662   1581       C  
ATOM   1056  NZ  LYS A 131      14.926  38.605  88.733  1.00 70.88           N  
ANISOU 1056  NZ  LYS A 131     9299   8928   8703  -1706    697   1497       N  
ATOM   1057  N   LYS A 132      21.431  35.953  87.097  1.00 73.41           N  
ANISOU 1057  N   LYS A 132     9460  10201   8231  -1986   2137    504       N  
ATOM   1058  CA  LYS A 132      21.975  34.625  87.319  1.00 72.41           C  
ANISOU 1058  CA  LYS A 132     9190  10228   8094  -1822   2224    285       C  
ATOM   1059  C   LYS A 132      22.294  34.347  88.801  1.00 68.93           C  
ANISOU 1059  C   LYS A 132     8280   9870   8041  -1731   2014    105       C  
ATOM   1060  O   LYS A 132      22.139  33.241  89.300  1.00 66.51           O  
ANISOU 1060  O   LYS A 132     7903   9650   7719  -1551   1866    -33       O  
ATOM   1061  CB  LYS A 132      23.215  34.440  86.466  1.00 75.90           C  
ANISOU 1061  CB  LYS A 132     9622  10702   8515  -1865   2774    272       C  
ATOM   1062  CG  LYS A 132      24.198  33.478  87.038  1.00 77.90           C  
ANISOU 1062  CG  LYS A 132     9453  11071   9073  -1707   2945     86       C  
ATOM   1063  CD  LYS A 132      25.092  32.991  85.928  1.00 87.15           C  
ANISOU 1063  CD  LYS A 132    10771  12212  10129  -1677   3568     86       C  
ATOM   1064  CE  LYS A 132      26.534  33.016  86.395  1.00 91.97           C  
ANISOU 1064  CE  LYS A 132    10722  12872  11349  -1657   3899     73       C  
ATOM   1065  NZ  LYS A 132      27.425  32.526  85.322  1.00 98.90           N  
ANISOU 1065  NZ  LYS A 132    11711  13671  12197  -1591   4636     88       N  
ATOM   1066  N   PHE A 133      22.767  35.353  89.499  1.00 68.81           N  
ANISOU 1066  N   PHE A 133     7990   9807   8348  -1882   1991    112       N  
ATOM   1067  CA  PHE A 133      22.947  35.233  90.928  1.00 67.54           C  
ANISOU 1067  CA  PHE A 133     7518   9692   8452  -1859   1711    -40       C  
ATOM   1068  C   PHE A 133      21.583  34.794  91.539  1.00 63.98           C  
ANISOU 1068  C   PHE A 133     7287   9190   7832  -1702   1379    -75       C  
ATOM   1069  O   PHE A 133      21.504  33.962  92.424  1.00 61.14           O  
ANISOU 1069  O   PHE A 133     6816   8908   7505  -1566   1183   -204       O  
ATOM   1070  CB  PHE A 133      23.438  36.582  91.449  1.00 68.94           C  
ANISOU 1070  CB  PHE A 133     7536   9749   8908  -2121   1706    -20       C  
ATOM   1071  CG  PHE A 133      23.647  36.655  92.939  1.00 67.70           C  
ANISOU 1071  CG  PHE A 133     7182   9596   8945  -2187   1383   -181       C  
ATOM   1072  CD1 PHE A 133      24.911  36.450  93.480  1.00 67.74           C  
ANISOU 1072  CD1 PHE A 133     6764   9726   9248  -2295   1314   -246       C  
ATOM   1073  CD2 PHE A 133      22.580  36.999  93.788  1.00 64.28           C  
ANISOU 1073  CD2 PHE A 133     7008   9008   8408  -2163   1158   -241       C  
ATOM   1074  CE1 PHE A 133      25.128  36.586  94.843  1.00 71.57           C  
ANISOU 1074  CE1 PHE A 133     7152  10203   9840  -2420    938   -375       C  
ATOM   1075  CE2 PHE A 133      22.750  37.085  95.146  1.00 64.11           C  
ANISOU 1075  CE2 PHE A 133     6946   8955   8457  -2253    894   -402       C  
ATOM   1076  CZ  PHE A 133      24.023  36.900  95.698  1.00 69.95           C  
ANISOU 1076  CZ  PHE A 133     7336   9837   9406  -2406    736   -477       C  
ATOM   1077  N   TRP A 134      20.525  35.319  90.941  1.00 64.46           N  
ANISOU 1077  N   TRP A 134     7651   9108   7735  -1717   1342     88       N  
ATOM   1078  CA  TRP A 134      19.161  35.118  91.333  1.00 61.87           C  
ANISOU 1078  CA  TRP A 134     7480   8677   7353  -1592   1088    140       C  
ATOM   1079  C   TRP A 134      18.771  33.664  91.084  1.00 61.31           C  
ANISOU 1079  C   TRP A 134     7489   8726   7078  -1415    970     80       C  
ATOM   1080  O   TRP A 134      18.221  33.026  91.957  1.00 60.39           O  
ANISOU 1080  O   TRP A 134     7317   8608   7020  -1283    790     -3       O  
ATOM   1081  CB  TRP A 134      18.311  36.092  90.518  1.00 62.39           C  
ANISOU 1081  CB  TRP A 134     7773   8551   7381  -1671   1084    413       C  
ATOM   1082  CG  TRP A 134      16.888  36.100  90.894  1.00 60.38           C  
ANISOU 1082  CG  TRP A 134     7584   8136   7222  -1551    855    544       C  
ATOM   1083  CD1 TRP A 134      16.334  36.762  91.920  1.00 60.35           C  
ANISOU 1083  CD1 TRP A 134     7511   7928   7492  -1515    854    539       C  
ATOM   1084  CD2 TRP A 134      15.816  35.450  90.200  1.00 58.91           C  
ANISOU 1084  CD2 TRP A 134     7548   7939   6896  -1470    618    728       C  
ATOM   1085  NE1 TRP A 134      14.980  36.547  91.952  1.00 58.77           N  
ANISOU 1085  NE1 TRP A 134     7338   7587   7406  -1376    688    726       N  
ATOM   1086  CE2 TRP A 134      14.633  35.740  90.904  1.00 58.84           C  
ANISOU 1086  CE2 TRP A 134     7449   7725   7184  -1363    487    858       C  
ATOM   1087  CE3 TRP A 134      15.743  34.665  89.034  1.00 59.93           C  
ANISOU 1087  CE3 TRP A 134     7913   8183   6674  -1505    508    797       C  
ATOM   1088  CZ2 TRP A 134      13.370  35.250  90.510  1.00 59.50           C  
ANISOU 1088  CZ2 TRP A 134     7556   7733   7317  -1288    199   1094       C  
ATOM   1089  CZ3 TRP A 134      14.475  34.159  88.630  1.00 57.83           C  
ANISOU 1089  CZ3 TRP A 134     7762   7848   6364  -1471    156    997       C  
ATOM   1090  CH2 TRP A 134      13.316  34.467  89.370  1.00 61.10           C  
ANISOU 1090  CH2 TRP A 134     7969   8075   7170  -1365    -16   1164       C  
ATOM   1091  N   GLY A 135      19.042  33.152  89.884  1.00 63.39           N  
ANISOU 1091  N   GLY A 135     7944   9059   7082  -1429   1106    119       N  
ATOM   1092  CA  GLY A 135      18.772  31.759  89.530  1.00 62.22           C  
ANISOU 1092  CA  GLY A 135     7951   8980   6710  -1299   1039     30       C  
ATOM   1093  C   GLY A 135      19.554  30.767  90.358  1.00 61.84           C  
ANISOU 1093  C   GLY A 135     7633   9051   6813  -1143   1105   -185       C  
ATOM   1094  O   GLY A 135      18.993  29.796  90.893  1.00 59.00           O  
ANISOU 1094  O   GLY A 135     7279   8694   6444   -999    916   -261       O  
ATOM   1095  N   LYS A 136      20.860  31.000  90.488  1.00 64.25           N  
ANISOU 1095  N   LYS A 136     7666   9438   7307  -1173   1359   -248       N  
ATOM   1096  CA  LYS A 136      21.677  30.131  91.342  1.00 64.49           C  
ANISOU 1096  CA  LYS A 136     7362   9574   7568  -1023   1361   -384       C  
ATOM   1097  C   LYS A 136      21.077  29.969  92.746  1.00 60.65           C  
ANISOU 1097  C   LYS A 136     6774   9085   7187   -953    996   -434       C  
ATOM   1098  O   LYS A 136      21.207  28.924  93.350  1.00 60.88           O  
ANISOU 1098  O   LYS A 136     6698   9165   7270   -784    902   -510       O  
ATOM   1099  CB  LYS A 136      23.112  30.618  91.458  1.00 67.28           C  
ANISOU 1099  CB  LYS A 136     7321  10000   8244  -1108   1585   -376       C  
ATOM   1100  CG  LYS A 136      24.062  29.454  91.666  1.00 72.29           C  
ANISOU 1100  CG  LYS A 136     7649  10716   9103   -910   1725   -440       C  
ATOM   1101  CD  LYS A 136      25.018  29.299  90.446  1.00 80.80           C  
ANISOU 1101  CD  LYS A 136     8696  11765  10239   -894   2293   -406       C  
ATOM   1102  CE  LYS A 136      25.783  27.950  90.447  1.00 85.88           C  
ANISOU 1102  CE  LYS A 136     9110  12411  11110   -623   2546   -458       C  
ATOM   1103  NZ  LYS A 136      26.968  27.919  89.459  1.00 93.69           N  
ANISOU 1103  NZ  LYS A 136     9935  13336  12329   -594   3215   -402       N  
ATOM   1104  N   TYR A 137      20.444  31.002  93.274  1.00 58.27           N  
ANISOU 1104  N   TYR A 137     6536   8689   6915  -1075    842   -382       N  
ATOM   1105  CA  TYR A 137      19.892  30.878  94.563  1.00 55.75           C  
ANISOU 1105  CA  TYR A 137     6210   8324   6648  -1017    603   -438       C  
ATOM   1106  C   TYR A 137      18.631  30.007  94.506  1.00 55.31           C  
ANISOU 1106  C   TYR A 137     6358   8196   6460   -857    494   -406       C  
ATOM   1107  O   TYR A 137      18.479  29.078  95.313  1.00 55.33           O  
ANISOU 1107  O   TYR A 137     6331   8221   6471   -715    376   -474       O  
ATOM   1108  CB  TYR A 137      19.559  32.240  95.115  1.00 56.42           C  
ANISOU 1108  CB  TYR A 137     6366   8259   6812  -1186    571   -409       C  
ATOM   1109  CG  TYR A 137      18.809  32.177  96.432  1.00 54.40           C  
ANISOU 1109  CG  TYR A 137     6232   7886   6551  -1128    420   -471       C  
ATOM   1110  CD1 TYR A 137      19.493  32.120  97.646  1.00 55.31           C  
ANISOU 1110  CD1 TYR A 137     6291   8045   6677  -1189    268   -598       C  
ATOM   1111  CD2 TYR A 137      17.424  32.114  96.454  1.00 51.68           C  
ANISOU 1111  CD2 TYR A 137     6067   7375   6194  -1018    429   -378       C  
ATOM   1112  CE1 TYR A 137      18.816  32.037  98.869  1.00 55.88           C  
ANISOU 1112  CE1 TYR A 137     6589   7985   6658  -1148    183   -661       C  
ATOM   1113  CE2 TYR A 137      16.734  32.053  97.664  1.00 54.22           C  
ANISOU 1113  CE2 TYR A 137     6524   7549   6528   -952    405   -426       C  
ATOM   1114  CZ  TYR A 137      17.427  32.015  98.859  1.00 55.02           C  
ANISOU 1114  CZ  TYR A 137     6671   7685   6549  -1017    312   -582       C  
ATOM   1115  OH  TYR A 137      16.707  31.925 100.015  1.00 58.32           O  
ANISOU 1115  OH  TYR A 137     7328   7930   6901   -957    346   -628       O  
ATOM   1116  N   LEU A 138      17.696  30.327  93.595  1.00 54.84           N  
ANISOU 1116  N   LEU A 138     6498   8034   6305   -900    496   -270       N  
ATOM   1117  CA  LEU A 138      16.589  29.447  93.341  1.00 52.97           C  
ANISOU 1117  CA  LEU A 138     6410   7731   5987   -802    349   -212       C  
ATOM   1118  C   LEU A 138      17.055  27.975  93.324  1.00 53.44           C  
ANISOU 1118  C   LEU A 138     6464   7887   5953   -661    365   -354       C  
ATOM   1119  O   LEU A 138      16.559  27.133  94.112  1.00 53.04           O  
ANISOU 1119  O   LEU A 138     6392   7799   5961   -532    249   -392       O  
ATOM   1120  CB  LEU A 138      15.815  29.816  92.082  1.00 53.27           C  
ANISOU 1120  CB  LEU A 138     6658   7684   5897   -912    276    -21       C  
ATOM   1121  CG  LEU A 138      15.013  31.093  92.099  1.00 54.65           C  
ANISOU 1121  CG  LEU A 138     6824   7695   6247   -993    220    197       C  
ATOM   1122  CD1 LEU A 138      14.414  31.314  90.757  1.00 54.82           C  
ANISOU 1122  CD1 LEU A 138     7059   7662   6107  -1113     73    426       C  
ATOM   1123  CD2 LEU A 138      13.904  31.163  93.191  1.00 53.29           C  
ANISOU 1123  CD2 LEU A 138     6535   7348   6365   -883    138    270       C  
ATOM   1124  N   TYR A 139      18.021  27.665  92.464  1.00 54.96           N  
ANISOU 1124  N   TYR A 139     6685   8167   6028   -674    565   -423       N  
ATOM   1125  CA  TYR A 139      18.452  26.277  92.281  1.00 54.31           C  
ANISOU 1125  CA  TYR A 139     6640   8110   5885   -523    664   -549       C  
ATOM   1126  C   TYR A 139      19.085  25.698  93.507  1.00 53.47           C  
ANISOU 1126  C   TYR A 139     6241   8070   6004   -357    626   -620       C  
ATOM   1127  O   TYR A 139      19.029  24.510  93.690  1.00 54.86           O  
ANISOU 1127  O   TYR A 139     6450   8210   6183   -199    619   -682       O  
ATOM   1128  CB  TYR A 139      19.418  26.193  91.131  1.00 55.64           C  
ANISOU 1128  CB  TYR A 139     6909   8307   5924   -557   1008   -599       C  
ATOM   1129  CG  TYR A 139      20.461  25.105  91.099  1.00 57.06           C  
ANISOU 1129  CG  TYR A 139     6966   8501   6211   -369   1293   -723       C  
ATOM   1130  CD1 TYR A 139      20.269  23.954  90.330  1.00 57.30           C  
ANISOU 1130  CD1 TYR A 139     7343   8409   6021   -294   1449   -831       C  
ATOM   1131  CD2 TYR A 139      21.713  25.268  91.723  1.00 57.25           C  
ANISOU 1131  CD2 TYR A 139     6535   8628   6588   -284   1435   -714       C  
ATOM   1132  CE1 TYR A 139      21.272  22.977  90.199  1.00 55.63           C  
ANISOU 1132  CE1 TYR A 139     7036   8146   5957    -91   1822   -935       C  
ATOM   1133  CE2 TYR A 139      22.720  24.273  91.599  1.00 56.15           C  
ANISOU 1133  CE2 TYR A 139     6214   8466   6655    -78   1747   -769       C  
ATOM   1134  CZ  TYR A 139      22.470  23.121  90.843  1.00 57.62           C  
ANISOU 1134  CZ  TYR A 139     6762   8497   6632     42   1978   -884       C  
ATOM   1135  OH  TYR A 139      23.457  22.121  90.692  1.00 62.81           O  
ANISOU 1135  OH  TYR A 139     7258   9065   7543    284   2378   -933       O  
ATOM   1136  N   GLU A 140      19.695  26.492  94.346  1.00 53.15           N  
ANISOU 1136  N   GLU A 140     5949   8107   6140   -410    573   -602       N  
ATOM   1137  CA  GLU A 140      20.353  25.873  95.449  1.00 55.88           C  
ANISOU 1137  CA  GLU A 140     6057   8520   6657   -279    461   -633       C  
ATOM   1138  C   GLU A 140      19.360  25.561  96.572  1.00 54.94           C  
ANISOU 1138  C   GLU A 140     6071   8322   6481   -218    223   -623       C  
ATOM   1139  O   GLU A 140      19.488  24.527  97.199  1.00 56.09           O  
ANISOU 1139  O   GLU A 140     6174   8470   6669    -53    143   -630       O  
ATOM   1140  CB  GLU A 140      21.506  26.720  95.931  1.00 59.16           C  
ANISOU 1140  CB  GLU A 140     6160   9042   7276   -402    428   -611       C  
ATOM   1141  CG  GLU A 140      22.792  25.864  96.294  1.00 67.14           C  
ANISOU 1141  CG  GLU A 140     6789  10151   8569   -250    429   -582       C  
ATOM   1142  CD  GLU A 140      23.691  25.477  95.098  1.00 67.33           C  
ANISOU 1142  CD  GLU A 140     6640  10181   8761   -162    842   -573       C  
ATOM   1143  OE1 GLU A 140      24.212  26.408  94.494  1.00 73.89           O  
ANISOU 1143  OE1 GLU A 140     7367  11039   9669   -330   1029   -545       O  
ATOM   1144  OE2 GLU A 140      23.897  24.277  94.795  1.00 64.28           O  
ANISOU 1144  OE2 GLU A 140     6242   9739   8442     72   1024   -591       O  
ATOM   1145  N   ILE A 141      18.336  26.391  96.786  1.00 53.37           N  
ANISOU 1145  N   ILE A 141     6043   8018   6216   -328    164   -581       N  
ATOM   1146  CA  ILE A 141      17.404  26.102  97.851  1.00 52.45           C  
ANISOU 1146  CA  ILE A 141     6058   7788   6082   -258     54   -559       C  
ATOM   1147  C   ILE A 141      16.510  24.909  97.433  1.00 52.04           C  
ANISOU 1147  C   ILE A 141     6116   7645   6012   -127     51   -529       C  
ATOM   1148  O   ILE A 141      16.212  23.971  98.229  1.00 50.12           O  
ANISOU 1148  O   ILE A 141     5915   7346   5783      8     -5   -524       O  
ATOM   1149  CB  ILE A 141      16.482  27.295  98.133  1.00 51.95           C  
ANISOU 1149  CB  ILE A 141     6127   7570   6041   -378     94   -501       C  
ATOM   1150  CG1 ILE A 141      17.298  28.515  98.585  1.00 51.83           C  
ANISOU 1150  CG1 ILE A 141     6077   7585   6031   -552     97   -558       C  
ATOM   1151  CG2 ILE A 141      15.471  26.914  99.184  1.00 49.34           C  
ANISOU 1151  CG2 ILE A 141     5946   7077   5726   -282     97   -465       C  
ATOM   1152  CD1 ILE A 141      18.116  28.261  99.717  1.00 45.83           C  
ANISOU 1152  CD1 ILE A 141     5296   6904   5214   -564    -57   -636       C  
ATOM   1153  N   ALA A 142      16.119  24.949  96.169  1.00 50.88           N  
ANISOU 1153  N   ALA A 142     6049   7469   5813   -197     91   -498       N  
ATOM   1154  CA  ALA A 142      15.106  24.041  95.684  1.00 49.97           C  
ANISOU 1154  CA  ALA A 142     6078   7230   5679   -167     15   -457       C  
ATOM   1155  C   ALA A 142      15.678  22.599  95.527  1.00 51.60           C  
ANISOU 1155  C   ALA A 142     6326   7447   5833    -24     69   -572       C  
ATOM   1156  O   ALA A 142      14.975  21.618  95.744  1.00 51.05           O  
ANISOU 1156  O   ALA A 142     6343   7250   5801     42     -1   -561       O  
ATOM   1157  CB  ALA A 142      14.537  24.565  94.387  1.00 48.89           C  
ANISOU 1157  CB  ALA A 142     6076   7049   5450   -336    -43   -368       C  
ATOM   1158  N   ARG A 143      16.969  22.473  95.175  1.00 53.39           N  
ANISOU 1158  N   ARG A 143     6465   7788   6033     32    232   -664       N  
ATOM   1159  CA  ARG A 143      17.553  21.143  95.052  1.00 53.73           C  
ANISOU 1159  CA  ARG A 143     6525   7785   6103    209    356   -753       C  
ATOM   1160  C   ARG A 143      17.823  20.520  96.411  1.00 53.82           C  
ANISOU 1160  C   ARG A 143     6363   7805   6281    393    259   -709       C  
ATOM   1161  O   ARG A 143      17.884  19.297  96.509  1.00 56.31           O  
ANISOU 1161  O   ARG A 143     6729   8013   6655    556    309   -735       O  
ATOM   1162  CB  ARG A 143      18.813  21.152  94.177  1.00 55.87           C  
ANISOU 1162  CB  ARG A 143     6733   8121   6375    241    652   -830       C  
ATOM   1163  CG  ARG A 143      20.027  21.802  94.850  1.00 56.71           C  
ANISOU 1163  CG  ARG A 143     6439   8393   6715    285    682   -774       C  
ATOM   1164  CD  ARG A 143      20.968  22.227  93.820  1.00 55.19           C  
ANISOU 1164  CD  ARG A 143     6181   8243   6544    235   1006   -805       C  
ATOM   1165  NE  ARG A 143      21.686  21.092  93.301  1.00 56.59           N  
ANISOU 1165  NE  ARG A 143     6356   8317   6828    438   1340   -872       N  
ATOM   1166  CZ  ARG A 143      22.979  20.880  93.499  1.00 61.57           C  
ANISOU 1166  CZ  ARG A 143     6581   8990   7824    599   1552   -814       C  
ATOM   1167  NH1 ARG A 143      23.682  21.762  94.196  1.00 58.99           N  
ANISOU 1167  NH1 ARG A 143     5831   8832   7751    523   1378   -692       N  
ATOM   1168  NH2 ARG A 143      23.576  19.792  92.983  1.00 63.36           N  
ANISOU 1168  NH2 ARG A 143     6820   9056   8200    826   1945   -866       N  
ATOM   1169  N   ARG A 144      18.012  21.319  97.463  1.00 52.62           N  
ANISOU 1169  N   ARG A 144     6061   7752   6180    357    118   -640       N  
ATOM   1170  CA  ARG A 144      18.113  20.753  98.798  1.00 51.34           C  
ANISOU 1170  CA  ARG A 144     5855   7578   6075    489    -28   -573       C  
ATOM   1171  C   ARG A 144      16.770  20.670  99.464  1.00 50.41           C  
ANISOU 1171  C   ARG A 144     5953   7313   5888    464    -89   -519       C  
ATOM   1172  O   ARG A 144      16.626  19.993 100.497  1.00 50.66           O  
ANISOU 1172  O   ARG A 144     6051   7279   5917    580   -158   -452       O  
ATOM   1173  CB  ARG A 144      19.020  21.595  99.666  1.00 52.33           C  
ANISOU 1173  CB  ARG A 144     5803   7853   6228    418   -184   -531       C  
ATOM   1174  CG  ARG A 144      20.416  21.604  99.191  1.00 53.37           C  
ANISOU 1174  CG  ARG A 144     5609   8116   6553    455   -132   -524       C  
ATOM   1175  CD  ARG A 144      21.169  22.734  99.855  1.00 53.21           C  
ANISOU 1175  CD  ARG A 144     5417   8232   6569    271   -335   -488       C  
ATOM   1176  NE  ARG A 144      22.579  22.624  99.573  1.00 53.55           N  
ANISOU 1176  NE  ARG A 144     5038   8389   6919    318   -321   -419       N  
ATOM   1177  CZ  ARG A 144      23.123  23.057  98.453  1.00 54.80           C  
ANISOU 1177  CZ  ARG A 144     5022   8582   7218    265    -39   -457       C  
ATOM   1178  NH1 ARG A 144      22.352  23.623  97.549  1.00 54.94           N  
ANISOU 1178  NH1 ARG A 144     5304   8542   7027    151    172   -557       N  
ATOM   1179  NH2 ARG A 144      24.410  22.932  98.239  1.00 55.88           N  
ANISOU 1179  NH2 ARG A 144     4718   8792   7722    325     38   -362       N  
ATOM   1180  N   HIS A 145      15.768  21.380  98.937  1.00 49.63           N  
ANISOU 1180  N   HIS A 145     5951   7139   5765    318    -52   -508       N  
ATOM   1181  CA  HIS A 145      14.393  21.221  99.475  1.00 47.44           C  
ANISOU 1181  CA  HIS A 145     5802   6674   5549    313    -46   -414       C  
ATOM   1182  C   HIS A 145      13.415  20.893  98.385  1.00 48.17           C  
ANISOU 1182  C   HIS A 145     5938   6644   5720    230    -70   -379       C  
ATOM   1183  O   HIS A 145      12.743  21.738  97.839  1.00 49.35           O  
ANISOU 1183  O   HIS A 145     6070   6756   5926     94   -100   -304       O  
ATOM   1184  CB  HIS A 145      13.969  22.419 100.303  1.00 47.19           C  
ANISOU 1184  CB  HIS A 145     5821   6598   5512    229      8   -363       C  
ATOM   1185  CG  HIS A 145      14.997  22.845 101.324  1.00 50.73           C  
ANISOU 1185  CG  HIS A 145     6305   7162   5809    224    -53   -418       C  
ATOM   1186  ND1 HIS A 145      14.864  22.606 102.683  1.00 48.39           N  
ANISOU 1186  ND1 HIS A 145     6210   6785   5392    276    -54   -382       N  
ATOM   1187  CD2 HIS A 145      16.175  23.507 101.169  1.00 50.22           C  
ANISOU 1187  CD2 HIS A 145     6116   7274   5690    137   -147   -489       C  
ATOM   1188  CE1 HIS A 145      15.928  23.080 103.309  1.00 50.44           C  
ANISOU 1188  CE1 HIS A 145     6492   7177   5495    201   -218   -432       C  
ATOM   1189  NE2 HIS A 145      16.731  23.645 102.408  1.00 52.30           N  
ANISOU 1189  NE2 HIS A 145     6488   7570   5815    113   -279   -492       N  
ATOM   1190  N   PRO A 146      13.273  19.623  98.061  1.00 49.62           N  
ANISOU 1190  N   PRO A 146     6198   6733   5922    295    -91   -411       N  
ATOM   1191  CA  PRO A 146      12.540  19.373  96.833  1.00 50.01           C  
ANISOU 1191  CA  PRO A 146     6348   6681   5970    140   -193   -408       C  
ATOM   1192  C   PRO A 146      11.010  19.481  96.906  1.00 50.94           C  
ANISOU 1192  C   PRO A 146     6419   6614   6321     22   -315   -223       C  
ATOM   1193  O   PRO A 146      10.323  19.231  95.915  1.00 52.85           O  
ANISOU 1193  O   PRO A 146     6737   6760   6585   -152   -508   -179       O  
ATOM   1194  CB  PRO A 146      13.016  17.983  96.439  1.00 52.28           C  
ANISOU 1194  CB  PRO A 146     6787   6889   6188    228   -145   -541       C  
ATOM   1195  CG  PRO A 146      13.264  17.301  97.770  1.00 51.54           C  
ANISOU 1195  CG  PRO A 146     6618   6757   6208    443    -68   -497       C  
ATOM   1196  CD  PRO A 146      13.653  18.390  98.768  1.00 50.55           C  
ANISOU 1196  CD  PRO A 146     6352   6790   6065    481    -51   -430       C  
ATOM   1197  N   TYR A 147      10.449  19.905  98.014  1.00 49.60           N  
ANISOU 1197  N   TYR A 147     6134   6372   6341     91   -206    -93       N  
ATOM   1198  CA  TYR A 147       9.018  20.119  98.024  1.00 49.83           C  
ANISOU 1198  CA  TYR A 147     6028   6198   6706     -4   -254    128       C  
ATOM   1199  C   TYR A 147       8.796  21.562  98.501  1.00 50.32           C  
ANISOU 1199  C   TYR A 147     5978   6260   6882      6    -99    235       C  
ATOM   1200  O   TYR A 147       7.707  21.938  98.953  1.00 50.43           O  
ANISOU 1200  O   TYR A 147     5841   6069   7251     13     25    442       O  
ATOM   1201  CB  TYR A 147       8.324  19.166  98.996  1.00 50.17           C  
ANISOU 1201  CB  TYR A 147     6054   6038   6972     92   -123    219       C  
ATOM   1202  CG  TYR A 147       8.289  17.682  98.678  1.00 51.03           C  
ANISOU 1202  CG  TYR A 147     6272   6046   7072     78   -236    151       C  
ATOM   1203  CD1 TYR A 147       9.349  16.867  99.003  1.00 55.00           C  
ANISOU 1203  CD1 TYR A 147     6942   6622   7331    234   -157    -20       C  
ATOM   1204  CD2 TYR A 147       7.143  17.077  98.114  1.00 54.88           C  
ANISOU 1204  CD2 TYR A 147     6677   6319   7856   -100   -429    287       C  
ATOM   1205  CE1 TYR A 147       9.302  15.493  98.769  1.00 56.92           C  
ANISOU 1205  CE1 TYR A 147     7314   6710   7604    243   -200    -79       C  
ATOM   1206  CE2 TYR A 147       7.070  15.734  97.889  1.00 54.32           C  
ANISOU 1206  CE2 TYR A 147     6750   6100   7788   -142   -513    210       C  
ATOM   1207  CZ  TYR A 147       8.169  14.930  98.225  1.00 57.33           C  
ANISOU 1207  CZ  TYR A 147     7345   6536   7901     47   -362     12       C  
ATOM   1208  OH  TYR A 147       8.165  13.547  98.021  1.00 59.45           O  
ANISOU 1208  OH  TYR A 147     7794   6607   8187     34   -387    -76       O  
ATOM   1209  N   PHE A 148       9.830  22.392  98.412  1.00 54.03           N  
ANISOU 1209  N   PHE A 148     7533   7233   5761  -1205    433   -211       N  
ATOM   1210  CA  PHE A 148       9.622  23.804  98.735  1.00 55.32           C  
ANISOU 1210  CA  PHE A 148     7699   7375   5946  -1225    383   -202       C  
ATOM   1211  C   PHE A 148       8.464  24.489  97.994  1.00 54.81           C  
ANISOU 1211  C   PHE A 148     7762   7157   5907  -1279    225    -96       C  
ATOM   1212  O   PHE A 148       8.287  24.318  96.823  1.00 55.19           O  
ANISOU 1212  O   PHE A 148     7991   7127   5851  -1395    159    -38       O  
ATOM   1213  CB  PHE A 148      10.854  24.580  98.414  1.00 57.15           C  
ANISOU 1213  CB  PHE A 148     7968   7624   6122  -1320    495   -269       C  
ATOM   1214  CG  PHE A 148      11.043  25.760  99.280  1.00 60.31           C  
ANISOU 1214  CG  PHE A 148     8285   8048   6583  -1313    491   -306       C  
ATOM   1215  CD1 PHE A 148      10.368  26.941  99.028  1.00 61.43           C  
ANISOU 1215  CD1 PHE A 148     8497   8063   6781  -1351    413   -270       C  
ATOM   1216  CD2 PHE A 148      11.902  25.698 100.354  1.00 58.92           C  
ANISOU 1216  CD2 PHE A 148     7957   8001   6429  -1291    550   -369       C  
ATOM   1217  CE1 PHE A 148      10.562  28.029  99.832  1.00 56.81           C  
ANISOU 1217  CE1 PHE A 148     7841   7470   6274  -1355    443   -342       C  
ATOM   1218  CE2 PHE A 148      12.106  26.791 101.128  1.00 55.58           C  
ANISOU 1218  CE2 PHE A 148     7496   7594   6026  -1326    550   -431       C  
ATOM   1219  CZ  PHE A 148      11.437  27.943 100.864  1.00 57.48           C  
ANISOU 1219  CZ  PHE A 148     7817   7698   6323  -1352    519   -439       C  
ATOM   1220  N   TYR A 149       7.669  25.254  98.730  1.00 55.69           N  
ANISOU 1220  N   TYR A 149     7769   7214   6178  -1211    168    -68       N  
ATOM   1221  CA  TYR A 149       6.568  26.077  98.205  1.00 55.09           C  
ANISOU 1221  CA  TYR A 149     7728   6947   6255  -1245      8     62       C  
ATOM   1222  C   TYR A 149       7.178  27.080  97.249  1.00 55.36           C  
ANISOU 1222  C   TYR A 149     7915   6907   6212  -1396    -23     98       C  
ATOM   1223  O   TYR A 149       8.015  27.902  97.643  1.00 56.91           O  
ANISOU 1223  O   TYR A 149     8078   7137   6407  -1410     93      1       O  
ATOM   1224  CB  TYR A 149       5.907  26.738  99.401  1.00 54.44           C  
ANISOU 1224  CB  TYR A 149     7461   6817   6407  -1132     67     14       C  
ATOM   1225  CG  TYR A 149       4.602  27.405  99.121  1.00 56.28           C  
ANISOU 1225  CG  TYR A 149     7628   6814   6941  -1117    -70    157       C  
ATOM   1226  CD1 TYR A 149       3.831  27.028  98.031  1.00 55.87           C  
ANISOU 1226  CD1 TYR A 149     7655   6641   6932  -1185   -305    363       C  
ATOM   1227  CD2 TYR A 149       4.087  28.343 100.006  1.00 56.46           C  
ANISOU 1227  CD2 TYR A 149     7495   6718   7241  -1044     40     85       C  
ATOM   1228  CE1 TYR A 149       2.649  27.606  97.790  1.00 59.72           C  
ANISOU 1228  CE1 TYR A 149     8037   6892   7761  -1178   -470    539       C  
ATOM   1229  CE2 TYR A 149       2.864  28.934  99.787  1.00 58.39           C  
ANISOU 1229  CE2 TYR A 149     7615   6698   7873  -1012    -63    227       C  
ATOM   1230  CZ  TYR A 149       2.162  28.579  98.641  1.00 60.14           C  
ANISOU 1230  CZ  TYR A 149     7888   6797   8167  -1078   -347    482       C  
ATOM   1231  OH  TYR A 149       0.955  29.131  98.361  1.00 56.97           O  
ANISOU 1231  OH  TYR A 149     7329   6111   8206  -1061   -507    681       O  
ATOM   1232  N   ALA A 150       6.789  27.000  95.990  1.00 55.58           N  
ANISOU 1232  N   ALA A 150     8126   6839   6153  -1540   -189    247       N  
ATOM   1233  CA  ALA A 150       7.597  27.548  94.885  1.00 56.29           C  
ANISOU 1233  CA  ALA A 150     8434   6916   6040  -1743   -184    279       C  
ATOM   1234  C   ALA A 150       7.424  29.072  94.608  1.00 57.93           C  
ANISOU 1234  C   ALA A 150     8643   6962   6405  -1825   -303    407       C  
ATOM   1235  O   ALA A 150       8.408  29.760  94.219  1.00 57.96           O  
ANISOU 1235  O   ALA A 150     8742   6989   6291  -1940   -208    373       O  
ATOM   1236  CB  ALA A 150       7.356  26.810  93.668  1.00 57.02           C  
ANISOU 1236  CB  ALA A 150     8773   6992   5901  -1922   -295    369       C  
ATOM   1237  N   PRO A 151       6.174  29.592  94.752  1.00 58.31           N  
ANISOU 1237  N   PRO A 151     8570   6820   6765  -1774   -507    573       N  
ATOM   1238  CA  PRO A 151       5.957  31.036  94.701  1.00 59.55           C  
ANISOU 1238  CA  PRO A 151     8653   6777   7195  -1809   -598    686       C  
ATOM   1239  C   PRO A 151       6.579  31.750  95.864  1.00 58.11           C  
ANISOU 1239  C   PRO A 151     8303   6623   7153  -1676   -357    464       C  
ATOM   1240  O   PRO A 151       6.832  32.942  95.741  1.00 58.13           O  
ANISOU 1240  O   PRO A 151     8288   6490   7308  -1737   -371    501       O  
ATOM   1241  CB  PRO A 151       4.438  31.174  94.757  1.00 60.22           C  
ANISOU 1241  CB  PRO A 151     8575   6635   7672  -1744   -827    891       C  
ATOM   1242  CG  PRO A 151       3.961  29.951  94.267  1.00 59.25           C  
ANISOU 1242  CG  PRO A 151     8560   6591   7363  -1790   -955    968       C  
ATOM   1243  CD  PRO A 151       4.894  28.886  94.680  1.00 58.30           C  
ANISOU 1243  CD  PRO A 151     8512   6735   6906  -1728   -699    713       C  
ATOM   1244  N   GLU A 152       6.829  31.042  96.964  1.00 55.87           N  
ANISOU 1244  N   GLU A 152     7911   6507   6810  -1527   -160    251       N  
ATOM   1245  CA  GLU A 152       7.583  31.677  98.061  1.00 57.91           C  
ANISOU 1245  CA  GLU A 152     8066   6829   7110  -1467     51     31       C  
ATOM   1246  C   GLU A 152       9.093  31.694  97.814  1.00 57.42           C  
ANISOU 1246  C   GLU A 152     8110   6930   6776  -1568    160    -61       C  
ATOM   1247  O   GLU A 152       9.815  32.572  98.262  1.00 58.26           O  
ANISOU 1247  O   GLU A 152     8178   7029   6927  -1599    255   -169       O  
ATOM   1248  CB  GLU A 152       7.226  31.128  99.453  1.00 57.65           C  
ANISOU 1248  CB  GLU A 152     7880   6894   7128  -1318    199   -138       C  
ATOM   1249  CG  GLU A 152       5.830  31.597  99.960  1.00 60.56           C  
ANISOU 1249  CG  GLU A 152     8089   7041   7882  -1219    196   -110       C  
ATOM   1250  CD  GLU A 152       5.930  32.857 100.850  1.00 68.94           C  
ANISOU 1250  CD  GLU A 152     9059   7975   9162  -1211    375   -295       C  
ATOM   1251  OE1 GLU A 152       6.623  32.776 101.884  1.00 70.72           O  
ANISOU 1251  OE1 GLU A 152     9294   8377   9200  -1219    554   -516       O  
ATOM   1252  OE2 GLU A 152       5.328  33.940 100.536  1.00 72.63           O  
ANISOU 1252  OE2 GLU A 152     9444   8148  10003  -1215    330   -217       O  
ATOM   1253  N   LEU A 153       9.549  30.733  97.058  1.00 56.91           N  
ANISOU 1253  N   LEU A 153     8173   6987   6463  -1632    158    -21       N  
ATOM   1254  CA  LEU A 153      10.931  30.675  96.703  1.00 56.77           C  
ANISOU 1254  CA  LEU A 153     8230   7089   6251  -1729    295    -95       C  
ATOM   1255  C   LEU A 153      11.327  31.873  95.889  1.00 57.96           C  
ANISOU 1255  C   LEU A 153     8490   7121   6413  -1889    257     -5       C  
ATOM   1256  O   LEU A 153      12.403  32.376  96.022  1.00 59.20           O  
ANISOU 1256  O   LEU A 153     8625   7325   6543  -1944    380    -87       O  
ATOM   1257  CB  LEU A 153      11.200  29.427  95.919  1.00 56.80           C  
ANISOU 1257  CB  LEU A 153     8358   7187   6035  -1781    341    -83       C  
ATOM   1258  CG  LEU A 153      12.642  29.051  95.989  1.00 57.63           C  
ANISOU 1258  CG  LEU A 153     8430   7423   6045  -1811    557   -209       C  
ATOM   1259  CD1 LEU A 153      13.224  29.761  97.129  1.00 57.93           C  
ANISOU 1259  CD1 LEU A 153     8288   7506   6219  -1747    602   -301       C  
ATOM   1260  CD2 LEU A 153      12.742  27.618  96.180  1.00 58.66           C  
ANISOU 1260  CD2 LEU A 153     8508   7651   6129  -1728    638   -271       C  
ATOM   1261  N   LEU A 154      10.459  32.304  95.007  1.00 58.83           N  
ANISOU 1261  N   LEU A 154     8712   7068   6573  -1984     62    195       N  
ATOM   1262  CA  LEU A 154      10.738  33.522  94.217  1.00 58.87           C  
ANISOU 1262  CA  LEU A 154     8818   6935   6614  -2158    -17    335       C  
ATOM   1263  C   LEU A 154      10.758  34.766  95.141  1.00 58.93           C  
ANISOU 1263  C   LEU A 154     8636   6809   6944  -2072     10    261       C  
ATOM   1264  O   LEU A 154      11.615  35.629  95.002  1.00 59.04           O  
ANISOU 1264  O   LEU A 154     8669   6796   6967  -2170     75    242       O  
ATOM   1265  CB  LEU A 154       9.707  33.690  93.103  1.00 59.59           C  
ANISOU 1265  CB  LEU A 154     9061   6866   6715  -2307   -301    624       C  
ATOM   1266  CG  LEU A 154       9.407  32.544  92.115  1.00 59.80           C  
ANISOU 1266  CG  LEU A 154     9323   6980   6419  -2446   -386    714       C  
ATOM   1267  CD1 LEU A 154       8.055  32.779  91.430  1.00 59.08           C  
ANISOU 1267  CD1 LEU A 154     9290   6695   6464  -2551   -757   1025       C  
ATOM   1268  CD2 LEU A 154      10.477  32.439  91.073  1.00 57.74           C  
ANISOU 1268  CD2 LEU A 154     9332   6825   5782  -2693   -246    699       C  
ATOM   1269  N   TYR A 155       9.781  34.843  96.054  1.00 58.63           N  
ANISOU 1269  N   TYR A 155     8424   6672   7180  -1906    -19    209       N  
ATOM   1270  CA  TYR A 155       9.712  35.863  97.105  1.00 59.34           C  
ANISOU 1270  CA  TYR A 155     8345   6633   7570  -1821     76     61       C  
ATOM   1271  C   TYR A 155      11.048  36.001  97.836  1.00 59.33           C  
ANISOU 1271  C   TYR A 155     8329   6806   7409  -1842    269   -167       C  
ATOM   1272  O   TYR A 155      11.632  37.092  97.879  1.00 60.92           O  
ANISOU 1272  O   TYR A 155     8518   6906   7723  -1923    302   -204       O  
ATOM   1273  CB  TYR A 155       8.580  35.528  98.124  1.00 59.59           C  
ANISOU 1273  CB  TYR A 155     8212   6603   7828  -1643    122    -36       C  
ATOM   1274  CG  TYR A 155       8.657  36.402  99.339  1.00 60.24           C  
ANISOU 1274  CG  TYR A 155     8166   6597   8126  -1588    307   -276       C  
ATOM   1275  CD1 TYR A 155       8.436  37.783  99.245  1.00 64.42           C  
ANISOU 1275  CD1 TYR A 155     8625   6831   9020  -1625    295   -252       C  
ATOM   1276  CD2 TYR A 155       9.025  35.871 100.573  1.00 60.36           C  
ANISOU 1276  CD2 TYR A 155     8150   6818   7967  -1533    491   -527       C  
ATOM   1277  CE1 TYR A 155       8.598  38.601 100.369  1.00 66.66           C  
ANISOU 1277  CE1 TYR A 155     8826   7024   9476  -1607    504   -527       C  
ATOM   1278  CE2 TYR A 155       9.205  36.671 101.677  1.00 61.33           C  
ANISOU 1278  CE2 TYR A 155     8219   6883   8199  -1547    667   -774       C  
ATOM   1279  CZ  TYR A 155       8.974  38.015 101.579  1.00 64.23           C  
ANISOU 1279  CZ  TYR A 155     8534   6954   8919  -1581    693   -797       C  
ATOM   1280  OH  TYR A 155       9.122  38.765 102.698  1.00 66.47           O  
ANISOU 1280  OH  TYR A 155     8790   7168   9299  -1615    900  -1085       O  
ATOM   1281  N   TYR A 156      11.518  34.899  98.434  1.00 58.75           N  
ANISOU 1281  N   TYR A 156     8238   6977   7109  -1780    373   -298       N  
ATOM   1282  CA  TYR A 156      12.770  34.911  99.185  1.00 59.04           C  
ANISOU 1282  CA  TYR A 156     8229   7180   7023  -1815    503   -470       C  
ATOM   1283  C   TYR A 156      13.894  35.185  98.283  1.00 59.49           C  
ANISOU 1283  C   TYR A 156     8364   7265   6974  -1953    528   -398       C  
ATOM   1284  O   TYR A 156      14.823  35.843  98.694  1.00 60.87           O  
ANISOU 1284  O   TYR A 156     8489   7457   7181  -2023    590   -490       O  
ATOM   1285  CB  TYR A 156      13.080  33.596  99.848  1.00 58.59           C  
ANISOU 1285  CB  TYR A 156     8120   7358   6785  -1742    561   -547       C  
ATOM   1286  CG  TYR A 156      12.191  33.298 101.002  1.00 60.02           C  
ANISOU 1286  CG  TYR A 156     8222   7562   7022  -1636    580   -650       C  
ATOM   1287  CD1 TYR A 156      12.202  34.094 102.126  1.00 60.59           C  
ANISOU 1287  CD1 TYR A 156     8248   7603   7171  -1663    655   -827       C  
ATOM   1288  CD2 TYR A 156      11.357  32.214 100.967  1.00 57.08           C  
ANISOU 1288  CD2 TYR A 156     7837   7238   6611  -1533    545   -584       C  
ATOM   1289  CE1 TYR A 156      11.386  33.827 103.161  1.00 61.46           C  
ANISOU 1289  CE1 TYR A 156     8316   7736   7301  -1600    723   -938       C  
ATOM   1290  CE2 TYR A 156      10.547  31.941 101.995  1.00 57.92           C  
ANISOU 1290  CE2 TYR A 156     7873   7366   6769  -1452    590   -668       C  
ATOM   1291  CZ  TYR A 156      10.553  32.748 103.089  1.00 60.11           C  
ANISOU 1291  CZ  TYR A 156     8118   7618   7104  -1490    694   -848       C  
ATOM   1292  OH  TYR A 156       9.730  32.442 104.143  1.00 59.65           O  
ANISOU 1292  OH  TYR A 156     8015   7589   7061  -1439    789   -953       O  
ATOM   1293  N   ALA A 157      13.857  34.666  97.067  1.00 59.60           N  
ANISOU 1293  N   ALA A 157     8511   7288   6848  -2019    495   -246       N  
ATOM   1294  CA  ALA A 157      15.018  34.877  96.226  1.00 60.95           C  
ANISOU 1294  CA  ALA A 157     8765   7497   6897  -2174    588   -204       C  
ATOM   1295  C   ALA A 157      15.079  36.364  95.857  1.00 62.88           C  
ANISOU 1295  C   ALA A 157     9043   7552   7296  -2293    519   -116       C  
ATOM   1296  O   ALA A 157      16.155  36.969  95.825  1.00 65.20           O  
ANISOU 1296  O   ALA A 157     9311   7857   7605  -2392    611   -152       O  
ATOM   1297  CB  ALA A 157      15.009  33.967  95.038  1.00 60.80           C  
ANISOU 1297  CB  ALA A 157     8921   7533   6648  -2260    622   -105       C  
ATOM   1298  N   ASN A 158      13.937  37.006  95.674  1.00 63.29           N  
ANISOU 1298  N   ASN A 158     9114   7404   7529  -2278    351      6       N  
ATOM   1299  CA  ASN A 158      13.997  38.460  95.578  1.00 66.03           C  
ANISOU 1299  CA  ASN A 158     9434   7536   8119  -2362    289     71       C  
ATOM   1300  C   ASN A 158      14.436  39.188  96.851  1.00 66.00           C  
ANISOU 1300  C   ASN A 158     9270   7497   8309  -2299    390   -161       C  
ATOM   1301  O   ASN A 158      15.043  40.262  96.776  1.00 67.29           O  
ANISOU 1301  O   ASN A 158     9418   7544   8605  -2404    402   -159       O  
ATOM   1302  CB  ASN A 158      12.683  39.049  95.068  1.00 67.85           C  
ANISOU 1302  CB  ASN A 158     9675   7504   8602  -2368     69    292       C  
ATOM   1303  CG  ASN A 158      12.380  38.653  93.626  1.00 71.14           C  
ANISOU 1303  CG  ASN A 158    10304   7926   8800  -2538    -96    577       C  
ATOM   1304  OD1 ASN A 158      13.250  38.656  92.726  1.00 70.43           O  
ANISOU 1304  OD1 ASN A 158    10389   7928   8442  -2734    -42    657       O  
ATOM   1305  ND2 ASN A 158      11.131  38.256  93.410  1.00 75.60           N  
ANISOU 1305  ND2 ASN A 158    10867   8396   9462  -2486   -287    726       N  
ATOM   1306  N   LYS A 159      14.096  38.647  98.021  1.00 65.05           N  
ANISOU 1306  N   LYS A 159     9052   7469   8196  -2157    457   -358       N  
ATOM   1307  CA  LYS A 159      14.467  39.316  99.260  1.00 65.54           C  
ANISOU 1307  CA  LYS A 159     9017   7509   8377  -2152    550   -596       C  
ATOM   1308  C   LYS A 159      15.962  39.351  99.346  1.00 65.03           C  
ANISOU 1308  C   LYS A 159     8945   7603   8161  -2269    611   -653       C  
ATOM   1309  O   LYS A 159      16.574  40.250  99.973  1.00 67.16           O  
ANISOU 1309  O   LYS A 159     9169   7811   8536  -2354    643   -787       O  
ATOM   1310  CB  LYS A 159      13.888  38.608 100.469  1.00 64.87           C  
ANISOU 1310  CB  LYS A 159     8872   7535   8241  -2032    618   -781       C  
ATOM   1311  CG  LYS A 159      12.450  39.001 100.741  1.00 68.80           C  
ANISOU 1311  CG  LYS A 159     9317   7798   9025  -1927    623   -801       C  
ATOM   1312  CD  LYS A 159      12.323  40.511 100.978  1.00 72.96           C  
ANISOU 1312  CD  LYS A 159     9796   8025   9900  -1983    671   -895       C  
ATOM   1313  CE  LYS A 159      10.905  41.006 100.633  1.00 78.78           C  
ANISOU 1313  CE  LYS A 159    10440   8430  11062  -1887    628   -776       C  
ATOM   1314  NZ  LYS A 159      10.387  42.074 101.550  1.00 79.46           N  
ANISOU 1314  NZ  LYS A 159    10424   8230  11537  -1867    805  -1016       N  
ATOM   1315  N   TYR A 160      16.525  38.370  98.674  1.00 63.01           N  
ANISOU 1315  N   TYR A 160     8726   7525   7690  -2283    634   -549       N  
ATOM   1316  CA  TYR A 160      17.912  37.995  98.744  1.00 63.10           C  
ANISOU 1316  CA  TYR A 160     8678   7706   7590  -2360    718   -582       C  
ATOM   1317  C   TYR A 160      18.766  38.906  97.890  1.00 64.13           C  
ANISOU 1317  C   TYR A 160     8842   7739   7787  -2519    753   -484       C  
ATOM   1318  O   TYR A 160      19.720  39.537  98.367  1.00 64.76           O  
ANISOU 1318  O   TYR A 160     8831   7817   7958  -2610    776   -558       O  
ATOM   1319  CB  TYR A 160      18.018  36.589  98.160  1.00 62.57           C  
ANISOU 1319  CB  TYR A 160     8636   7798   7339  -2307    779   -508       C  
ATOM   1320  CG  TYR A 160      19.344  35.964  98.323  1.00 63.08           C  
ANISOU 1320  CG  TYR A 160     8578   8015   7374  -2347    886   -539       C  
ATOM   1321  CD1 TYR A 160      19.782  35.569  99.590  1.00 63.23           C  
ANISOU 1321  CD1 TYR A 160     8440   8163   7423  -2309    843   -641       C  
ATOM   1322  CD2 TYR A 160      20.193  35.792  97.223  1.00 63.41           C  
ANISOU 1322  CD2 TYR A 160     8652   8059   7381  -2448   1036   -453       C  
ATOM   1323  CE1 TYR A 160      21.018  34.977  99.743  1.00 67.41           C  
ANISOU 1323  CE1 TYR A 160     8804   8802   8009  -2350    904   -620       C  
ATOM   1324  CE2 TYR A 160      21.430  35.188  97.371  1.00 64.74           C  
ANISOU 1324  CE2 TYR A 160     8651   8328   7621  -2472   1166   -475       C  
ATOM   1325  CZ  TYR A 160      21.833  34.798  98.619  1.00 65.25           C  
ANISOU 1325  CZ  TYR A 160     8518   8497   7778  -2414   1078   -541       C  
ATOM   1326  OH  TYR A 160      23.042  34.227  98.787  1.00 69.88           O  
ANISOU 1326  OH  TYR A 160     8889   9148   8514  -2442   1164   -517       O  
ATOM   1327  N   ASN A 161      18.459  38.958  96.607  1.00 64.34           N  
ANISOU 1327  N   ASN A 161     9009   7688   7749  -2585    747   -301       N  
ATOM   1328  CA  ASN A 161      19.059  40.058  95.801  1.00 66.21           C  
ANISOU 1328  CA  ASN A 161     9302   7791   8065  -2764    758   -178       C  
ATOM   1329  C   ASN A 161      18.889  41.407  96.509  1.00 65.74           C  
ANISOU 1329  C   ASN A 161     9164   7531   8285  -2778    668   -248       C  
ATOM   1330  O   ASN A 161      19.734  42.234  96.396  1.00 66.04           O  
ANISOU 1330  O   ASN A 161     9166   7502   8423  -2905    699   -234       O  
ATOM   1331  CB  ASN A 161      18.547  40.086  94.346  1.00 66.78           C  
ANISOU 1331  CB  ASN A 161     9583   7785   8003  -2885    710     63       C  
ATOM   1332  CG  ASN A 161      19.185  38.996  93.467  1.00 69.07           C  
ANISOU 1332  CG  ASN A 161     9987   8252   8003  -2970    894     92       C  
ATOM   1333  OD1 ASN A 161      19.578  37.931  93.943  1.00 68.23           O  
ANISOU 1333  OD1 ASN A 161     9786   8307   7831  -2863   1020    -48       O  
ATOM   1334  ND2 ASN A 161      19.279  39.270  92.160  1.00 72.21           N  
ANISOU 1334  ND2 ASN A 161    10598   8603   8236  -3185    920    280       N  
ATOM   1335  N   GLY A 162      17.804  41.575  97.266  1.00 66.50           N  
ANISOU 1335  N   GLY A 162     9225   7522   8522  -2650    588   -343       N  
ATOM   1336  CA  GLY A 162      17.509  42.803  98.081  1.00 68.35           C  
ANISOU 1336  CA  GLY A 162     9383   7528   9059  -2653    560   -481       C  
ATOM   1337  C   GLY A 162      18.580  43.153  99.122  1.00 69.77           C  
ANISOU 1337  C   GLY A 162     9479   7789   9240  -2727    629   -705       C  
ATOM   1338  O   GLY A 162      19.034  44.321  99.250  1.00 72.03           O  
ANISOU 1338  O   GLY A 162     9736   7901   9729  -2842    622   -750       O  
ATOM   1339  N   VAL A 163      19.024  42.138  99.852  1.00 68.43           N  
ANISOU 1339  N   VAL A 163     9267   7878   8856  -2686    667   -822       N  
ATOM   1340  CA  VAL A 163      20.113  42.320 100.800  1.00 69.13           C  
ANISOU 1340  CA  VAL A 163     9276   8074   8916  -2797    671   -978       C  
ATOM   1341  C   VAL A 163      21.381  42.798 100.103  1.00 69.91           C  
ANISOU 1341  C   VAL A 163     9322   8161   9080  -2945    686   -853       C  
ATOM   1342  O   VAL A 163      22.019  43.768 100.563  1.00 72.06           O  
ANISOU 1342  O   VAL A 163     9552   8336   9493  -3081    656   -944       O  
ATOM   1343  CB  VAL A 163      20.418  41.015 101.541  1.00 68.34           C  
ANISOU 1343  CB  VAL A 163     9118   8254   8594  -2745    663  -1032       C  
ATOM   1344  CG1 VAL A 163      21.477  41.280 102.541  1.00 69.48           C  
ANISOU 1344  CG1 VAL A 163     9183   8490   8727  -2900    601  -1150       C  
ATOM   1345  CG2 VAL A 163      19.155  40.445 102.217  1.00 66.88           C  
ANISOU 1345  CG2 VAL A 163     8988   8099   8323  -2608    669  -1139       C  
ATOM   1346  N   PHE A 164      21.753  42.125  99.009  1.00 68.50           N  
ANISOU 1346  N   PHE A 164     9153   8072   8803  -2939    754   -663       N  
ATOM   1347  CA  PHE A 164      22.976  42.484  98.236  1.00 70.16           C  
ANISOU 1347  CA  PHE A 164     9308   8274   9075  -3089    833   -537       C  
ATOM   1348  C   PHE A 164      22.880  43.823  97.564  1.00 72.38           C  
ANISOU 1348  C   PHE A 164     9662   8315   9525  -3207    806   -436       C  
ATOM   1349  O   PHE A 164      23.863  44.556  97.501  1.00 74.33           O  
ANISOU 1349  O   PHE A 164     9832   8503   9907  -3352    827   -413       O  
ATOM   1350  CB  PHE A 164      23.374  41.411  97.224  1.00 68.52           C  
ANISOU 1350  CB  PHE A 164     9117   8205   8713  -3078    986   -400       C  
ATOM   1351  CG  PHE A 164      23.878  40.190  97.879  1.00 67.95           C  
ANISOU 1351  CG  PHE A 164     8897   8334   8587  -2994   1024   -473       C  
ATOM   1352  CD1 PHE A 164      25.208  40.088  98.229  1.00 67.56           C  
ANISOU 1352  CD1 PHE A 164     8639   8351   8680  -3078   1067   -473       C  
ATOM   1353  CD2 PHE A 164      23.002  39.165  98.233  1.00 65.73           C  
ANISOU 1353  CD2 PHE A 164     8656   8155   8162  -2836    987   -522       C  
ATOM   1354  CE1 PHE A 164      25.666  38.980  98.882  1.00 66.80           C  
ANISOU 1354  CE1 PHE A 164     8369   8410   8602  -3009   1057   -496       C  
ATOM   1355  CE2 PHE A 164      23.458  38.056  98.915  1.00 64.23           C  
ANISOU 1355  CE2 PHE A 164     8312   8133   7960  -2767    990   -562       C  
ATOM   1356  CZ  PHE A 164      24.786  37.963  99.238  1.00 63.91           C  
ANISOU 1356  CZ  PHE A 164     8056   8147   8081  -2854   1015   -539       C  
ATOM   1357  N   GLN A 165      21.691  44.139  97.069  1.00 73.13           N  
ANISOU 1357  N   GLN A 165     9883   8255   9648  -3152    739   -350       N  
ATOM   1358  CA  GLN A 165      21.430  45.452  96.555  1.00 76.36           C  
ANISOU 1358  CA  GLN A 165    10336   8391  10286  -3254    665   -231       C  
ATOM   1359  C   GLN A 165      21.758  46.523  97.628  1.00 78.58           C  
ANISOU 1359  C   GLN A 165    10514   8516  10826  -3304    630   -437       C  
ATOM   1360  O   GLN A 165      22.489  47.421  97.299  1.00 79.63           O  
ANISOU 1360  O   GLN A 165    10615   8528  11113  -3454    628   -364       O  
ATOM   1361  CB  GLN A 165      20.018  45.556  95.971  1.00 75.87           C  
ANISOU 1361  CB  GLN A 165    10381   8163  10285  -3181    551    -78       C  
ATOM   1362  CG  GLN A 165      19.739  46.774  95.083  1.00 81.21           C  
ANISOU 1362  CG  GLN A 165    11106   8549  11201  -3316    436    169       C  
ATOM   1363  CD  GLN A 165      20.934  47.223  94.190  1.00 84.93           C  
ANISOU 1363  CD  GLN A 165    11622   9049  11598  -3542    503    343       C  
ATOM   1364  OE1 GLN A 165      20.947  46.964  92.991  1.00 87.64           O  
ANISOU 1364  OE1 GLN A 165    12120   9445  11735  -3671    503    595       O  
ATOM   1365  NE2 GLN A 165      21.929  47.880  94.785  1.00 85.79           N  
ANISOU 1365  NE2 GLN A 165    11609   9125  11862  -3613    567    205       N  
ATOM   1366  N   GLU A 166      21.244  46.391  98.872  1.00 79.46           N  
ANISOU 1366  N   GLU A 166    10593   8638  10959  -3205    618   -698       N  
ATOM   1367  CA  GLU A 166      21.557  47.276 100.031  1.00 82.26           C  
ANISOU 1367  CA  GLU A 166    10899   8874  11481  -3292    609   -961       C  
ATOM   1368  C   GLU A 166      22.929  47.046 100.639  1.00 83.88           C  
ANISOU 1368  C   GLU A 166    11022   9283  11564  -3427    596  -1046       C  
ATOM   1369  O   GLU A 166      23.599  48.005 100.991  1.00 87.47           O  
ANISOU 1369  O   GLU A 166    11438   9610  12185  -3584    562  -1131       O  
ATOM   1370  CB  GLU A 166      20.471  47.240 101.161  1.00 82.35           C  
ANISOU 1370  CB  GLU A 166    10947   8818  11526  -3186    645  -1235       C  
ATOM   1371  CG  GLU A 166      20.514  45.974 102.133  1.00 81.08           C  
ANISOU 1371  CG  GLU A 166    10797   8981  11029  -3129    660  -1387       C  
ATOM   1372  CD  GLU A 166      19.247  45.730 103.013  1.00 81.19           C  
ANISOU 1372  CD  GLU A 166    10868   8950  11030  -3012    739  -1603       C  
ATOM   1373  OE1 GLU A 166      18.600  44.636 102.877  1.00 78.68           O  
ANISOU 1373  OE1 GLU A 166    10559   8789  10549  -2861    747  -1522       O  
ATOM   1374  OE2 GLU A 166      18.920  46.603 103.866  1.00 82.36           O  
ANISOU 1374  OE2 GLU A 166    11055   8904  11334  -3085    820  -1871       O  
ATOM   1375  N   CYS A 167      23.385  45.803 100.779  1.00 83.62           N  
ANISOU 1375  N   CYS A 167    10940   9541  11290  -3379    604  -1010       N  
ATOM   1376  CA  CYS A 167      24.697  45.620 101.448  1.00 85.26           C  
ANISOU 1376  CA  CYS A 167    11021   9908  11464  -3523    545  -1057       C  
ATOM   1377  C   CYS A 167      26.003  45.699 100.651  1.00 85.91           C  
ANISOU 1377  C   CYS A 167    10965  10019  11656  -3638    585   -858       C  
ATOM   1378  O   CYS A 167      27.005  46.043 101.248  1.00 87.83           O  
ANISOU 1378  O   CYS A 167    11091  10283  11998  -3795    499   -902       O  
ATOM   1379  CB  CYS A 167      24.730  44.352 102.327  1.00 83.62           C  
ANISOU 1379  CB  CYS A 167    10772   9971  11028  -3461    493  -1126       C  
ATOM   1380  SG  CYS A 167      23.619  44.570 103.751  1.00 86.73           S  
ANISOU 1380  SG  CYS A 167    11320  10337  11297  -3457    451  -1439       S  
ATOM   1381  N   CYS A 168      26.032  45.397  99.352  1.00 85.21           N  
ANISOU 1381  N   CYS A 168    10896   9930  11552  -3592    718   -648       N  
ATOM   1382  CA  CYS A 168      27.330  45.435  98.641  1.00 87.12           C  
ANISOU 1382  CA  CYS A 168    10997  10197  11907  -3720    822   -486       C  
ATOM   1383  C   CYS A 168      27.857  46.828  98.366  1.00 89.45           C  
ANISOU 1383  C   CYS A 168    11275  10279  12433  -3899    798   -436       C  
ATOM   1384  O   CYS A 168      28.884  46.946  97.704  1.00 91.82           O  
ANISOU 1384  O   CYS A 168    11462  10580  12845  -4017    911   -289       O  
ATOM   1385  CB  CYS A 168      27.329  44.673  97.316  1.00 86.56           C  
ANISOU 1385  CB  CYS A 168    10981  10196  11710  -3674   1031   -304       C  
ATOM   1386  SG  CYS A 168      27.112  42.883  97.437  1.00 86.44           S  
ANISOU 1386  SG  CYS A 168    10927  10423  11494  -3493   1118   -334       S  
ATOM   1387  N   GLN A 169      27.146  47.858  98.845  1.00 90.05           N  
ANISOU 1387  N   GLN A 169    11451  10153  12611  -3919    679   -560       N  
ATOM   1388  CA  GLN A 169      27.552  49.274  98.731  1.00 92.00           C  
ANISOU 1388  CA  GLN A 169    11679  10151  13127  -4090    632   -541       C  
ATOM   1389  C   GLN A 169      28.201  49.823 100.030  1.00 92.95           C  
ANISOU 1389  C   GLN A 169    11709  10242  13365  -4230    491   -765       C  
ATOM   1390  O   GLN A 169      28.762  50.912 100.025  1.00 95.16           O  
ANISOU 1390  O   GLN A 169    11944  10332  13882  -4397    444   -762       O  
ATOM   1391  CB  GLN A 169      26.362  50.172  98.273  1.00 92.85           C  
ANISOU 1391  CB  GLN A 169    11937   9979  13364  -4044    604   -507       C  
ATOM   1392  CG  GLN A 169      26.774  51.553  97.577  1.00 95.88           C  
ANISOU 1392  CG  GLN A 169    12303  10081  14048  -4222    586   -345       C  
ATOM   1393  CD  GLN A 169      25.590  52.484  97.177  1.00 95.84           C  
ANISOU 1393  CD  GLN A 169    12397   9746  14271  -4182    517   -271       C  
ATOM   1394  OE1 GLN A 169      24.417  52.139  97.304  1.00 96.55           O  
ANISOU 1394  OE1 GLN A 169    12562   9800  14321  -4020    495   -320       O  
ATOM   1395  NE2 GLN A 169      25.921  53.656  96.691  1.00 95.31           N  
ANISOU 1395  NE2 GLN A 169    12301   9420  14492  -4336    477   -128       N  
ATOM   1396  N   ALA A 170      28.133  49.057 101.117  1.00 91.54           N  
ANISOU 1396  N   ALA A 170    11522  10253  13007  -4192    408   -941       N  
ATOM   1397  CA  ALA A 170      28.634  49.484 102.431  1.00 93.40           C  
ANISOU 1397  CA  ALA A 170    11734  10490  13263  -4373    241  -1161       C  
ATOM   1398  C   ALA A 170      30.124  49.203 102.549  1.00 94.88           C  
ANISOU 1398  C   ALA A 170    11693  10813  13543  -4533    144  -1021       C  
ATOM   1399  O   ALA A 170      30.671  48.456 101.726  1.00 93.95           O  
ANISOU 1399  O   ALA A 170    11425  10811  13460  -4460    256   -793       O  
ATOM   1400  CB  ALA A 170      27.854  48.801 103.565  1.00 91.82           C  
ANISOU 1400  CB  ALA A 170    11657  10439  12792  -4309    182  -1389       C  
ATOM   1401  N   GLU A 171      30.778  49.798 103.554  1.00 97.42           N  
ANISOU 1401  N   GLU A 171    11984  11101  13930  -4769    -52  -1160       N  
ATOM   1402  CA  GLU A 171      32.250  49.682 103.709  1.00100.12           C  
ANISOU 1402  CA  GLU A 171    12066  11524  14450  -4958   -195   -997       C  
ATOM   1403  C   GLU A 171      32.717  48.408 104.440  1.00 98.88           C  
ANISOU 1403  C   GLU A 171    11766  11646  14158  -4964   -355   -924       C  
ATOM   1404  O   GLU A 171      33.919  48.111 104.466  1.00101.53           O  
ANISOU 1404  O   GLU A 171    11821  12044  14711  -5083   -466   -728       O  
ATOM   1405  CB  GLU A 171      32.876  50.908 104.410  1.00103.81           C  
ANISOU 1405  CB  GLU A 171    12542  11818  15081  -5257   -388  -1131       C  
ATOM   1406  CG  GLU A 171      32.284  52.285 104.047  1.00107.73           C  
ANISOU 1406  CG  GLU A 171    13206  11993  15732  -5284   -281  -1272       C  
ATOM   1407  CD  GLU A 171      30.955  52.606 104.779  1.00109.37           C  
ANISOU 1407  CD  GLU A 171    13704  12100  15750  -5229   -241  -1612       C  
ATOM   1408  OE1 GLU A 171      30.857  53.742 105.329  1.00112.70           O  
ANISOU 1408  OE1 GLU A 171    14247  12281  16294  -5409   -283  -1854       O  
ATOM   1409  OE2 GLU A 171      30.025  51.741 104.780  1.00105.51           O  
ANISOU 1409  OE2 GLU A 171    13310  11749  15030  -5012   -142  -1643       O  
ATOM   1410  N   ASP A 172      31.788  47.714 105.079  1.00 95.33           N  
ANISOU 1410  N   ASP A 172    11487  11338  13398  -4857   -381  -1066       N  
ATOM   1411  CA  ASP A 172      32.034  46.388 105.607  1.00 93.34           C  
ANISOU 1411  CA  ASP A 172    11108  11340  13019  -4818   -508   -953       C  
ATOM   1412  C   ASP A 172      30.887  45.517 105.116  1.00 89.07           C  
ANISOU 1412  C   ASP A 172    10688  10880  12273  -4519   -295   -969       C  
ATOM   1413  O   ASP A 172      29.922  45.345 105.859  1.00 87.78           O  
ANISOU 1413  O   ASP A 172    10741  10780  11832  -4488   -331  -1162       O  
ATOM   1414  CB  ASP A 172      32.046  46.409 107.149  1.00 95.36           C  
ANISOU 1414  CB  ASP A 172    11491  11711  13029  -5069   -820  -1120       C  
ATOM   1415  CG  ASP A 172      32.705  45.158 107.769  1.00 95.57           C  
ANISOU 1415  CG  ASP A 172    11304  11980  13027  -5127  -1065   -903       C  
ATOM   1416  OD1 ASP A 172      32.438  44.014 107.303  1.00 89.51           O  
ANISOU 1416  OD1 ASP A 172    10426  11327  12258  -4881   -937   -758       O  
ATOM   1417  OD2 ASP A 172      33.514  45.342 108.726  1.00 99.11           O  
ANISOU 1417  OD2 ASP A 172    11691  12487  13479  -5442  -1408   -864       O  
ATOM   1418  N   LYS A 173      30.978  45.024 103.866  1.00 86.36           N  
ANISOU 1418  N   LYS A 173    10227  10523  12063  -4328    -60   -783       N  
ATOM   1419  CA  LYS A 173      30.059  44.024 103.325  1.00 83.27           C  
ANISOU 1419  CA  LYS A 173     9919  10224  11498  -4070    116   -756       C  
ATOM   1420  C   LYS A 173      29.771  42.947 104.376  1.00 82.47           C  
ANISOU 1420  C   LYS A 173     9812  10334  11188  -4038    -50   -793       C  
ATOM   1421  O   LYS A 173      28.600  42.718 104.723  1.00 81.04           O  
ANISOU 1421  O   LYS A 173     9843  10194  10753  -3928    -24   -940       O  
ATOM   1422  CB  LYS A 173      30.571  43.363 102.020  1.00 82.43           C  
ANISOU 1422  CB  LYS A 173     9644  10122  11552  -3949    365   -541       C  
ATOM   1423  CG  LYS A 173      31.020  44.374 100.918  1.00 85.60           C  
ANISOU 1423  CG  LYS A 173    10043  10336  12145  -4031    540   -456       C  
ATOM   1424  CD  LYS A 173      31.399  43.767  99.530  1.00 83.60           C  
ANISOU 1424  CD  LYS A 173     9708  10085  11972  -3951    861   -282       C  
ATOM   1425  CE  LYS A 173      32.767  43.071  99.480  1.00 86.01           C  
ANISOU 1425  CE  LYS A 173     9655  10443  12583  -4003    943   -137       C  
ATOM   1426  NZ  LYS A 173      33.959  43.993  99.730  1.00 88.73           N  
ANISOU 1426  NZ  LYS A 173     9779  10679  13255  -4222    840    -60       N  
ATOM   1427  N   GLY A 174      30.825  42.321 104.908  1.00 83.65           N  
ANISOU 1427  N   GLY A 174     9707  10601  11475  -4150   -233   -640       N  
ATOM   1428  CA  GLY A 174      30.677  41.200 105.857  1.00 83.11           C  
ANISOU 1428  CA  GLY A 174     9597  10736  11246  -4144   -426   -598       C  
ATOM   1429  C   GLY A 174      29.708  41.500 106.983  1.00 82.52           C  
ANISOU 1429  C   GLY A 174     9829  10730  10794  -4239   -563   -838       C  
ATOM   1430  O   GLY A 174      28.670  40.866 107.117  1.00 80.35           O  
ANISOU 1430  O   GLY A 174     9704  10539  10288  -4080   -479   -915       O  
ATOM   1431  N   ALA A 175      30.046  42.512 107.761  1.00 85.38           N  
ANISOU 1431  N   ALA A 175    10294  11040  11108  -4514   -744   -974       N  
ATOM   1432  CA  ALA A 175      29.222  42.975 108.856  1.00 86.76           C  
ANISOU 1432  CA  ALA A 175    10787  11245  10932  -4666   -818  -1259       C  
ATOM   1433  C   ALA A 175      27.785  43.325 108.456  1.00 85.11           C  
ANISOU 1433  C   ALA A 175    10825  10913  10601  -4449   -518  -1490       C  
ATOM   1434  O   ALA A 175      26.894  43.309 109.299  1.00 84.86           O  
ANISOU 1434  O   ALA A 175    11027  10930  10284  -4496   -496  -1711       O  
ATOM   1435  CB  ALA A 175      29.884  44.163 109.526  1.00 90.33           C  
ANISOU 1435  CB  ALA A 175    11319  11599  11403  -5010  -1003  -1397       C  
ATOM   1436  N   CYS A 176      27.556  43.660 107.192  1.00 84.49           N  
ANISOU 1436  N   CYS A 176    10692  10664  10747  -4238   -291  -1427       N  
ATOM   1437  CA  CYS A 176      26.212  44.013 106.763  1.00 84.39           C  
ANISOU 1437  CA  CYS A 176    10869  10505  10691  -4045    -59  -1585       C  
ATOM   1438  C   CYS A 176      25.435  42.771 106.346  1.00 81.06           C  
ANISOU 1438  C   CYS A 176    10433  10215  10152  -3783     43  -1474       C  
ATOM   1439  O   CYS A 176      24.234  42.671 106.647  1.00 80.47           O  
ANISOU 1439  O   CYS A 176    10522  10118   9933  -3678    145  -1628       O  
ATOM   1440  CB  CYS A 176      26.209  45.068 105.638  1.00 85.44           C  
ANISOU 1440  CB  CYS A 176    10988  10371  11103  -3989     88  -1548       C  
ATOM   1441  SG  CYS A 176      24.504  45.770 105.162  1.00 89.48           S  
ANISOU 1441  SG  CYS A 176    11702  10613  11684  -3794    312  -1711       S  
ATOM   1442  N   LEU A 177      26.129  41.813 105.715  1.00 80.05           N  
ANISOU 1442  N   LEU A 177    10099  10208  10111  -3693     30  -1222       N  
ATOM   1443  CA  LEU A 177      25.476  40.684 105.006  1.00 77.36           C  
ANISOU 1443  CA  LEU A 177     9737   9944   9714  -3440    164  -1105       C  
ATOM   1444  C   LEU A 177      25.035  39.525 105.843  1.00 75.65           C  
ANISOU 1444  C   LEU A 177     9529   9930   9286  -3387     74  -1106       C  
ATOM   1445  O   LEU A 177      23.894  39.094 105.786  1.00 74.73           O  
ANISOU 1445  O   LEU A 177     9535   9824   9033  -3227    171  -1168       O  
ATOM   1446  CB  LEU A 177      26.384  40.130 103.897  1.00 77.68           C  
ANISOU 1446  CB  LEU A 177     9566   9991   9959  -3372    262   -873       C  
ATOM   1447  CG  LEU A 177      26.356  40.942 102.588  1.00 79.75           C  
ANISOU 1447  CG  LEU A 177     9883  10064  10356  -3342    449   -826       C  
ATOM   1448  CD1 LEU A 177      27.522  40.579 101.685  1.00 79.90           C  
ANISOU 1448  CD1 LEU A 177     9692  10085  10580  -3365    575   -637       C  
ATOM   1449  CD2 LEU A 177      25.007  40.744 101.857  1.00 77.76           C  
ANISOU 1449  CD2 LEU A 177     9824   9752   9971  -3158    581   -843       C  
ATOM   1450  N   LEU A 178      25.962  38.999 106.613  1.00 76.54           N  
ANISOU 1450  N   LEU A 178     9490  10194   9399  -3536   -135  -1002       N  
ATOM   1451  CA  LEU A 178      25.789  37.685 107.202  1.00 74.65           C  
ANISOU 1451  CA  LEU A 178     9184  10148   9030  -3483   -242   -897       C  
ATOM   1452  C   LEU A 178      24.649  37.647 108.218  1.00 73.57           C  
ANISOU 1452  C   LEU A 178     9298  10096   8559  -3520   -267  -1090       C  
ATOM   1453  O   LEU A 178      23.999  36.610 108.341  1.00 71.82           O  
ANISOU 1453  O   LEU A 178     9082   9985   8222  -3382   -245  -1033       O  
ATOM   1454  CB  LEU A 178      27.123  37.214 107.820  1.00 77.11           C  
ANISOU 1454  CB  LEU A 178     9240  10572   9486  -3672   -516   -687       C  
ATOM   1455  CG  LEU A 178      28.332  37.445 106.896  1.00 76.86           C  
ANISOU 1455  CG  LEU A 178     8936  10419   9846  -3670   -453   -524       C  
ATOM   1456  CD1 LEU A 178      29.622  37.586 107.696  1.00 81.68           C  
ANISOU 1456  CD1 LEU A 178     9328  11076  10629  -3945   -773   -368       C  
ATOM   1457  CD2 LEU A 178      28.448  36.350 105.827  1.00 75.42           C  
ANISOU 1457  CD2 LEU A 178     8557  10214   9885  -3423   -234   -364       C  
ATOM   1458  N   PRO A 179      24.406  38.765 108.945  1.00 75.11           N  
ANISOU 1458  N   PRO A 179     9700  10225   8613  -3716   -284  -1332       N  
ATOM   1459  CA  PRO A 179      23.275  38.770 109.903  1.00 75.21           C  
ANISOU 1459  CA  PRO A 179     9965  10294   8317  -3766   -223  -1560       C  
ATOM   1460  C   PRO A 179      21.943  38.717 109.158  1.00 72.71           C  
ANISOU 1460  C   PRO A 179     9724   9843   8058  -3475     51  -1644       C  
ATOM   1461  O   PRO A 179      21.023  37.994 109.582  1.00 70.68           O  
ANISOU 1461  O   PRO A 179     9547   9681   7627  -3389    113  -1680       O  
ATOM   1462  CB  PRO A 179      23.422  40.094 110.641  1.00 78.02           C  
ANISOU 1462  CB  PRO A 179    10512  10544   8587  -4045   -236  -1831       C  
ATOM   1463  CG  PRO A 179      24.751  40.675 110.205  1.00 79.04           C  
ANISOU 1463  CG  PRO A 179    10468  10603   8962  -4167   -388  -1698       C  
ATOM   1464  CD  PRO A 179      25.081  40.079 108.888  1.00 76.87           C  
ANISOU 1464  CD  PRO A 179     9944  10292   8971  -3900   -313  -1434       C  
ATOM   1465  N   LYS A 180      21.886  39.405 108.007  1.00 71.60           N  
ANISOU 1465  N   LYS A 180     9539   9489   8177  -3338    186  -1625       N  
ATOM   1466  CA  LYS A 180      20.680  39.372 107.183  1.00 69.72           C  
ANISOU 1466  CA  LYS A 180     9349   9106   8034  -3088    382  -1638       C  
ATOM   1467  C   LYS A 180      20.452  38.030 106.456  1.00 68.31           C  
ANISOU 1467  C   LYS A 180     9064   9044   7845  -2874    390  -1416       C  
ATOM   1468  O   LYS A 180      19.292  37.546 106.407  1.00 67.04           O  
ANISOU 1468  O   LYS A 180     8969   8874   7631  -2717    481  -1442       O  
ATOM   1469  CB  LYS A 180      20.558  40.572 106.246  1.00 69.17           C  
ANISOU 1469  CB  LYS A 180     9296   8759   8226  -3051    487  -1664       C  
ATOM   1470  CG  LYS A 180      20.302  41.906 106.960  1.00 71.17           C  
ANISOU 1470  CG  LYS A 180     9679   8818   8545  -3209    552  -1943       C  
ATOM   1471  CD  LYS A 180      20.170  43.039 105.961  1.00 71.42           C  
ANISOU 1471  CD  LYS A 180     9691   8549   8897  -3160    630  -1912       C  
ATOM   1472  CE  LYS A 180      20.295  44.421 106.582  1.00 79.41           C  
ANISOU 1472  CE  LYS A 180    10788   9341  10045  -3348    677  -2170       C  
ATOM   1473  NZ  LYS A 180      19.244  44.784 107.599  1.00 80.66           N  
ANISOU 1473  NZ  LYS A 180    11090   9382  10174  -3379    849  -2496       N  
ATOM   1474  N   ILE A 181      21.504  37.403 105.914  1.00 68.53           N  
ANISOU 1474  N   ILE A 181     8923   9164   7953  -2868    316  -1211       N  
ATOM   1475  CA  ILE A 181      21.236  36.072 105.328  1.00 67.42           C  
ANISOU 1475  CA  ILE A 181     8699   9114   7802  -2681    356  -1049       C  
ATOM   1476  C   ILE A 181      20.883  35.085 106.389  1.00 67.53           C  
ANISOU 1476  C   ILE A 181     8710   9316   7634  -2685    255  -1045       C  
ATOM   1477  O   ILE A 181      19.945  34.320 106.196  1.00 66.55           O  
ANISOU 1477  O   ILE A 181     8623   9215   7448  -2522    323  -1023       O  
ATOM   1478  CB  ILE A 181      22.231  35.537 104.256  1.00 66.03           C  
ANISOU 1478  CB  ILE A 181     8349   8934   7804  -2633    407   -858       C  
ATOM   1479  CG1 ILE A 181      23.596  35.216 104.821  1.00 69.87           C  
ANISOU 1479  CG1 ILE A 181     8618   9525   8404  -2773    264   -749       C  
ATOM   1480  CG2 ILE A 181      22.338  36.528 103.155  1.00 67.13           C  
ANISOU 1480  CG2 ILE A 181     8551   8893   8063  -2645    531   -859       C  
ATOM   1481  CD1 ILE A 181      24.760  35.639 103.919  1.00 69.50           C  
ANISOU 1481  CD1 ILE A 181     8421   9377   8610  -2829    353   -653       C  
ATOM   1482  N   GLU A 182      21.557  35.158 107.535  1.00 70.25           N  
ANISOU 1482  N   GLU A 182     9031   9787   7873  -2898     77  -1062       N  
ATOM   1483  CA  GLU A 182      21.300  34.248 108.649  1.00 71.82           C  
ANISOU 1483  CA  GLU A 182     9247  10184   7857  -2967    -57  -1025       C  
ATOM   1484  C   GLU A 182      19.879  34.360 109.208  1.00 70.98           C  
ANISOU 1484  C   GLU A 182     9359  10075   7537  -2927     77  -1222       C  
ATOM   1485  O   GLU A 182      19.247  33.342 109.491  1.00 71.61           O  
ANISOU 1485  O   GLU A 182     9434  10264   7510  -2836     75  -1150       O  
ATOM   1486  CB  GLU A 182      22.320  34.475 109.768  1.00 75.95           C  
ANISOU 1486  CB  GLU A 182     9745  10837   8277  -3277   -317   -990       C  
ATOM   1487  CG  GLU A 182      23.677  33.840 109.509  1.00 82.02           C  
ANISOU 1487  CG  GLU A 182    10212  11653   9300  -3311   -505   -708       C  
ATOM   1488  CD  GLU A 182      23.567  32.485 108.839  1.00 84.34           C  
ANISOU 1488  CD  GLU A 182    10314  11965   9766  -3067   -442   -510       C  
ATOM   1489  OE1 GLU A 182      22.821  31.625 109.352  1.00 83.82           O  
ANISOU 1489  OE1 GLU A 182    10304  12012   9532  -3013   -475   -477       O  
ATOM   1490  OE2 GLU A 182      24.227  32.280 107.798  1.00 86.81           O  
ANISOU 1490  OE2 GLU A 182    10430  12170  10385  -2942   -335   -402       O  
ATOM   1491  N   THR A 183      19.366  35.580 109.355  1.00 71.71           N  
ANISOU 1491  N   THR A 183     9618  10015   7614  -2990    214  -1467       N  
ATOM   1492  CA  THR A 183      17.956  35.747 109.736  1.00 71.46           C  
ANISOU 1492  CA  THR A 183     9747   9913   7492  -2918    411  -1664       C  
ATOM   1493  C   THR A 183      17.062  35.243 108.587  1.00 69.55           C  
ANISOU 1493  C   THR A 183     9429   9555   7441  -2614    530  -1550       C  
ATOM   1494  O   THR A 183      15.930  34.703 108.801  1.00 68.83           O  
ANISOU 1494  O   THR A 183     9379   9471   7301  -2498    633  -1581       O  
ATOM   1495  CB  THR A 183      17.569  37.202 109.955  1.00 73.52           C  
ANISOU 1495  CB  THR A 183    10153   9954   7825  -3015    578  -1951       C  
ATOM   1496  OG1 THR A 183      18.551  37.853 110.763  1.00 77.35           O  
ANISOU 1496  OG1 THR A 183    10717  10503   8171  -3317    453  -2059       O  
ATOM   1497  CG2 THR A 183      16.181  37.312 110.632  1.00 73.00           C  
ANISOU 1497  CG2 THR A 183    10231   9817   7688  -2987    817  -2182       C  
ATOM   1498  N   MET A 184      17.561  35.395 107.368  1.00 68.10           N  
ANISOU 1498  N   MET A 184     9145   9267   7462  -2512    514  -1412       N  
ATOM   1499  CA  MET A 184      16.780  34.970 106.256  1.00 67.50           C  
ANISOU 1499  CA  MET A 184     9043   9088   7518  -2290    592  -1299       C  
ATOM   1500  C   MET A 184      16.732  33.420 106.238  1.00 66.83           C  
ANISOU 1500  C   MET A 184     8871   9182   7338  -2186    528  -1134       C  
ATOM   1501  O   MET A 184      15.631  32.833 106.227  1.00 66.31           O  
ANISOU 1501  O   MET A 184     8834   9108   7251  -2055    583  -1125       O  
ATOM   1502  CB  MET A 184      17.315  35.565 104.948  1.00 66.96           C  
ANISOU 1502  CB  MET A 184     8941   8869   7633  -2264    605  -1198       C  
ATOM   1503  CG  MET A 184      16.470  35.221 103.742  1.00 67.01           C  
ANISOU 1503  CG  MET A 184     8971   8762   7728  -2097    654  -1073       C  
ATOM   1504  SD  MET A 184      17.050  35.851 102.132  1.00 69.09           S  
ANISOU 1504  SD  MET A 184     9256   8873   8122  -2127    673   -926       S  
ATOM   1505  CE  MET A 184      16.276  34.685 101.088  1.00 60.85           C  
ANISOU 1505  CE  MET A 184     8259   7847   7015  -1990    680   -768       C  
ATOM   1506  N   ARG A 185      17.911  32.789 106.293  1.00 67.29           N  
ANISOU 1506  N   ARG A 185     8801   9377   7389  -2250    414  -1002       N  
ATOM   1507  CA AARG A 185      18.072  31.324 106.199  0.50 66.61           C  
ANISOU 1507  CA AARG A 185     8588   9418   7303  -2155    356   -829       C  
ATOM   1508  CA BARG A 185      18.026  31.339 106.160  0.50 66.47           C  
ANISOU 1508  CA BARG A 185     8575   9393   7287  -2149    363   -832       C  
ATOM   1509  C   ARG A 185      17.205  30.571 107.219  1.00 66.30           C  
ANISOU 1509  C   ARG A 185     8593   9508   7090  -2144    315   -840       C  
ATOM   1510  O   ARG A 185      16.610  29.529 106.933  1.00 66.41           O  
ANISOU 1510  O   ARG A 185     8567   9546   7120  -1999    334   -745       O  
ATOM   1511  CB AARG A 185      19.555  30.954 106.349  0.50 67.42           C  
ANISOU 1511  CB AARG A 185     8499   9607   7509  -2262    231   -690       C  
ATOM   1512  CB BARG A 185      19.502  30.922 106.117  0.50 66.89           C  
ANISOU 1512  CB BARG A 185     8432   9517   7465  -2231    259   -685       C  
ATOM   1513  CG AARG A 185      19.850  29.477 106.485  0.50 66.27           C  
ANISOU 1513  CG AARG A 185     8176   9566   7438  -2192    152   -504       C  
ATOM   1514  CG BARG A 185      19.702  29.451 106.189  0.50 65.49           C  
ANISOU 1514  CG BARG A 185     8091   9435   7356  -2148    198   -513       C  
ATOM   1515  CD AARG A 185      20.956  29.204 107.521  0.50 67.52           C  
ANISOU 1515  CD AARG A 185     8165   9856   7633  -2380    -86   -364       C  
ATOM   1516  CD BARG A 185      20.972  28.985 105.527  0.50 65.68           C  
ANISOU 1516  CD BARG A 185     7886   9415   7656  -2140    217   -372       C  
ATOM   1517  NE AARG A 185      21.323  27.788 107.531  0.50 69.56           N  
ANISOU 1517  NE AARG A 185     8197  10160   8075  -2299   -163   -147       N  
ATOM   1518  NE BARG A 185      20.854  27.543 105.332  0.50 66.10           N  
ANISOU 1518  NE BARG A 185     7804   9487   7826  -2005    234   -244       N  
ATOM   1519  CZ AARG A 185      21.640  27.090 108.620  0.50 70.12           C  
ANISOU 1519  CZ AARG A 185     8153  10371   8120  -2424   -413     30       C  
ATOM   1520  CZ BARG A 185      20.398  26.986 104.219  0.50 63.74           C  
ANISOU 1520  CZ BARG A 185     7547   9086   7585  -1849    426   -269       C  
ATOM   1521  NH1AARG A 185      21.640  27.677 109.804  0.50 73.05           N  
ANISOU 1521  NH1AARG A 185     8658  10880   8218  -2667   -604     -3       N  
ATOM   1522  NH1BARG A 185      20.055  27.747 103.193  0.50 61.20           N  
ANISOU 1522  NH1BARG A 185     7401   8654   7200  -1827    587   -381       N  
ATOM   1523  NH2AARG A 185      21.959  25.805 108.524  0.50 67.35           N  
ANISOU 1523  NH2AARG A 185     7563  10010   8016  -2329   -472    243       N  
ATOM   1524  NH2BARG A 185      20.294  25.672 104.136  0.50 63.65           N  
ANISOU 1524  NH2BARG A 185     7413   9074   7695  -1742    440   -172       N  
ATOM   1525  N   GLU A 186      17.098  31.100 108.409  1.00 67.90           N  
ANISOU 1525  N   GLU A 186     8898   9790   7111  -2319    275   -965       N  
ATOM   1526  CA  GLU A 186      16.157  30.497 109.342  1.00 68.40           C  
ANISOU 1526  CA  GLU A 186     9041   9966   6983  -2332    293   -998       C  
ATOM   1527  C   GLU A 186      14.653  30.537 108.870  1.00 66.30           C  
ANISOU 1527  C   GLU A 186     8845   9554   6791  -2136    490  -1088       C  
ATOM   1528  O   GLU A 186      13.893  29.588 109.080  1.00 65.07           O  
ANISOU 1528  O   GLU A 186     8670   9464   6591  -2045    505  -1014       O  
ATOM   1529  CB  GLU A 186      16.398  31.041 110.763  1.00 71.14           C  
ANISOU 1529  CB  GLU A 186     9528  10443   7058  -2624    231  -1133       C  
ATOM   1530  CG  GLU A 186      17.720  30.457 111.428  1.00 75.61           C  
ANISOU 1530  CG  GLU A 186     9984  11208   7537  -2834    -69   -923       C  
ATOM   1531  CD  GLU A 186      17.478  29.496 112.665  1.00 83.44           C  
ANISOU 1531  CD  GLU A 186    11027  12431   8246  -3000   -215   -806       C  
ATOM   1532  OE1 GLU A 186      16.403  28.808 112.766  1.00 83.93           O  
ANISOU 1532  OE1 GLU A 186    11128  12518   8245  -2872    -94   -803       O  
ATOM   1533  OE2 GLU A 186      18.382  29.431 113.552  1.00 84.84           O  
ANISOU 1533  OE2 GLU A 186    11206  12766   8265  -3286   -478   -690       O  
ATOM   1534  N   LYS A 187      14.235  31.617 108.217  1.00 65.40           N  
ANISOU 1534  N   LYS A 187     8789   9227   6835  -2078    618  -1214       N  
ATOM   1535  CA  LYS A 187      12.835  31.729 107.792  1.00 63.34           C  
ANISOU 1535  CA  LYS A 187     8553   8795   6719  -1913    763  -1259       C  
ATOM   1536  C   LYS A 187      12.529  30.761 106.646  1.00 60.84           C  
ANISOU 1536  C   LYS A 187     8153   8449   6513  -1724    701  -1053       C  
ATOM   1537  O   LYS A 187      11.391  30.334 106.498  1.00 59.84           O  
ANISOU 1537  O   LYS A 187     8018   8257   6462  -1602    751  -1022       O  
ATOM   1538  CB  LYS A 187      12.499  33.159 107.362  1.00 63.86           C  
ANISOU 1538  CB  LYS A 187     8668   8602   6994  -1913    878  -1401       C  
ATOM   1539  CG  LYS A 187      12.254  34.102 108.482  1.00 64.24           C  
ANISOU 1539  CG  LYS A 187     8819   8598   6993  -2065   1032  -1670       C  
ATOM   1540  CD  LYS A 187      12.362  35.504 107.978  1.00 67.00           C  
ANISOU 1540  CD  LYS A 187     9184   8689   7586  -2088   1097  -1777       C  
ATOM   1541  CE  LYS A 187      12.156  36.496 109.112  1.00 71.36           C  
ANISOU 1541  CE  LYS A 187     9852   9152   8110  -2261   1294  -2098       C  
ATOM   1542  NZ  LYS A 187      12.696  37.847 108.719  1.00 74.56           N  
ANISOU 1542  NZ  LYS A 187    10269   9338   8721  -2336   1305  -2195       N  
ATOM   1543  N   VAL A 188      13.556  30.426 105.865  1.00 58.10           N  
ANISOU 1543  N   VAL A 188     7749   8141   6187  -1723    609   -927       N  
ATOM   1544  CA  VAL A 188      13.426  29.625 104.664  1.00 55.26           C  
ANISOU 1544  CA  VAL A 188     7355   7733   5907  -1594    587   -777       C  
ATOM   1545  C   VAL A 188      13.318  28.186 105.131  1.00 54.74           C  
ANISOU 1545  C   VAL A 188     7209   7820   5771  -1537    534   -679       C  
ATOM   1546  O   VAL A 188      12.454  27.471 104.722  1.00 52.97           O  
ANISOU 1546  O   VAL A 188     6988   7556   5583  -1423    539   -614       O  
ATOM   1547  CB  VAL A 188      14.695  29.832 103.789  1.00 55.43           C  
ANISOU 1547  CB  VAL A 188     7347   7737   5977  -1652    578   -721       C  
ATOM   1548  CG1 VAL A 188      15.090  28.595 102.931  1.00 52.70           C  
ANISOU 1548  CG1 VAL A 188     6941   7423   5660  -1580    590   -596       C  
ATOM   1549  CG2 VAL A 188      14.579  31.081 102.957  1.00 56.54           C  
ANISOU 1549  CG2 VAL A 188     7582   7695   6207  -1687    620   -756       C  
ATOM   1550  N   LEU A 189      14.176  27.773 106.068  1.00 56.47           N  
ANISOU 1550  N   LEU A 189     7346   8207   5901  -1637    455   -647       N  
ATOM   1551  CA  LEU A 189      14.070  26.403 106.546  1.00 54.82           C  
ANISOU 1551  CA  LEU A 189     7041   8124   5662  -1594    380   -516       C  
ATOM   1552  C   LEU A 189      12.735  26.253 107.226  1.00 54.11           C  
ANISOU 1552  C   LEU A 189     7025   8054   5479  -1559    430   -566       C  
ATOM   1553  O   LEU A 189      12.068  25.273 107.055  1.00 54.31           O  
ANISOU 1553  O   LEU A 189     7009   8082   5545  -1449    422   -473       O  
ATOM   1554  CB  LEU A 189      15.209  26.057 107.488  1.00 55.51           C  
ANISOU 1554  CB  LEU A 189     7016   8376   5700  -1743    233   -423       C  
ATOM   1555  CG  LEU A 189      16.647  26.129 106.990  1.00 55.97           C  
ANISOU 1555  CG  LEU A 189     6933   8409   5924  -1790    183   -347       C  
ATOM   1556  CD1 LEU A 189      17.551  25.865 108.187  1.00 56.86           C  
ANISOU 1556  CD1 LEU A 189     6929   8683   5992  -1976    -28   -221       C  
ATOM   1557  CD2 LEU A 189      17.028  25.212 105.764  1.00 48.58           C  
ANISOU 1557  CD2 LEU A 189     5869   7364   5224  -1641    267   -253       C  
ATOM   1558  N   THR A 190      12.321  27.223 108.018  1.00 55.29           N  
ANISOU 1558  N   THR A 190     7281   8203   5524  -1661    508   -727       N  
ATOM   1559  CA  THR A 190      11.005  27.085 108.657  1.00 55.81           C  
ANISOU 1559  CA  THR A 190     7400   8262   5545  -1629    622   -793       C  
ATOM   1560  C   THR A 190       9.866  26.981 107.598  1.00 55.11           C  
ANISOU 1560  C   THR A 190     7285   7972   5680  -1430    686   -756       C  
ATOM   1561  O   THR A 190       8.886  26.278 107.799  1.00 55.82           O  
ANISOU 1561  O   THR A 190     7342   8062   5804  -1349    720   -703       O  
ATOM   1562  CB  THR A 190      10.778  28.173 109.671  1.00 56.34           C  
ANISOU 1562  CB  THR A 190     7593   8328   5484  -1793    761  -1017       C  
ATOM   1563  OG1 THR A 190      11.611  27.910 110.813  1.00 59.60           O  
ANISOU 1563  OG1 THR A 190     8054   8973   5619  -2019    652   -999       O  
ATOM   1564  CG2 THR A 190       9.313  28.228 110.119  1.00 60.29           C  
ANISOU 1564  CG2 THR A 190     8128   8742   6037  -1736    971  -1124       C  
ATOM   1565  N   SER A 191      10.034  27.633 106.453  1.00 53.52           N  
ANISOU 1565  N   SER A 191     7100   7607   5629  -1375    673   -754       N  
ATOM   1566  CA  SER A 191       8.986  27.682 105.541  1.00 53.32           C  
ANISOU 1566  CA  SER A 191     7072   7393   5796  -1250    682   -697       C  
ATOM   1567  C   SER A 191       8.938  26.360 104.747  1.00 52.58           C  
ANISOU 1567  C   SER A 191     6941   7334   5701  -1161    573   -527       C  
ATOM   1568  O   SER A 191       7.870  25.898 104.351  1.00 52.60           O  
ANISOU 1568  O   SER A 191     6927   7244   5817  -1070    547   -448       O  
ATOM   1569  CB  SER A 191       9.157  28.921 104.671  1.00 52.88           C  
ANISOU 1569  CB  SER A 191     7068   7147   5876  -1273    683   -732       C  
ATOM   1570  OG  SER A 191       8.669  28.723 103.330  1.00 59.33           O  
ANISOU 1570  OG  SER A 191     7906   7821   6814  -1204    585   -582       O  
ATOM   1571  N   SER A 192      10.099  25.826 104.408  1.00 51.71           N  
ANISOU 1571  N   SER A 192     6815   7322   5511  -1195    519   -476       N  
ATOM   1572  CA  SER A 192      10.190  24.524 103.791  1.00 50.44           C  
ANISOU 1572  CA  SER A 192     6616   7184   5367  -1128    466   -360       C  
ATOM   1573  C   SER A 192       9.676  23.391 104.692  1.00 50.18           C  
ANISOU 1573  C   SER A 192     6490   7261   5315  -1079    434   -287       C  
ATOM   1574  O   SER A 192       9.074  22.450 104.213  1.00 47.72           O  
ANISOU 1574  O   SER A 192     6161   6902   5068   -999    398   -204       O  
ATOM   1575  CB  SER A 192      11.633  24.281 103.439  1.00 50.51           C  
ANISOU 1575  CB  SER A 192     6581   7248   5365  -1182    473   -347       C  
ATOM   1576  OG  SER A 192      11.985  22.947 103.572  1.00 51.35           O  
ANISOU 1576  OG  SER A 192     6574   7420   5518  -1138    446   -257       O  
ATOM   1577  N   ALA A 193       9.954  23.466 105.987  1.00 51.18           N  
ANISOU 1577  N   ALA A 193     6574   7539   5335  -1159    437   -311       N  
ATOM   1578  CA  ALA A 193       9.444  22.416 106.900  1.00 53.05           C  
ANISOU 1578  CA  ALA A 193     6739   7892   5525  -1148    402   -214       C  
ATOM   1579  C   ALA A 193       7.912  22.477 106.937  1.00 52.71           C  
ANISOU 1579  C   ALA A 193     6724   7753   5552  -1068    481   -237       C  
ATOM   1580  O   ALA A 193       7.263  21.450 106.843  1.00 53.12           O  
ANISOU 1580  O   ALA A 193     6715   7795   5674   -989    441   -125       O  
ATOM   1581  CB  ALA A 193      10.029  22.550 108.309  1.00 53.57           C  
ANISOU 1581  CB  ALA A 193     6799   8153   5400  -1314    370   -218       C  
ATOM   1582  N   ARG A 194       7.356  23.692 107.039  1.00 53.35           N  
ANISOU 1582  N   ARG A 194     6872   7732   5668  -1088    596   -377       N  
ATOM   1583  CA  ARG A 194       5.918  23.930 106.850  1.00 54.08           C  
ANISOU 1583  CA  ARG A 194     6942   7655   5950   -998    677   -388       C  
ATOM   1584  C   ARG A 194       5.289  23.328 105.597  1.00 52.21           C  
ANISOU 1584  C   ARG A 194     6676   7269   5893   -882    553   -246       C  
ATOM   1585  O   ARG A 194       4.284  22.617 105.656  1.00 52.79           O  
ANISOU 1585  O   ARG A 194     6678   7298   6081   -812    538   -155       O  
ATOM   1586  CB  ARG A 194       5.627  25.427 106.910  1.00 56.51           C  
ANISOU 1586  CB  ARG A 194     7293   7809   6369  -1031    812   -550       C  
ATOM   1587  CG  ARG A 194       5.422  25.937 108.355  1.00 58.51           C  
ANISOU 1587  CG  ARG A 194     7580   8144   6505  -1145   1026   -731       C  
ATOM   1588  CD  ARG A 194       4.846  27.339 108.416  1.00 58.00           C  
ANISOU 1588  CD  ARG A 194     7525   7854   6660  -1151   1218   -915       C  
ATOM   1589  NE  ARG A 194       5.401  28.029 109.571  1.00 61.56           N  
ANISOU 1589  NE  ARG A 194     8093   8416   6883  -1335   1384  -1140       N  
ATOM   1590  CZ  ARG A 194       5.055  27.807 110.833  1.00 59.75           C  
ANISOU 1590  CZ  ARG A 194     7923   8316   6462  -1460   1574  -1258       C  
ATOM   1591  NH1 ARG A 194       4.131  26.905 111.088  1.00 57.22           N  
ANISOU 1591  NH1 ARG A 194     7524   8022   6195  -1391   1632  -1158       N  
ATOM   1592  NH2 ARG A 194       5.651  28.461 111.842  1.00 58.48           N  
ANISOU 1592  NH2 ARG A 194     7921   8267   6031  -1685   1699  -1472       N  
ATOM   1593  N   GLN A 195       5.853  23.625 104.450  1.00 51.11           N  
ANISOU 1593  N   GLN A 195     6607   7048   5765   -889    462   -226       N  
ATOM   1594  CA  GLN A 195       5.347  23.079 103.220  1.00 50.68           C  
ANISOU 1594  CA  GLN A 195     6586   6866   5806   -845    331   -104       C  
ATOM   1595  C   GLN A 195       5.436  21.547 103.219  1.00 50.70           C  
ANISOU 1595  C   GLN A 195     6548   6960   5757   -806    274    -17       C  
ATOM   1596  O   GLN A 195       4.463  20.834 102.876  1.00 50.83           O  
ANISOU 1596  O   GLN A 195     6536   6892   5884   -756    193     83       O  
ATOM   1597  CB  GLN A 195       6.127  23.643 102.050  1.00 50.07           C  
ANISOU 1597  CB  GLN A 195     6637   6721   5668   -916    278   -113       C  
ATOM   1598  CG  GLN A 195       5.406  23.409 100.741  1.00 52.23           C  
ANISOU 1598  CG  GLN A 195     7004   6835   6008   -936    126     10       C  
ATOM   1599  CD  GLN A 195       3.936  23.955 100.690  1.00 50.46           C  
ANISOU 1599  CD  GLN A 195     6708   6419   6044   -897     35    114       C  
ATOM   1600  OE1 GLN A 195       3.505  24.764 101.513  1.00 55.84           O  
ANISOU 1600  OE1 GLN A 195     7279   7048   6889   -853    139     56       O  
ATOM   1601  NE2 GLN A 195       3.211  23.526  99.708  1.00 47.79           N  
ANISOU 1601  NE2 GLN A 195     6430   5960   5766   -934   -152    262       N  
ATOM   1602  N   ARG A 196       6.591  21.026 103.646  1.00 50.41           N  
ANISOU 1602  N   ARG A 196     6480   7074   5598   -835    304    -40       N  
ATOM   1603  CA  ARG A 196       6.755  19.592 103.667  1.00 50.14           C  
ANISOU 1603  CA  ARG A 196     6374   7090   5585   -796    258     48       C  
ATOM   1604  C   ARG A 196       5.628  18.898 104.475  1.00 49.29           C  
ANISOU 1604  C   ARG A 196     6172   7011   5546   -741    238    140       C  
ATOM   1605  O   ARG A 196       5.227  17.838 104.153  1.00 48.59           O  
ANISOU 1605  O   ARG A 196     6045   6876   5540   -694    173    228       O  
ATOM   1606  CB  ARG A 196       8.194  19.180 104.047  1.00 50.29           C  
ANISOU 1606  CB  ARG A 196     6318   7230   5559   -836    278     48       C  
ATOM   1607  CG  ARG A 196       8.468  17.711 103.956  1.00 50.56           C  
ANISOU 1607  CG  ARG A 196     6247   7260   5705   -789    240    145       C  
ATOM   1608  CD  ARG A 196       8.919  17.314 102.606  1.00 53.37           C  
ANISOU 1608  CD  ARG A 196     6678   7476   6126   -786    291     86       C  
ATOM   1609  NE  ARG A 196       8.920  15.864 102.327  1.00 55.81           N  
ANISOU 1609  NE  ARG A 196     6907   7708   6589   -736    287    141       N  
ATOM   1610  CZ  ARG A 196       7.816  15.161 102.144  1.00 54.15           C  
ANISOU 1610  CZ  ARG A 196     6724   7430   6422   -695    216    195       C  
ATOM   1611  NH1 ARG A 196       6.645  15.756 102.292  1.00 56.19           N  
ANISOU 1611  NH1 ARG A 196     7049   7691   6611   -689    144    224       N  
ATOM   1612  NH2 ARG A 196       7.877  13.892 101.847  1.00 49.26           N  
ANISOU 1612  NH2 ARG A 196     6041   6718   5957   -661    223    223       N  
ATOM   1613  N   LEU A 197       5.070  19.534 105.473  1.00 49.91           N  
ANISOU 1613  N   LEU A 197     6221   7143   5601   -759    320    104       N  
ATOM   1614  CA  LEU A 197       4.026  18.892 106.223  1.00 50.57           C  
ANISOU 1614  CA  LEU A 197     6215   7250   5749   -725    346    187       C  
ATOM   1615  C   LEU A 197       2.679  18.986 105.474  1.00 52.77           C  
ANISOU 1615  C   LEU A 197     6473   7322   6254   -649    310    235       C  
ATOM   1616  O   LEU A 197       1.815  18.059 105.520  1.00 52.58           O  
ANISOU 1616  O   LEU A 197     6364   7258   6355   -598    260    355       O  
ATOM   1617  CB  LEU A 197       3.976  19.562 107.580  1.00 50.80           C  
ANISOU 1617  CB  LEU A 197     6247   7410   5644   -814    499     99       C  
ATOM   1618  CG  LEU A 197       2.668  19.371 108.334  1.00 51.62           C  
ANISOU 1618  CG  LEU A 197     6282   7493   5838   -798    627    124       C  
ATOM   1619  CD1 LEU A 197       2.521  17.902 108.754  1.00 48.82           C  
ANISOU 1619  CD1 LEU A 197     5842   7245   5464   -791    539    307       C  
ATOM   1620  CD2 LEU A 197       2.601  20.293 109.531  1.00 47.34           C  
ANISOU 1620  CD2 LEU A 197     5800   7041   5146   -922    852    -38       C  
ATOM   1621  N   ARG A 198       2.507  20.112 104.765  1.00 53.24           N  
ANISOU 1621  N   ARG A 198     6596   7236   6396   -654    306    172       N  
ATOM   1622  CA  ARG A 198       1.332  20.288 103.926  1.00 53.38           C  
ANISOU 1622  CA  ARG A 198     6585   7034   6665   -612    202    268       C  
ATOM   1623  C   ARG A 198       1.241  19.166 102.914  1.00 52.86           C  
ANISOU 1623  C   ARG A 198     6571   6919   6595   -613      9    386       C  
ATOM   1624  O   ARG A 198       0.198  18.500 102.823  1.00 52.91           O  
ANISOU 1624  O   ARG A 198     6491   6835   6777   -575    -78    509       O  
ATOM   1625  CB  ARG A 198       1.254  21.688 103.260  1.00 54.21           C  
ANISOU 1625  CB  ARG A 198     6743   6971   6882   -642    182    229       C  
ATOM   1626  CG  ARG A 198       0.843  22.720 104.246  1.00 51.92           C  
ANISOU 1626  CG  ARG A 198     6359   6635   6732   -626    394    114       C  
ATOM   1627  CD  ARG A 198       0.591  24.001 103.600  1.00 54.24           C  
ANISOU 1627  CD  ARG A 198     6655   6711   7242   -639    359    113       C  
ATOM   1628  NE  ARG A 198       1.778  24.838 103.379  1.00 55.53           N  
ANISOU 1628  NE  ARG A 198     6953   6932   7212   -714    381     -3       N  
ATOM   1629  CZ  ARG A 198       2.126  25.877 104.139  1.00 55.08           C  
ANISOU 1629  CZ  ARG A 198     6894   6875   7161   -744    575   -180       C  
ATOM   1630  NH1 ARG A 198       1.431  26.179 105.236  1.00 55.64           N  
ANISOU 1630  NH1 ARG A 198     6858   6906   7378   -719    809   -297       N  
ATOM   1631  NH2 ARG A 198       3.215  26.562 103.838  1.00 55.29           N  
ANISOU 1631  NH2 ARG A 198     7036   6946   7027   -819    559   -258       N  
ATOM   1632  N   CYS A 199       2.330  18.921 102.188  1.00 53.67           N  
ANISOU 1632  N   CYS A 199     6282   7165   6945    -14   -560    294       N  
ATOM   1633  CA  CYS A 199       2.397  17.766 101.284  1.00 53.50           C  
ANISOU 1633  CA  CYS A 199     6348   7062   6918     47   -575    324       C  
ATOM   1634  C   CYS A 199       2.304  16.425 102.020  1.00 54.03           C  
ANISOU 1634  C   CYS A 199     6519   7073   6936    157   -523    383       C  
ATOM   1635  O   CYS A 199       1.651  15.529 101.535  1.00 54.89           O  
ANISOU 1635  O   CYS A 199     6730   7026   7099    144   -510    408       O  
ATOM   1636  CB  CYS A 199       3.674  17.766 100.503  1.00 53.69           C  
ANISOU 1636  CB  CYS A 199     6350   7202   6850    102   -593    297       C  
ATOM   1637  SG  CYS A 199       4.070  19.330  99.800  1.00 62.20           S  
ANISOU 1637  SG  CYS A 199     7343   8342   7946    -26   -600    231       S  
ATOM   1638  N   ALA A 200       2.912  16.232 103.173  1.00 53.75           N  
ANISOU 1638  N   ALA A 200     6488   7146   6790    268   -489    401       N  
ATOM   1639  CA  ALA A 200       2.669  14.917 103.802  1.00 55.79           C  
ANISOU 1639  CA  ALA A 200     6912   7296   6991    384   -413    471       C  
ATOM   1640  C   ALA A 200       1.182  14.705 104.109  1.00 55.75           C  
ANISOU 1640  C   ALA A 200     6965   7091   7128    259   -332    500       C  
ATOM   1641  O   ALA A 200       0.672  13.632 103.859  1.00 56.65           O  
ANISOU 1641  O   ALA A 200     7214   7036   7275    252   -272    534       O  
ATOM   1642  CB  ALA A 200       3.487  14.668 105.048  1.00 55.33           C  
ANISOU 1642  CB  ALA A 200     6890   7374   6760    567   -394    492       C  
ATOM   1643  N   SER A 201       0.503  15.717 104.628  1.00 54.56           N  
ANISOU 1643  N   SER A 201     6710   6956   7062    156   -320    479       N  
ATOM   1644  CA  SER A 201      -0.917  15.598 104.907  1.00 55.45           C  
ANISOU 1644  CA  SER A 201     6828   6911   7329     39   -232    496       C  
ATOM   1645  C   SER A 201      -1.666  15.007 103.763  1.00 55.40           C  
ANISOU 1645  C   SER A 201     6826   6765   7460    -69   -263    473       C  
ATOM   1646  O   SER A 201      -2.307  14.008 103.943  1.00 57.45           O  
ANISOU 1646  O   SER A 201     7182   6872   7775   -109   -167    498       O  
ATOM   1647  CB  SER A 201      -1.537  16.950 105.242  1.00 55.90           C  
ANISOU 1647  CB  SER A 201     6746   7018   7473    -49   -240    461       C  
ATOM   1648  OG  SER A 201      -0.625  17.646 106.093  1.00 60.35           O  
ANISOU 1648  OG  SER A 201     7305   7733   7891     35   -254    451       O  
ATOM   1649  N   ILE A 202      -1.580  15.600 102.580  1.00 54.81           N  
ANISOU 1649  N   ILE A 202     6665   6730   7429   -117   -392    419       N  
ATOM   1650  CA  ILE A 202      -2.361  15.147 101.453  1.00 54.96           C  
ANISOU 1650  CA  ILE A 202     6685   6629   7568   -213   -457    377       C  
ATOM   1651  C   ILE A 202      -1.885  13.809 100.999  1.00 54.49           C  
ANISOU 1651  C   ILE A 202     6799   6473   7432   -161   -440    396       C  
ATOM   1652  O   ILE A 202      -2.721  12.945 100.765  1.00 55.45           O  
ANISOU 1652  O   ILE A 202     6979   6437   7651   -257   -407    377       O  
ATOM   1653  CB  ILE A 202      -2.244  16.027 100.196  1.00 55.83           C  
ANISOU 1653  CB  ILE A 202     6728   6793   7691   -232   -604    320       C  
ATOM   1654  CG1 ILE A 202      -1.993  17.471 100.552  1.00 54.47           C  
ANISOU 1654  CG1 ILE A 202     6457   6744   7495   -222   -616    313       C  
ATOM   1655  CG2 ILE A 202      -3.476  15.779  99.196  1.00 56.48           C  
ANISOU 1655  CG2 ILE A 202     6772   6763   7925   -338   -701    254       C  
ATOM   1656  CD1 ILE A 202      -2.083  18.401  99.372  1.00 58.31           C  
ANISOU 1656  CD1 ILE A 202     6919   7241   7994   -240   -728    265       C  
ATOM   1657  N   GLN A 203      -0.576  13.644 100.827  1.00 53.60           N  
ANISOU 1657  N   GLN A 203     6762   6451   7152    -17   -459    421       N  
ATOM   1658  CA  GLN A 203      -0.054  12.376 100.271  1.00 56.24           C  
ANISOU 1658  CA  GLN A 203     7287   6690   7394     70   -442    441       C  
ATOM   1659  C   GLN A 203      -0.365  11.142 101.146  1.00 58.10           C  
ANISOU 1659  C   GLN A 203     7704   6769   7601    100   -295    497       C  
ATOM   1660  O   GLN A 203      -0.328  10.029 100.658  1.00 60.58           O  
ANISOU 1660  O   GLN A 203     8209   6934   7876    123   -262    503       O  
ATOM   1661  CB  GLN A 203       1.432  12.412  99.989  1.00 55.04           C  
ANISOU 1661  CB  GLN A 203     7157   6688   7069    247   -470    458       C  
ATOM   1662  CG  GLN A 203       1.926  13.588  99.109  1.00 59.57           C  
ANISOU 1662  CG  GLN A 203     7590   7397   7646    215   -567    407       C  
ATOM   1663  CD  GLN A 203       3.462  13.811  99.241  1.00 64.62           C  
ANISOU 1663  CD  GLN A 203     8174   8243   8137    368   -555    414       C  
ATOM   1664  OE1 GLN A 203       3.985  13.988 100.356  1.00 62.80           O  
ANISOU 1664  OE1 GLN A 203     7873   8147   7839    445   -523    429       O  
ATOM   1665  NE2 GLN A 203       4.181  13.779  98.100  1.00 64.53           N  
ANISOU 1665  NE2 GLN A 203     8188   8261   8068    416   -579    394       N  
ATOM   1666  N   LYS A 204      -0.719  11.342 102.402  1.00 57.71           N  
ANISOU 1666  N   LYS A 204     7630   6732   7566     97   -192    536       N  
ATOM   1667  CA  LYS A 204      -0.620  10.297 103.374  1.00 60.43           C  
ANISOU 1667  CA  LYS A 204     8192   6962   7807    199    -33    611       C  
ATOM   1668  C   LYS A 204      -1.888  10.294 104.234  1.00 61.31           C  
ANISOU 1668  C   LYS A 204     8288   6944   8062     43    112    622       C  
ATOM   1669  O   LYS A 204      -2.207   9.304 104.874  1.00 63.46           O  
ANISOU 1669  O   LYS A 204     8773   7037   8303     51    288    675       O  
ATOM   1670  CB  LYS A 204       0.606  10.541 104.260  1.00 60.51           C  
ANISOU 1670  CB  LYS A 204     8224   7161   7607    440    -38    661       C  
ATOM   1671  CG  LYS A 204       1.809   9.628 104.091  1.00 64.61           C  
ANISOU 1671  CG  LYS A 204     8920   7711   7918    688    -43    702       C  
ATOM   1672  CD  LYS A 204       2.271   9.474 102.640  1.00 68.50           C  
ANISOU 1672  CD  LYS A 204     9390   8216   8423    681   -146    656       C  
ATOM   1673  CE  LYS A 204       3.781   9.347 102.551  1.00 69.24           C  
ANISOU 1673  CE  LYS A 204     9479   8508   8319    945   -200    670       C  
ATOM   1674  NZ  LYS A 204       4.366   8.282 103.398  1.00 71.44           N  
ANISOU 1674  NZ  LYS A 204     9994   8755   8396   1214   -108    748       N  
ATOM   1675  N   PHE A 205      -2.592  11.408 104.272  1.00 59.57           N  
ANISOU 1675  N   PHE A 205     7832   6809   7991    -88     61    575       N  
ATOM   1676  CA  PHE A 205      -3.816  11.454 105.007  1.00 60.64           C  
ANISOU 1676  CA  PHE A 205     7917   6844   8281   -233    208    578       C  
ATOM   1677  C   PHE A 205      -4.988  12.012 104.226  1.00 60.63           C  
ANISOU 1677  C   PHE A 205     7678   6835   8522   -440    126    485       C  
ATOM   1678  O   PHE A 205      -6.049  12.122 104.790  1.00 64.05           O  
ANISOU 1678  O   PHE A 205     8016   7213   9107   -563    248    474       O  
ATOM   1679  CB  PHE A 205      -3.622  12.251 106.302  1.00 61.29           C  
ANISOU 1679  CB  PHE A 205     7971   7039   8278   -132    279    627       C  
ATOM   1680  CG  PHE A 205      -2.699  11.575 107.305  1.00 62.51           C  
ANISOU 1680  CG  PHE A 205     8377   7185   8190     86    379    715       C  
ATOM   1681  CD1 PHE A 205      -3.198  10.665 108.215  1.00 62.83           C  
ANISOU 1681  CD1 PHE A 205     8640   7032   8199     96    610    786       C  
ATOM   1682  CD2 PHE A 205      -1.321  11.849 107.319  1.00 61.70           C  
ANISOU 1682  CD2 PHE A 205     8289   7270   7885    291    243    721       C  
ATOM   1683  CE1 PHE A 205      -2.332  10.001 109.121  1.00 65.48           C  
ANISOU 1683  CE1 PHE A 205     9255   7352   8274    345    693    872       C  
ATOM   1684  CE2 PHE A 205      -0.485  11.225 108.228  1.00 63.00           C  
ANISOU 1684  CE2 PHE A 205     8669   7453   7814    528    305    790       C  
ATOM   1685  CZ  PHE A 205      -1.003  10.296 109.144  1.00 62.34           C  
ANISOU 1685  CZ  PHE A 205     8850   7165   7672    573    525    871       C  
ATOM   1686  N   GLY A 206      -4.807  12.372 102.956  1.00 58.49           N  
ANISOU 1686  N   GLY A 206     7316   6630   8279   -461    -72    417       N  
ATOM   1687  CA  GLY A 206      -5.864  12.864 102.134  1.00 58.04           C  
ANISOU 1687  CA  GLY A 206     7055   6580   8419   -611   -185    322       C  
ATOM   1688  C   GLY A 206      -5.957  14.390 102.022  1.00 58.65           C  
ANISOU 1688  C   GLY A 206     6938   6826   8522   -571   -299    299       C  
ATOM   1689  O   GLY A 206      -5.391  15.168 102.857  1.00 56.42           O  
ANISOU 1689  O   GLY A 206     6654   6645   8139   -471   -251    353       O  
ATOM   1690  N   GLU A 207      -6.689  14.809 100.984  1.00 58.56           N  
ANISOU 1690  N   GLU A 207     6783   6833   8634   -642   -454    211       N  
ATOM   1691  CA  GLU A 207      -6.985  16.179 100.742  1.00 59.26           C  
ANISOU 1691  CA  GLU A 207     6719   7042   8756   -600   -558    183       C  
ATOM   1692  C   GLU A 207      -7.782  16.659 101.944  1.00 60.29           C  
ANISOU 1692  C   GLU A 207     6720   7195   8991   -629   -408    206       C  
ATOM   1693  O   GLU A 207      -7.487  17.708 102.474  1.00 60.40           O  
ANISOU 1693  O   GLU A 207     6717   7294   8937   -545   -387    240       O  
ATOM   1694  CB  GLU A 207      -7.789  16.331  99.444  1.00 61.16           C  
ANISOU 1694  CB  GLU A 207     6850   7284   9105   -648   -752     78       C  
ATOM   1695  CG  GLU A 207      -7.475  17.650  98.711  1.00 63.10           C  
ANISOU 1695  CG  GLU A 207     7084   7627   9265   -529   -900     67       C  
ATOM   1696  CD  GLU A 207      -8.236  17.851  97.371  1.00 66.45           C  
ANISOU 1696  CD  GLU A 207     7440   8058   9751   -522  -1118    -35       C  
ATOM   1697  OE1 GLU A 207      -8.369  16.884  96.567  1.00 65.78           O  
ANISOU 1697  OE1 GLU A 207     7408   7901   9683   -585  -1212    -97       O  
ATOM   1698  OE2 GLU A 207      -8.674  19.004  97.133  1.00 66.72           O  
ANISOU 1698  OE2 GLU A 207     7392   8163   9794   -435  -1199    -54       O  
ATOM   1699  N   ARG A 208      -8.768  15.885 102.395  1.00 61.40           N  
ANISOU 1699  N   ARG A 208     6786   7250   9294   -756   -282    185       N  
ATOM   1700  CA  ARG A 208      -9.538  16.207 103.605  1.00 62.23           C  
ANISOU 1700  CA  ARG A 208     6785   7359   9499   -785    -89    215       C  
ATOM   1701  C   ARG A 208      -8.692  16.731 104.760  1.00 61.01           C  
ANISOU 1701  C   ARG A 208     6771   7243   9165   -655     30    314       C  
ATOM   1702  O   ARG A 208      -9.205  17.433 105.624  1.00 62.78           O  
ANISOU 1702  O   ARG A 208     6919   7503   9430   -630    143    334       O  
ATOM   1703  CB  ARG A 208     -10.248  14.966 104.126  1.00 64.06           C  
ANISOU 1703  CB  ARG A 208     7031   7448   9863   -943    111    210       C  
ATOM   1704  CG  ARG A 208     -11.173  15.285 105.290  1.00 69.51           C  
ANISOU 1704  CG  ARG A 208     7595   8136  10678   -984    336    234       C  
ATOM   1705  CD  ARG A 208     -12.070  14.075 105.692  1.00 71.77           C  
ANISOU 1705  CD  ARG A 208     7863   8265  11141  -1190    566    208       C  
ATOM   1706  NE  ARG A 208     -11.513  13.250 106.770  1.00 68.52           N  
ANISOU 1706  NE  ARG A 208     7752   7700  10583  -1162    820    322       N  
ATOM   1707  CZ  ARG A 208     -11.957  13.263 108.019  1.00 72.06           C  
ANISOU 1707  CZ  ARG A 208     8240   8090  11051  -1165   1099    389       C  
ATOM   1708  NH1 ARG A 208     -12.943  14.064 108.340  1.00 74.72           N  
ANISOU 1708  NH1 ARG A 208     8314   8518  11559  -1201   1165    351       N  
ATOM   1709  NH2 ARG A 208     -11.428  12.472 108.953  1.00 74.51           N  
ANISOU 1709  NH2 ARG A 208     8869   8246  11194  -1110   1321    495       N  
ATOM   1710  N   ALA A 209      -7.415  16.376 104.825  1.00 59.00           N  
ANISOU 1710  N   ALA A 209     6719   6990   8709   -564      7    366       N  
ATOM   1711  CA  ALA A 209      -6.665  16.712 106.028  1.00 58.28           C  
ANISOU 1711  CA  ALA A 209     6754   6943   8448   -446    113    440       C  
ATOM   1712  C   ALA A 209      -6.036  18.117 105.878  1.00 57.13           C  
ANISOU 1712  C   ALA A 209     6560   6941   8206   -364    -16    420       C  
ATOM   1713  O   ALA A 209      -5.972  18.931 106.808  1.00 56.00           O  
ANISOU 1713  O   ALA A 209     6427   6850   8001   -310     51    439       O  
ATOM   1714  CB  ALA A 209      -5.638  15.665 106.296  1.00 57.99           C  
ANISOU 1714  CB  ALA A 209     6936   6860   8237   -365    154    497       C  
ATOM   1715  N   LEU A 210      -5.611  18.397 104.658  1.00 56.66           N  
ANISOU 1715  N   LEU A 210     6468   6925   8134   -366   -191    375       N  
ATOM   1716  CA  LEU A 210      -5.035  19.648 104.348  1.00 56.33           C  
ANISOU 1716  CA  LEU A 210     6408   6983   8012   -319   -289    349       C  
ATOM   1717  C   LEU A 210      -6.117  20.719 104.420  1.00 58.02           C  
ANISOU 1717  C   LEU A 210     6498   7201   8344   -333   -282    321       C  
ATOM   1718  O   LEU A 210      -5.990  21.661 105.199  1.00 58.59           O  
ANISOU 1718  O   LEU A 210     6593   7315   8353   -292   -224    331       O  
ATOM   1719  CB  LEU A 210      -4.440  19.545 102.961  1.00 54.59           C  
ANISOU 1719  CB  LEU A 210     6212   6775   7755   -318   -440    315       C  
ATOM   1720  CG  LEU A 210      -3.890  20.899 102.525  1.00 56.36           C  
ANISOU 1720  CG  LEU A 210     6439   7073   7903   -291   -514    286       C  
ATOM   1721  CD1 LEU A 210      -2.608  21.371 103.336  1.00 54.69           C  
ANISOU 1721  CD1 LEU A 210     6288   6964   7528   -256   -467    295       C  
ATOM   1722  CD2 LEU A 210      -3.570  20.737 101.056  1.00 57.82           C  
ANISOU 1722  CD2 LEU A 210     6662   7238   8069   -289   -639    256       C  
ATOM   1723  N   LYS A 211      -7.158  20.554 103.581  1.00 58.87           N  
ANISOU 1723  N   LYS A 211     6482   7272   8614   -380   -352    276       N  
ATOM   1724  CA  LYS A 211      -8.369  21.314 103.627  1.00 59.95           C  
ANISOU 1724  CA  LYS A 211     6466   7424   8889   -369   -345    244       C  
ATOM   1725  C   LYS A 211      -8.682  21.624 105.078  1.00 60.94           C  
ANISOU 1725  C   LYS A 211     6590   7547   9016   -350   -151    290       C  
ATOM   1726  O   LYS A 211      -8.835  22.799 105.418  1.00 61.31           O  
ANISOU 1726  O   LYS A 211     6638   7629   9028   -277   -132    289       O  
ATOM   1727  CB  LYS A 211      -9.484  20.495 103.010  1.00 62.10           C  
ANISOU 1727  CB  LYS A 211     6574   7662   9357   -454   -391    186       C  
ATOM   1728  CG  LYS A 211     -10.615  21.276 102.475  1.00 63.94           C  
ANISOU 1728  CG  LYS A 211     6618   7952   9724   -409   -487    120       C  
ATOM   1729  CD  LYS A 211     -11.663  20.355 101.832  1.00 66.17           C  
ANISOU 1729  CD  LYS A 211     6706   8227  10208   -517   -559     31       C  
ATOM   1730  CE  LYS A 211     -13.056  21.068 101.790  1.00 72.84           C  
ANISOU 1730  CE  LYS A 211     7278   9165  11233   -464   -592    -39       C  
ATOM   1731  NZ  LYS A 211     -14.144  20.366 101.004  1.00 74.73           N  
ANISOU 1731  NZ  LYS A 211     7268   9444  11681   -564   -721   -166       N  
ATOM   1732  N   ALA A 212      -8.720  20.608 105.950  1.00 60.73           N  
ANISOU 1732  N   ALA A 212     6608   7463   9002   -399      7    333       N  
ATOM   1733  CA  ALA A 212      -9.145  20.860 107.322  1.00 61.92           C  
ANISOU 1733  CA  ALA A 212     6778   7596   9151   -370    212    379       C  
ATOM   1734  C   ALA A 212      -8.163  21.774 108.034  1.00 61.71           C  
ANISOU 1734  C   ALA A 212     6910   7622   8915   -273    213    405       C  
ATOM   1735  O   ALA A 212      -8.520  22.598 108.891  1.00 62.51           O  
ANISOU 1735  O   ALA A 212     7029   7731   8993   -217    318    417       O  
ATOM   1736  CB  ALA A 212      -9.284  19.579 108.071  1.00 63.24           C  
ANISOU 1736  CB  ALA A 212     7022   7667   9338   -430    394    428       C  
ATOM   1737  N   TRP A 213      -6.918  21.645 107.651  1.00 60.30           N  
ANISOU 1737  N   TRP A 213     6840   7485   8585   -256     95    401       N  
ATOM   1738  CA  TRP A 213      -5.935  22.531 108.140  1.00 60.65           C  
ANISOU 1738  CA  TRP A 213     6994   7600   8450   -199     63    392       C  
ATOM   1739  C   TRP A 213      -6.217  23.982 107.806  1.00 60.80           C  
ANISOU 1739  C   TRP A 213     6980   7638   8483   -186     13    349       C  
ATOM   1740  O   TRP A 213      -6.152  24.872 108.686  1.00 61.65           O  
ANISOU 1740  O   TRP A 213     7166   7754   8504   -146     84    343       O  
ATOM   1741  CB  TRP A 213      -4.644  22.132 107.537  1.00 59.24           C  
ANISOU 1741  CB  TRP A 213     6874   7483   8153   -198    -62    377       C  
ATOM   1742  CG  TRP A 213      -3.615  23.022 107.822  1.00 60.08           C  
ANISOU 1742  CG  TRP A 213     7043   7678   8106   -178   -114    339       C  
ATOM   1743  CD1 TRP A 213      -2.763  22.980 108.884  1.00 61.11           C  
ANISOU 1743  CD1 TRP A 213     7266   7882   8071   -124    -88    337       C  
ATOM   1744  CD2 TRP A 213      -3.214  24.128 107.001  1.00 63.50           C  
ANISOU 1744  CD2 TRP A 213     7462   8143   8521   -221   -207    282       C  
ATOM   1745  NE1 TRP A 213      -1.833  24.023 108.781  1.00 60.84           N  
ANISOU 1745  NE1 TRP A 213     7242   7940   7935   -159   -170    263       N  
ATOM   1746  CE2 TRP A 213      -2.102  24.736 107.630  1.00 62.57           C  
ANISOU 1746  CE2 TRP A 213     7410   8118   8245   -228   -222    235       C  
ATOM   1747  CE3 TRP A 213      -3.694  24.669 105.780  1.00 64.39           C  
ANISOU 1747  CE3 TRP A 213     7532   8208   8726   -249   -278    261       C  
ATOM   1748  CZ2 TRP A 213      -1.465  25.866 107.083  1.00 63.93           C  
ANISOU 1748  CZ2 TRP A 213     7604   8318   8368   -298   -273    167       C  
ATOM   1749  CZ3 TRP A 213      -3.080  25.806 105.253  1.00 62.53           C  
ANISOU 1749  CZ3 TRP A 213     7357   7986   8417   -282   -322    212       C  
ATOM   1750  CH2 TRP A 213      -1.971  26.386 105.905  1.00 63.61           C  
ANISOU 1750  CH2 TRP A 213     7557   8198   8415   -325   -305    165       C  
ATOM   1751  N   SER A 214      -6.505  24.247 106.537  1.00 60.64           N  
ANISOU 1751  N   SER A 214     6881   7612   8548   -204   -108    316       N  
ATOM   1752  CA  SER A 214      -6.817  25.614 106.129  1.00 59.90           C  
ANISOU 1752  CA  SER A 214     6798   7510   8449   -161   -149    282       C  
ATOM   1753  C   SER A 214      -8.074  26.187 106.840  1.00 60.87           C  
ANISOU 1753  C   SER A 214     6855   7605   8669    -94    -29    293       C  
ATOM   1754  O   SER A 214      -8.097  27.383 107.108  1.00 61.27           O  
ANISOU 1754  O   SER A 214     6995   7638   8647    -36      1    280       O  
ATOM   1755  CB  SER A 214      -6.946  25.770 104.627  1.00 58.88           C  
ANISOU 1755  CB  SER A 214     6634   7371   8367   -155   -301    251       C  
ATOM   1756  OG  SER A 214      -5.997  25.014 103.927  1.00 60.20           O  
ANISOU 1756  OG  SER A 214     6840   7557   8477   -208   -386    247       O  
ATOM   1757  N   VAL A 215      -9.105  25.385 107.142  1.00 61.51           N  
ANISOU 1757  N   VAL A 215     6786   7675   8911   -106     56    312       N  
ATOM   1758  CA  VAL A 215     -10.262  25.940 107.914  1.00 61.69           C  
ANISOU 1758  CA  VAL A 215     6726   7686   9026    -33    205    322       C  
ATOM   1759  C   VAL A 215      -9.724  26.500 109.255  1.00 62.01           C  
ANISOU 1759  C   VAL A 215     6959   7704   8899      6    346    353       C  
ATOM   1760  O   VAL A 215      -9.910  27.688 109.618  1.00 61.37           O  
ANISOU 1760  O   VAL A 215     6960   7604   8751     91    391    342       O  
ATOM   1761  CB  VAL A 215     -11.371  24.911 108.208  1.00 63.76           C  
ANISOU 1761  CB  VAL A 215     6791   7942   9495    -88    327    331       C  
ATOM   1762  CG1 VAL A 215     -12.678  25.642 108.722  1.00 64.64           C  
ANISOU 1762  CG1 VAL A 215     6755   8071   9733      8    465    325       C  
ATOM   1763  CG2 VAL A 215     -11.643  23.969 107.003  1.00 62.28           C  
ANISOU 1763  CG2 VAL A 215     6446   7769   9448   -179    179    285       C  
ATOM   1764  N   ALA A 216      -9.022  25.640 109.991  1.00 61.73           N  
ANISOU 1764  N   ALA A 216     7021   7662   8770    -41    408    386       N  
ATOM   1765  CA  ALA A 216      -8.344  26.086 111.199  1.00 61.68           C  
ANISOU 1765  CA  ALA A 216     7213   7652   8569      3    493    398       C  
ATOM   1766  C   ALA A 216      -7.515  27.353 110.915  1.00 61.14           C  
ANISOU 1766  C   ALA A 216     7266   7608   8358      8    377    339       C  
ATOM   1767  O   ALA A 216      -7.723  28.376 111.534  1.00 61.30           O  
ANISOU 1767  O   ALA A 216     7390   7594   8306     64    451    322       O  
ATOM   1768  CB  ALA A 216      -7.481  24.984 111.765  1.00 60.12           C  
ANISOU 1768  CB  ALA A 216     7118   7469   8256    -17    508    430       C  
ATOM   1769  N   ARG A 217      -6.604  27.307 109.961  1.00 60.30           N  
ANISOU 1769  N   ARG A 217     7156   7544   8211    -57    216    303       N  
ATOM   1770  CA  ARG A 217      -5.693  28.439 109.871  1.00 60.18           C  
ANISOU 1770  CA  ARG A 217     7275   7541   8050    -89    150    239       C  
ATOM   1771  C   ARG A 217      -6.480  29.687 109.510  1.00 60.44           C  
ANISOU 1771  C   ARG A 217     7348   7495   8122    -33    181    224       C  
ATOM   1772  O   ARG A 217      -6.315  30.719 110.141  1.00 60.93           O  
ANISOU 1772  O   ARG A 217     7566   7514   8071    -18    242    190       O  
ATOM   1773  CB  ARG A 217      -4.501  28.220 108.897  1.00 59.09           C  
ANISOU 1773  CB  ARG A 217     7125   7465   7860   -179      4    199       C  
ATOM   1774  CG  ARG A 217      -3.449  29.336 109.042  1.00 60.28           C  
ANISOU 1774  CG  ARG A 217     7410   7635   7859   -254    -24    116       C  
ATOM   1775  CD  ARG A 217      -2.241  29.183 108.136  1.00 61.99           C  
ANISOU 1775  CD  ARG A 217     7597   7924   8034   -354   -130     69       C  
ATOM   1776  NE  ARG A 217      -1.226  30.266 108.271  1.00 64.21           N  
ANISOU 1776  NE  ARG A 217     7981   8224   8192   -470   -133    -32       N  
ATOM   1777  CZ  ARG A 217      -0.549  30.596 109.376  1.00 63.76           C  
ANISOU 1777  CZ  ARG A 217     7981   8237   8010   -516   -126   -106       C  
ATOM   1778  NH1 ARG A 217      -0.774  30.020 110.539  1.00 64.12           N  
ANISOU 1778  NH1 ARG A 217     8030   8328   8003   -424   -106    -80       N  
ATOM   1779  NH2 ARG A 217       0.347  31.564 109.324  1.00 67.69           N  
ANISOU 1779  NH2 ARG A 217     8550   8747   8422   -660   -132   -217       N  
ATOM   1780  N   LEU A 218      -7.332  29.571 108.497  1.00 60.28           N  
ANISOU 1780  N   LEU A 218     7199   7456   8250     12    132    243       N  
ATOM   1781  CA  LEU A 218      -8.090  30.698 107.985  1.00 60.60           C  
ANISOU 1781  CA  LEU A 218     7277   7430   8316    114    135    232       C  
ATOM   1782  C   LEU A 218      -9.035  31.268 109.040  1.00 61.13           C  
ANISOU 1782  C   LEU A 218     7369   7458   8398    228    296    252       C  
ATOM   1783  O   LEU A 218      -8.859  32.433 109.428  1.00 62.50           O  
ANISOU 1783  O   LEU A 218     7742   7559   8445    270    356    227       O  
ATOM   1784  CB  LEU A 218      -8.828  30.330 106.701  1.00 60.43           C  
ANISOU 1784  CB  LEU A 218     7095   7427   8440    167     17    237       C  
ATOM   1785  CG  LEU A 218      -8.022  30.134 105.394  1.00 63.29           C  
ANISOU 1785  CG  LEU A 218     7495   7791   8760    102   -139    215       C  
ATOM   1786  CD1 LEU A 218      -8.971  29.841 104.212  1.00 63.45           C  
ANISOU 1786  CD1 LEU A 218     7370   7826   8910    193   -266    210       C  
ATOM   1787  CD2 LEU A 218      -7.152  31.337 105.041  1.00 59.76           C  
ANISOU 1787  CD2 LEU A 218     7289   7269   8148     79   -140    184       C  
ATOM   1788  N   SER A 219      -9.999  30.474 109.513  1.00 60.30           N  
ANISOU 1788  N   SER A 219     7081   7390   8441    269    387    291       N  
ATOM   1789  CA  SER A 219     -10.978  30.930 110.523  1.00 61.20           C  
ANISOU 1789  CA  SER A 219     7193   7473   8586    388    574    316       C  
ATOM   1790  C   SER A 219     -10.347  31.742 111.643  1.00 61.58           C  
ANISOU 1790  C   SER A 219     7514   7458   8427    399    677    304       C  
ATOM   1791  O   SER A 219     -10.872  32.819 112.023  1.00 62.68           O  
ANISOU 1791  O   SER A 219     7772   7529   8515    523    776    299       O  
ATOM   1792  CB  SER A 219     -11.745  29.770 111.132  1.00 61.10           C  
ANISOU 1792  CB  SER A 219     6987   7499   8729    366    707    358       C  
ATOM   1793  OG  SER A 219     -12.305  29.026 110.087  1.00 61.35           O  
ANISOU 1793  OG  SER A 219     6770   7588   8953    327    599    344       O  
ATOM   1794  N   GLN A 220      -9.222  31.230 112.149  1.00 60.52           N  
ANISOU 1794  N   GLN A 220     7483   7348   8164    282    644    291       N  
ATOM   1795  CA  GLN A 220      -8.392  31.923 113.153  1.00 60.85           C  
ANISOU 1795  CA  GLN A 220     7779   7355   7986    261    685    247       C  
ATOM   1796  C   GLN A 220      -7.904  33.308 112.723  1.00 60.20           C  
ANISOU 1796  C   GLN A 220     7885   7200   7787    239    629    177       C  
ATOM   1797  O   GLN A 220      -7.973  34.229 113.509  1.00 61.77           O  
ANISOU 1797  O   GLN A 220     8288   7319   7862    288    728    147       O  
ATOM   1798  CB  GLN A 220      -7.200  31.057 113.504  1.00 60.14           C  
ANISOU 1798  CB  GLN A 220     7715   7346   7790    154    600    228       C  
ATOM   1799  CG  GLN A 220      -7.046  30.639 114.969  1.00 62.86           C  
ANISOU 1799  CG  GLN A 220     8188   7698   8000    203    711    245       C  
ATOM   1800  CD  GLN A 220      -5.626  30.056 115.245  1.00 64.70           C  
ANISOU 1800  CD  GLN A 220     8476   8034   8073    127    572    196       C  
ATOM   1801  OE1 GLN A 220      -4.834  29.783 114.308  1.00 63.98           O  
ANISOU 1801  OE1 GLN A 220     8284   8017   8009     31    417    162       O  
ATOM   1802  NE2 GLN A 220      -5.316  29.860 116.512  1.00 63.84           N  
ANISOU 1802  NE2 GLN A 220     8527   7940   7791    192    629    190       N  
ATOM   1803  N   LYS A 221      -7.421  33.477 111.495  1.00 58.79           N  
ANISOU 1803  N   LYS A 221     7673   7027   7637    165    493    149       N  
ATOM   1804  CA  LYS A 221      -6.969  34.785 111.064  1.00 59.16           C  
ANISOU 1804  CA  LYS A 221     7936   6973   7571    130    479     87       C  
ATOM   1805  C   LYS A 221      -8.157  35.683 110.746  1.00 61.15           C  
ANISOU 1805  C   LYS A 221     8250   7116   7868    318    561    122       C  
ATOM   1806  O   LYS A 221      -8.068  36.894 110.864  1.00 63.49           O  
ANISOU 1806  O   LYS A 221     8800   7282   8040    345    627     83       O  
ATOM   1807  CB  LYS A 221      -6.245  34.719 109.740  1.00 58.21           C  
ANISOU 1807  CB  LYS A 221     7781   6867   7470     23    346     63       C  
ATOM   1808  CG  LYS A 221      -5.053  33.892 109.585  1.00 58.88           C  
ANISOU 1808  CG  LYS A 221     7775   7067   7530   -139    242     28       C  
ATOM   1809  CD  LYS A 221      -4.468  34.159 108.139  1.00 63.72           C  
ANISOU 1809  CD  LYS A 221     8410   7651   8151   -220    157      6       C  
ATOM   1810  CE  LYS A 221      -2.897  33.980 108.067  1.00 61.45           C  
ANISOU 1810  CE  LYS A 221     8121   7452   7777   -425     97    -77       C  
ATOM   1811  NZ  LYS A 221      -2.168  34.853 109.099  1.00 61.89           N  
ANISOU 1811  NZ  LYS A 221     8340   7491   7686   -544    154   -182       N  
ATOM   1812  N   PHE A 222      -9.235  35.113 110.219  1.00 60.63           N  
ANISOU 1812  N   PHE A 222     7954   7103   7979    448    544    184       N  
ATOM   1813  CA  PHE A 222     -10.271  35.914 109.596  1.00 60.82           C  
ANISOU 1813  CA  PHE A 222     7995   7063   8051    650    563    206       C  
ATOM   1814  C   PHE A 222     -11.599  35.587 110.248  1.00 62.93           C  
ANISOU 1814  C   PHE A 222     8065   7387   8459    816    681    253       C  
ATOM   1815  O   PHE A 222     -12.566  35.224 109.559  1.00 63.26           O  
ANISOU 1815  O   PHE A 222     7861   7505   8670    933    626    274       O  
ATOM   1816  CB  PHE A 222     -10.364  35.533 108.144  1.00 60.11           C  
ANISOU 1816  CB  PHE A 222     7766   7018   8054    663    395    213       C  
ATOM   1817  CG  PHE A 222      -9.127  35.835 107.328  1.00 60.56           C  
ANISOU 1817  CG  PHE A 222     8005   7016   7989    512    302    174       C  
ATOM   1818  CD1 PHE A 222      -8.318  36.905 107.608  1.00 60.76           C  
ANISOU 1818  CD1 PHE A 222     8337   6912   7836    429    378    126       C  
ATOM   1819  CD2 PHE A 222      -8.815  35.058 106.223  1.00 61.99           C  
ANISOU 1819  CD2 PHE A 222     8051   7263   8239    448    153    177       C  
ATOM   1820  CE1 PHE A 222      -7.221  37.177 106.830  1.00 60.73           C  
ANISOU 1820  CE1 PHE A 222     8475   6856   7743    271    324     84       C  
ATOM   1821  CE2 PHE A 222      -7.714  35.361 105.421  1.00 59.08           C  
ANISOU 1821  CE2 PHE A 222     7849   6837   7763    320     99    145       C  
ATOM   1822  CZ  PHE A 222      -6.928  36.406 105.744  1.00 60.47           C  
ANISOU 1822  CZ  PHE A 222     8301   6895   7781    225    194     99       C  
ATOM   1823  N   PRO A 223     -11.658  35.686 111.587  1.00 63.62           N  
ANISOU 1823  N   PRO A 223     8248   7447   8478    824    848    260       N  
ATOM   1824  CA  PRO A 223     -12.791  35.284 112.439  1.00 65.47           C  
ANISOU 1824  CA  PRO A 223     8313   7728   8834    948   1020    308       C  
ATOM   1825  C   PRO A 223     -14.111  35.965 112.135  1.00 67.64           C  
ANISOU 1825  C   PRO A 223     8488   8003   9210   1202   1088    326       C  
ATOM   1826  O   PRO A 223     -15.135  35.555 112.667  1.00 68.96           O  
ANISOU 1826  O   PRO A 223     8439   8238   9524   1298   1231    358       O  
ATOM   1827  CB  PRO A 223     -12.361  35.735 113.834  1.00 65.36           C  
ANISOU 1827  CB  PRO A 223     8575   7629   8632    936   1179    298       C  
ATOM   1828  CG  PRO A 223     -11.371  36.804 113.580  1.00 66.11           C  
ANISOU 1828  CG  PRO A 223     8983   7612   8524    868   1099    232       C  
ATOM   1829  CD  PRO A 223     -10.618  36.349 112.376  1.00 63.39           C  
ANISOU 1829  CD  PRO A 223     8534   7325   8228    718    894    210       C  
ATOM   1830  N   LYS A 224     -14.069  37.009 111.330  1.00 68.53           N  
ANISOU 1830  N   LYS A 224     8769   8037   9234   1317   1005    305       N  
ATOM   1831  CA  LYS A 224     -15.245  37.760 110.983  1.00 72.49           C  
ANISOU 1831  CA  LYS A 224     9213   8539   9791   1607   1046    320       C  
ATOM   1832  C   LYS A 224     -15.658  37.441 109.550  1.00 73.26           C  
ANISOU 1832  C   LYS A 224     9076   8739  10022   1677    831    308       C  
ATOM   1833  O   LYS A 224     -16.736  37.855 109.117  1.00 76.14           O  
ANISOU 1833  O   LYS A 224     9302   9161  10466   1940    815    310       O  
ATOM   1834  CB  LYS A 224     -15.058  39.264 111.255  1.00 74.17           C  
ANISOU 1834  CB  LYS A 224     9848   8559   9773   1753   1144    311       C  
ATOM   1835  CG  LYS A 224     -15.273  40.178 110.058  1.00 78.13           C  
ANISOU 1835  CG  LYS A 224    10493   8987  10207   1948   1032    306       C  
ATOM   1836  CD  LYS A 224     -14.983  41.652 110.398  1.00 80.59           C  
ANISOU 1836  CD  LYS A 224    11293   9059  10267   2060   1164    296       C  
ATOM   1837  CE  LYS A 224     -14.773  42.418 109.107  1.00 82.11           C  
ANISOU 1837  CE  LYS A 224    11712   9135  10349   2165   1045    292       C  
ATOM   1838  NZ  LYS A 224     -13.948  43.659 109.313  1.00 82.88           N  
ANISOU 1838  NZ  LYS A 224    12347   8958  10185   2101   1161    260       N  
ATOM   1839  N   ALA A 225     -14.828  36.678 108.841  1.00 71.10           N  
ANISOU 1839  N   ALA A 225     8750   8499   9766   1460    663    290       N  
ATOM   1840  CA  ALA A 225     -15.262  36.055 107.614  1.00 71.25           C  
ANISOU 1840  CA  ALA A 225     8502   8638   9933   1493    461    271       C  
ATOM   1841  C   ALA A 225     -16.358  35.065 108.018  1.00 72.93           C  
ANISOU 1841  C   ALA A 225     8291   9017  10402   1502    518    268       C  
ATOM   1842  O   ALA A 225     -16.188  34.289 108.978  1.00 71.16           O  
ANISOU 1842  O   ALA A 225     7992   8809  10236   1333    657    287       O  
ATOM   1843  CB  ALA A 225     -14.084  35.315 106.941  1.00 67.90           C  
ANISOU 1843  CB  ALA A 225     8121   8208   9470   1240    309    256       C  
ATOM   1844  N   GLU A 226     -17.488  35.084 107.313  1.00 75.96           N  
ANISOU 1844  N   GLU A 226     8399   9525  10936   1699    419    237       N  
ATOM   1845  CA  GLU A 226     -18.551  34.095 107.617  1.00 78.55           C  
ANISOU 1845  CA  GLU A 226     8276  10026  11542   1664    477    209       C  
ATOM   1846  C   GLU A 226     -18.162  32.758 106.988  1.00 76.65           C  
ANISOU 1846  C   GLU A 226     7851   9849  11423   1403    323    174       C  
ATOM   1847  O   GLU A 226     -17.186  32.688 106.271  1.00 74.61           O  
ANISOU 1847  O   GLU A 226     7792   9523  11034   1305    166    175       O  
ATOM   1848  CB  GLU A 226     -19.927  34.614 107.171  1.00 81.79           C  
ANISOU 1848  CB  GLU A 226     8415  10579  12082   1972    425    166       C  
ATOM   1849  CG  GLU A 226     -21.191  33.911 107.738  1.00 87.96           C  
ANISOU 1849  CG  GLU A 226     8719  11542  13159   1971    567    127       C  
ATOM   1850  CD  GLU A 226     -21.242  33.696 109.280  1.00 91.10           C  
ANISOU 1850  CD  GLU A 226     9154  11874  13584   1867    917    187       C  
ATOM   1851  OE1 GLU A 226     -21.714  34.625 110.012  1.00 93.53           O  
ANISOU 1851  OE1 GLU A 226     9566  12148  13824   2096   1110    223       O  
ATOM   1852  OE2 GLU A 226     -20.872  32.568 109.726  1.00 85.57           O  
ANISOU 1852  OE2 GLU A 226     8386  11156  12969   1577   1003    198       O  
ATOM   1853  N   PHE A 227     -18.904  31.695 107.254  1.00 77.92           N  
ANISOU 1853  N   PHE A 227     7648  10128  11829   1282    387    142       N  
ATOM   1854  CA  PHE A 227     -18.442  30.373 106.859  1.00 76.14           C  
ANISOU 1854  CA  PHE A 227     7318   9919  11694   1011    293    116       C  
ATOM   1855  C   PHE A 227     -18.333  30.150 105.355  1.00 76.43           C  
ANISOU 1855  C   PHE A 227     7291  10012  11739   1019    -23     49       C  
ATOM   1856  O   PHE A 227     -17.462  29.413 104.935  1.00 73.56           O  
ANISOU 1856  O   PHE A 227     7033   9594  11323    832   -117     51       O  
ATOM   1857  CB  PHE A 227     -19.276  29.233 107.520  1.00 77.90           C  
ANISOU 1857  CB  PHE A 227     7198  10220  12181    845    473     91       C  
ATOM   1858  CG  PHE A 227     -18.708  27.819 107.263  1.00 73.97           C  
ANISOU 1858  CG  PHE A 227     6671   9687  11746    554    423     77       C  
ATOM   1859  CD1 PHE A 227     -17.410  27.472 107.688  1.00 70.67           C  
ANISOU 1859  CD1 PHE A 227     6581   9135  11137    419    469    150       C  
ATOM   1860  CD2 PHE A 227     -19.458  26.877 106.600  1.00 71.51           C  
ANISOU 1860  CD2 PHE A 227     6015   9481  11673    429    325    -19       C  
ATOM   1861  CE1 PHE A 227     -16.866  26.163 107.434  1.00 68.99           C  
ANISOU 1861  CE1 PHE A 227     6371   8882  10961    189    428    143       C  
ATOM   1862  CE2 PHE A 227     -18.967  25.615 106.343  1.00 73.45           C  
ANISOU 1862  CE2 PHE A 227     6274   9670  11963    176    290    -35       C  
ATOM   1863  CZ  PHE A 227     -17.669  25.236 106.750  1.00 70.55           C  
ANISOU 1863  CZ  PHE A 227     6255   9157  11395     68    346     54       C  
ATOM   1864  N   VAL A 228     -19.240  30.732 104.556  1.00 79.31           N  
ANISOU 1864  N   VAL A 228     7480  10491  12162   1255   -185    -15       N  
ATOM   1865  CA  VAL A 228     -19.236  30.472 103.102  1.00 80.15           C  
ANISOU 1865  CA  VAL A 228     7526  10660  12265   1287   -501    -91       C  
ATOM   1866  C   VAL A 228     -18.021  31.097 102.433  1.00 77.81           C  
ANISOU 1866  C   VAL A 228     7665  10211  11687   1326   -613    -37       C  
ATOM   1867  O   VAL A 228     -17.423  30.510 101.518  1.00 77.07           O  
ANISOU 1867  O   VAL A 228     7639  10096  11548   1214   -791    -63       O  
ATOM   1868  CB  VAL A 228     -20.520  30.935 102.361  1.00 83.82           C  
ANISOU 1868  CB  VAL A 228     7697  11311  12843   1568   -685   -186       C  
ATOM   1869  CG1 VAL A 228     -20.557  30.346 100.940  1.00 84.92           C  
ANISOU 1869  CG1 VAL A 228     7736  11528  13002   1548  -1019   -285       C  
ATOM   1870  CG2 VAL A 228     -21.756  30.475 103.086  1.00 87.75           C  
ANISOU 1870  CG2 VAL A 228     7733  11976  13632   1538   -538   -248       C  
ATOM   1871  N   GLU A 229     -17.661  32.289 102.892  1.00 76.57           N  
ANISOU 1871  N   GLU A 229     7812   9939  11343   1477   -490     33       N  
ATOM   1872  CA  GLU A 229     -16.456  32.925 102.424  1.00 74.39           C  
ANISOU 1872  CA  GLU A 229     7956   9498  10809   1467   -531     80       C  
ATOM   1873  C   GLU A 229     -15.260  32.085 102.839  1.00 71.26           C  
ANISOU 1873  C   GLU A 229     7664   9032  10380   1154   -457    111       C  
ATOM   1874  O   GLU A 229     -14.375  31.793 102.028  1.00 69.47           O  
ANISOU 1874  O   GLU A 229     7585   8754  10056   1053   -579    108       O  
ATOM   1875  CB  GLU A 229     -16.379  34.321 103.014  1.00 76.25           C  
ANISOU 1875  CB  GLU A 229     8488   9611  10873   1651   -372    133       C  
ATOM   1876  CG  GLU A 229     -15.165  35.144 102.626  1.00 76.28           C  
ANISOU 1876  CG  GLU A 229     8946   9423  10615   1621   -366    171       C  
ATOM   1877  CD  GLU A 229     -15.336  35.801 101.294  1.00 81.46           C  
ANISOU 1877  CD  GLU A 229     9768  10038  11145   1854   -547    158       C  
ATOM   1878  OE1 GLU A 229     -16.466  36.234 100.937  1.00 85.65           O  
ANISOU 1878  OE1 GLU A 229    10173  10653  11715   2156   -634    135       O  
ATOM   1879  OE2 GLU A 229     -14.317  35.889 100.596  1.00 84.08           O  
ANISOU 1879  OE2 GLU A 229    10365  10256  11328   1748   -597    171       O  
ATOM   1880  N   VAL A 230     -15.230  31.668 104.099  1.00 70.38           N  
ANISOU 1880  N   VAL A 230     7480   8922  10340   1019   -253    141       N  
ATOM   1881  CA  VAL A 230     -14.115  30.836 104.541  1.00 68.14           C  
ANISOU 1881  CA  VAL A 230     7293   8587  10009    764   -194    169       C  
ATOM   1882  C   VAL A 230     -14.017  29.592 103.664  1.00 67.49           C  
ANISOU 1882  C   VAL A 230     7045   8564  10033    625   -358    129       C  
ATOM   1883  O   VAL A 230     -12.947  29.301 103.121  1.00 66.82           O  
ANISOU 1883  O   VAL A 230     7128   8428   9832    520   -441    137       O  
ATOM   1884  CB  VAL A 230     -14.157  30.452 106.048  1.00 68.09           C  
ANISOU 1884  CB  VAL A 230     7252   8573  10047    666     46    209       C  
ATOM   1885  CG1 VAL A 230     -12.966  29.507 106.391  1.00 65.32           C  
ANISOU 1885  CG1 VAL A 230     7008   8186   9625    444     67    233       C  
ATOM   1886  CG2 VAL A 230     -14.099  31.710 106.920  1.00 66.93           C  
ANISOU 1886  CG2 VAL A 230     7330   8344   9754    795    203    241       C  
ATOM   1887  N   THR A 231     -15.145  28.903 103.503  1.00 68.64           N  
ANISOU 1887  N   THR A 231     6863   8818  10399    627   -397     76       N  
ATOM   1888  CA  THR A 231     -15.270  27.725 102.666  1.00 67.79           C  
ANISOU 1888  CA  THR A 231     6582   8763  10413    495   -555     14       C  
ATOM   1889  C   THR A 231     -14.648  27.914 101.293  1.00 66.19           C  
ANISOU 1889  C   THR A 231     6552   8531  10069    550   -792    -10       C  
ATOM   1890  O   THR A 231     -13.929  27.059 100.819  1.00 65.03           O  
ANISOU 1890  O   THR A 231     6470   8348   9890    402   -862    -15       O  
ATOM   1891  CB  THR A 231     -16.738  27.328 102.589  1.00 70.99           C  
ANISOU 1891  CB  THR A 231     6593   9306  11075    525   -583    -71       C  
ATOM   1892  OG1 THR A 231     -17.503  28.489 102.863  1.00 74.04           O  
ANISOU 1892  OG1 THR A 231     6927   9746  11459    768   -539    -68       O  
ATOM   1893  CG2 THR A 231     -17.123  26.285 103.604  1.00 72.05           C  
ANISOU 1893  CG2 THR A 231     6536   9445  11395    319   -365    -68       C  
ATOM   1894  N   LYS A 232     -14.936  29.055 100.689  1.00 66.56           N  
ANISOU 1894  N   LYS A 232     6698   8579  10014    782   -892    -18       N  
ATOM   1895  CA  LYS A 232     -14.454  29.465  99.386  1.00 65.75           C  
ANISOU 1895  CA  LYS A 232     6810   8428   9746    889  -1089    -31       C  
ATOM   1896  C   LYS A 232     -12.900  29.648  99.366  1.00 63.53           C  
ANISOU 1896  C   LYS A 232     6874   8007   9259    766  -1010     37       C  
ATOM   1897  O   LYS A 232     -12.197  28.998  98.581  1.00 62.69           O  
ANISOU 1897  O   LYS A 232     6848   7873   9097    667  -1112     26       O  
ATOM   1898  CB  LYS A 232     -15.193  30.770  99.062  1.00 66.70           C  
ANISOU 1898  CB  LYS A 232     6994   8559   9789   1199  -1145    -36       C  
ATOM   1899  CG  LYS A 232     -15.238  31.162  97.653  1.00 69.35           C  
ANISOU 1899  CG  LYS A 232     7479   8881   9991   1391  -1377    -70       C  
ATOM   1900  CD  LYS A 232     -14.023  31.973  97.264  1.00 72.60           C  
ANISOU 1900  CD  LYS A 232     8339   9106  10139   1403  -1312      3       C  
ATOM   1901  CE  LYS A 232     -14.082  32.345  95.782  1.00 76.64           C  
ANISOU 1901  CE  LYS A 232     9050   9581  10490   1616  -1529    -23       C  
ATOM   1902  NZ  LYS A 232     -13.485  31.274  94.935  1.00 78.00           N  
ANISOU 1902  NZ  LYS A 232     9222   9756  10657   1453  -1664    -56       N  
ATOM   1903  N   LEU A 233     -12.362  30.532 100.210  1.00 62.13           N  
ANISOU 1903  N   LEU A 233     6892   7746   8966    769   -829     95       N  
ATOM   1904  CA  LEU A 233     -10.899  30.645 100.356  1.00 60.11           C  
ANISOU 1904  CA  LEU A 233     6892   7395   8550    615   -743    134       C  
ATOM   1905  C   LEU A 233     -10.230  29.283 100.610  1.00 58.66           C  
ANISOU 1905  C   LEU A 233     6601   7254   8432    397   -733    135       C  
ATOM   1906  O   LEU A 233      -9.124  29.031 100.175  1.00 56.78           O  
ANISOU 1906  O   LEU A 233     6504   6980   8089    298   -753    144       O  
ATOM   1907  CB  LEU A 233     -10.513  31.622 101.484  1.00 59.51           C  
ANISOU 1907  CB  LEU A 233     6985   7248   8378    605   -546    168       C  
ATOM   1908  CG  LEU A 233     -11.147  33.002 101.649  1.00 61.36           C  
ANISOU 1908  CG  LEU A 233     7365   7412   8538    815   -482    178       C  
ATOM   1909  CD1 LEU A 233     -10.531  33.523 102.868  1.00 63.46           C  
ANISOU 1909  CD1 LEU A 233     7777   7614   8721    714   -291    196       C  
ATOM   1910  CD2 LEU A 233     -10.844  33.939 100.501  1.00 62.93           C  
ANISOU 1910  CD2 LEU A 233     7849   7495   8565    942   -554    179       C  
ATOM   1911  N   VAL A 234     -10.911  28.398 101.314  1.00 60.35           N  
ANISOU 1911  N   VAL A 234     6574   7539   8816    333   -686    128       N  
ATOM   1912  CA  VAL A 234     -10.384  27.049 101.542  1.00 61.05           C  
ANISOU 1912  CA  VAL A 234     6594   7645   8957    155   -666    134       C  
ATOM   1913  C   VAL A 234     -10.264  26.166 100.280  1.00 61.54           C  
ANISOU 1913  C   VAL A 234     6628   7714   9042    115   -847     92       C  
ATOM   1914  O   VAL A 234      -9.165  25.640  99.966  1.00 60.35           O  
ANISOU 1914  O   VAL A 234     6607   7531   8791     27   -860    110       O  
ATOM   1915  CB  VAL A 234     -11.101  26.360 102.683  1.00 61.86           C  
ANISOU 1915  CB  VAL A 234     6506   7783   9215     88   -521    144       C  
ATOM   1916  CG1 VAL A 234     -10.846  24.871 102.647  1.00 62.43           C  
ANISOU 1916  CG1 VAL A 234     6512   7851   9359    -67   -523    140       C  
ATOM   1917  CG2 VAL A 234     -10.576  26.941 103.985  1.00 63.38           C  
ANISOU 1917  CG2 VAL A 234     6834   7944   9302     83   -335    197       C  
ATOM   1918  N   THR A 235     -11.363  26.055  99.547  1.00 63.06           N  
ANISOU 1918  N   THR A 235     6654   7954   9352    194   -991     29       N  
ATOM   1919  CA  THR A 235     -11.365  25.440  98.224  1.00 64.20           C  
ANISOU 1919  CA  THR A 235     6805   8100   9489    194  -1197    -29       C  
ATOM   1920  C   THR A 235     -10.167  25.908  97.335  1.00 63.39           C  
ANISOU 1920  C   THR A 235     7003   7919   9163    238  -1251      3       C  
ATOM   1921  O   THR A 235      -9.386  25.084  96.786  1.00 62.74           O  
ANISOU 1921  O   THR A 235     7010   7804   9025    148  -1292      3       O  
ATOM   1922  CB  THR A 235     -12.717  25.735  97.552  1.00 67.00           C  
ANISOU 1922  CB  THR A 235     6967   8539   9953    341  -1373   -116       C  
ATOM   1923  OG1 THR A 235     -13.777  25.336  98.446  1.00 68.34           O  
ANISOU 1923  OG1 THR A 235     6830   8789  10346    279  -1280   -150       O  
ATOM   1924  CG2 THR A 235     -12.854  25.005  96.230  1.00 67.20           C  
ANISOU 1924  CG2 THR A 235     6982   8575   9976    338  -1610   -199       C  
ATOM   1925  N   ASP A 236      -9.993  27.220  97.232  1.00 63.31           N  
ANISOU 1925  N   ASP A 236     7165   7866   9023    371  -1220     33       N  
ATOM   1926  CA  ASP A 236      -8.948  27.755  96.367  1.00 63.11           C  
ANISOU 1926  CA  ASP A 236     7430   7753   8797    402  -1235     59       C  
ATOM   1927  C   ASP A 236      -7.549  27.626  97.023  1.00 60.08           C  
ANISOU 1927  C   ASP A 236     7154   7340   8332    235  -1066    107       C  
ATOM   1928  O   ASP A 236      -6.546  27.417  96.321  1.00 58.89           O  
ANISOU 1928  O   ASP A 236     7154   7151   8070    187  -1071    116       O  
ATOM   1929  CB  ASP A 236      -9.328  29.135  95.724  1.00 64.33           C  
ANISOU 1929  CB  ASP A 236     7777   7842   8823    620  -1280     63       C  
ATOM   1930  CG  ASP A 236     -10.360  28.990  94.482  1.00 72.10           C  
ANISOU 1930  CG  ASP A 236     8713   8865   9817    817  -1536     -2       C  
ATOM   1931  OD1 ASP A 236     -10.184  28.060  93.608  1.00 75.79           O  
ANISOU 1931  OD1 ASP A 236     9176   9343  10280    771  -1677    -42       O  
ATOM   1932  OD2 ASP A 236     -11.338  29.803  94.361  1.00 74.68           O  
ANISOU 1932  OD2 ASP A 236     9015   9217  10142   1036  -1609    -21       O  
ATOM   1933  N   LEU A 237      -7.488  27.647  98.355  1.00 58.78           N  
ANISOU 1933  N   LEU A 237     6898   7211   8225    154   -923    130       N  
ATOM   1934  CA  LEU A 237      -6.189  27.455  99.027  1.00 56.20           C  
ANISOU 1934  CA  LEU A 237     6642   6894   7820     15   -799    155       C  
ATOM   1935  C   LEU A 237      -5.727  25.966  99.053  1.00 54.93           C  
ANISOU 1935  C   LEU A 237     6385   6780   7706    -83   -822    159       C  
ATOM   1936  O   LEU A 237      -4.542  25.707  98.811  1.00 55.08           O  
ANISOU 1936  O   LEU A 237     6493   6808   7625   -143   -798    167       O  
ATOM   1937  CB  LEU A 237      -6.140  28.077 100.435  1.00 55.56           C  
ANISOU 1937  CB  LEU A 237     6553   6826   7732    -18   -649    171       C  
ATOM   1938  CG  LEU A 237      -4.759  27.983 101.148  1.00 53.67           C  
ANISOU 1938  CG  LEU A 237     6376   6624   7393   -146   -553    173       C  
ATOM   1939  CD1 LEU A 237      -3.601  28.568 100.334  1.00 53.79           C  
ANISOU 1939  CD1 LEU A 237     6556   6606   7274   -201   -546    152       C  
ATOM   1940  CD2 LEU A 237      -4.727  28.676 102.475  1.00 53.25           C  
ANISOU 1940  CD2 LEU A 237     6350   6578   7306   -168   -432    170       C  
ATOM   1941  N   THR A 238      -6.606  25.004  99.329  1.00 53.57           N  
ANISOU 1941  N   THR A 238     6044   6632   7678    -99   -853    150       N  
ATOM   1942  CA  THR A 238      -6.213  23.585  99.125  1.00 54.42           C  
ANISOU 1942  CA  THR A 238     6124   6742   7810   -176   -879    151       C  
ATOM   1943  C   THR A 238      -5.738  23.254  97.671  1.00 54.44           C  
ANISOU 1943  C   THR A 238     6241   6710   7734   -151  -1010    127       C  
ATOM   1944  O   THR A 238      -4.729  22.569  97.460  1.00 53.06           O  
ANISOU 1944  O   THR A 238     6146   6534   7479   -188   -988    144       O  
ATOM   1945  CB  THR A 238      -7.346  22.652  99.511  1.00 56.17           C  
ANISOU 1945  CB  THR A 238     6169   6963   8210   -223   -877    130       C  
ATOM   1946  OG1 THR A 238      -7.733  22.963 100.857  1.00 59.91           O  
ANISOU 1946  OG1 THR A 238     6566   7458   8737   -235   -725    162       O  
ATOM   1947  CG2 THR A 238      -6.949  21.167  99.412  1.00 54.72           C  
ANISOU 1947  CG2 THR A 238     6007   6745   8039   -309   -870    134       C  
ATOM   1948  N   LYS A 239      -6.459  23.761  96.682  1.00 55.05           N  
ANISOU 1948  N   LYS A 239     6337   6761   7817    -63  -1143     87       N  
ATOM   1949  CA  LYS A 239      -6.023  23.615  95.293  1.00 55.50           C  
ANISOU 1949  CA  LYS A 239     6553   6771   7766    -11  -1260     66       C  
ATOM   1950  C   LYS A 239      -4.607  24.077  94.982  1.00 54.58           C  
ANISOU 1950  C   LYS A 239     6629   6629   7478    -20  -1165    107       C  
ATOM   1951  O   LYS A 239      -3.881  23.386  94.315  1.00 53.77           O  
ANISOU 1951  O   LYS A 239     6616   6508   7306    -34  -1181    108       O  
ATOM   1952  CB  LYS A 239      -6.980  24.302  94.334  1.00 55.75           C  
ANISOU 1952  CB  LYS A 239     6615   6781   7788    130  -1422     19       C  
ATOM   1953  CG  LYS A 239      -6.505  24.099  92.928  1.00 56.02           C  
ANISOU 1953  CG  LYS A 239     6852   6753   7682    196  -1533      1       C  
ATOM   1954  CD  LYS A 239      -7.497  24.712  91.883  1.00 66.34           C  
ANISOU 1954  CD  LYS A 239     8218   8043   8946    380  -1733    -54       C  
ATOM   1955  CE  LYS A 239      -7.008  24.482  90.446  1.00 65.86           C  
ANISOU 1955  CE  LYS A 239     8407   7903   8712    464  -1842    -71       C  
ATOM   1956  NZ  LYS A 239      -6.406  23.107  90.482  1.00 65.92           N  
ANISOU 1956  NZ  LYS A 239     8378   7908   8760    316  -1815    -79       N  
ATOM   1957  N   VAL A 240      -4.258  25.273  95.436  1.00 54.90           N  
ANISOU 1957  N   VAL A 240     6736   6666   7458    -15  -1058    129       N  
ATOM   1958  CA  VAL A 240      -2.918  25.850  95.291  1.00 54.40           C  
ANISOU 1958  CA  VAL A 240     6821   6590   7258    -67   -935    149       C  
ATOM   1959  C   VAL A 240      -1.839  24.931  95.924  1.00 54.16           C  
ANISOU 1959  C   VAL A 240     6705   6648   7226   -167   -856    160       C  
ATOM   1960  O   VAL A 240      -0.804  24.626  95.306  1.00 54.51           O  
ANISOU 1960  O   VAL A 240     6825   6702   7183   -185   -820    162       O  
ATOM   1961  CB  VAL A 240      -2.910  27.318  95.951  1.00 55.60           C  
ANISOU 1961  CB  VAL A 240     7041   6712   7371    -78   -822    152       C  
ATOM   1962  CG1 VAL A 240      -1.527  27.847  96.252  1.00 52.60           C  
ANISOU 1962  CG1 VAL A 240     6737   6352   6898   -202   -668    146       C  
ATOM   1963  CG2 VAL A 240      -3.749  28.301  95.132  1.00 51.81           C  
ANISOU 1963  CG2 VAL A 240     6720   6128   6839     67   -884    150       C  
ATOM   1964  N   HIS A 241      -2.105  24.462  97.137  1.00 54.20           N  
ANISOU 1964  N   HIS A 241     6560   6717   7317   -207   -824    169       N  
ATOM   1965  CA  HIS A 241      -1.224  23.497  97.784  1.00 54.25           C  
ANISOU 1965  CA  HIS A 241     6500   6806   7305   -250   -770    183       C  
ATOM   1966  C   HIS A 241      -1.130  22.156  97.119  1.00 54.31           C  
ANISOU 1966  C   HIS A 241     6525   6793   7318   -220   -832    192       C  
ATOM   1967  O   HIS A 241      -0.026  21.782  96.789  1.00 55.74           O  
ANISOU 1967  O   HIS A 241     6752   7018   7410   -211   -796    197       O  
ATOM   1968  CB  HIS A 241      -1.468  23.362  99.285  1.00 54.25           C  
ANISOU 1968  CB  HIS A 241     6393   6864   7357   -276   -704    198       C  
ATOM   1969  CG  HIS A 241      -1.024  24.557 100.034  1.00 54.20           C  
ANISOU 1969  CG  HIS A 241     6400   6901   7294   -319   -624    178       C  
ATOM   1970  ND1 HIS A 241      -1.821  25.194 100.951  1.00 57.89           N  
ANISOU 1970  ND1 HIS A 241     6838   7348   7808   -315   -582    180       N  
ATOM   1971  CD2 HIS A 241       0.091  25.307  99.918  1.00 55.54           C  
ANISOU 1971  CD2 HIS A 241     6620   7117   7366   -378   -570    144       C  
ATOM   1972  CE1 HIS A 241      -1.209  26.268 101.404  1.00 53.06           C  
ANISOU 1972  CE1 HIS A 241     6283   6760   7118   -367   -516    148       C  
ATOM   1973  NE2 HIS A 241      -0.051  26.368 100.779  1.00 58.77           N  
ANISOU 1973  NE2 HIS A 241     7046   7524   7760   -421   -509    119       N  
ATOM   1974  N   LYS A 242      -2.245  21.448  96.932  1.00 55.01           N  
ANISOU 1974  N   LYS A 242     6573   6817   7509   -209   -915    183       N  
ATOM   1975  CA  LYS A 242      -2.314  20.229  96.082  1.00 55.16           C  
ANISOU 1975  CA  LYS A 242     6651   6776   7530   -193   -993    170       C  
ATOM   1976  C   LYS A 242      -1.437  20.376  94.864  1.00 55.26           C  
ANISOU 1976  C   LYS A 242     6815   6770   7410   -141  -1018    165       C  
ATOM   1977  O   LYS A 242      -0.565  19.569  94.616  1.00 56.36           O  
ANISOU 1977  O   LYS A 242     7018   6919   7476   -117   -981    181       O  
ATOM   1978  CB  LYS A 242      -3.771  19.911  95.727  1.00 55.43           C  
ANISOU 1978  CB  LYS A 242     6618   6745   7698   -210  -1112    122       C  
ATOM   1979  CG  LYS A 242      -4.086  18.737  94.809  1.00 57.28           C  
ANISOU 1979  CG  LYS A 242     6917   6899   7949   -221  -1219     77       C  
ATOM   1980  CD  LYS A 242      -5.656  18.660  94.417  1.00 61.25           C  
ANISOU 1980  CD  LYS A 242     7295   7371   8605   -256  -1370     -9       C  
ATOM   1981  CE  LYS A 242      -6.218  20.022  93.687  1.00 65.76           C  
ANISOU 1981  CE  LYS A 242     7864   7975   9147   -145  -1499    -43       C  
ATOM   1982  NZ  LYS A 242      -7.692  20.078  93.119  1.00 68.50           N  
ANISOU 1982  NZ  LYS A 242     8072   8338   9616   -120  -1697   -146       N  
ATOM   1983  N   GLU A 243      -1.594  21.439  94.116  1.00 55.46           N  
ANISOU 1983  N   GLU A 243     6921   6763   7388   -107  -1056    150       N  
ATOM   1984  CA  GLU A 243      -0.854  21.518  92.875  1.00 55.43           C  
ANISOU 1984  CA  GLU A 243     7097   6714   7252    -53  -1060    149       C  
ATOM   1985  C   GLU A 243       0.629  21.722  93.181  1.00 55.45           C  
ANISOU 1985  C   GLU A 243     7100   6800   7169    -88   -898    175       C  
ATOM   1986  O   GLU A 243       1.505  21.092  92.572  1.00 54.27           O  
ANISOU 1986  O   GLU A 243     7025   6657   6936    -52   -858    183       O  
ATOM   1987  CB  GLU A 243      -1.388  22.670  92.043  1.00 56.24           C  
ANISOU 1987  CB  GLU A 243     7327   6743   7300     12  -1119    133       C  
ATOM   1988  CG  GLU A 243      -2.838  22.614  91.870  1.00 54.86           C  
ANISOU 1988  CG  GLU A 243     7093   6535   7218     63  -1289     91       C  
ATOM   1989  CD  GLU A 243      -3.340  23.737  91.014  1.00 54.79           C  
ANISOU 1989  CD  GLU A 243     7237   6458   7122    182  -1363     78       C  
ATOM   1990  OE1 GLU A 243      -3.389  24.907  91.405  1.00 58.10           O  
ANISOU 1990  OE1 GLU A 243     7684   6870   7521    199  -1284    100       O  
ATOM   1991  OE2 GLU A 243      -3.725  23.445  89.923  1.00 59.04           O  
ANISOU 1991  OE2 GLU A 243     7896   6940   7596    277  -1507     43       O  
ATOM   1992  N   CYS A 244       0.905  22.618  94.131  1.00 55.51           N  
ANISOU 1992  N   CYS A 244     7017   6878   7197   -155   -807    176       N  
ATOM   1993  CA  CYS A 244       2.316  22.817  94.552  1.00 56.33           C  
ANISOU 1993  CA  CYS A 244     7066   7099   7238   -211   -670    172       C  
ATOM   1994  C   CYS A 244       2.976  21.546  94.964  1.00 54.72           C  
ANISOU 1994  C   CYS A 244     6775   6990   7025   -169   -661    186       C  
ATOM   1995  O   CYS A 244       3.970  21.197  94.368  1.00 55.67           O  
ANISOU 1995  O   CYS A 244     6927   7155   7069   -136   -603    185       O  
ATOM   1996  CB  CYS A 244       2.498  23.977  95.517  1.00 55.55           C  
ANISOU 1996  CB  CYS A 244     6894   7058   7156   -307   -590    148       C  
ATOM   1997  SG  CYS A 244       3.057  25.399  94.492  1.00 64.75           S  
ANISOU 1997  SG  CYS A 244     8243   8133   8226   -369   -471    126       S  
ATOM   1998  N   CYS A 245       2.299  20.767  95.808  1.00 53.80           N  
ANISOU 1998  N   CYS A 245     6588   6875   6980   -149   -715    204       N  
ATOM   1999  CA  CYS A 245       2.802  19.484  96.330  1.00 54.19           C  
ANISOU 1999  CA  CYS A 245     6601   6985   7005    -81   -700    229       C  
ATOM   2000  C   CYS A 245       2.994  18.373  95.299  1.00 54.70           C  
ANISOU 2000  C   CYS A 245     6794   6972   7017      3   -729    242       C  
ATOM   2001  O   CYS A 245       3.736  17.441  95.534  1.00 54.79           O  
ANISOU 2001  O   CYS A 245     6810   7040   6966     90   -689    264       O  
ATOM   2002  CB  CYS A 245       1.962  19.021  97.525  1.00 54.16           C  
ANISOU 2002  CB  CYS A 245     6535   6963   7079    -90   -712    250       C  
ATOM   2003  SG  CYS A 245       2.300  20.112  99.032  1.00 55.94           S  
ANISOU 2003  SG  CYS A 245     6627   7330   7299   -143   -647    234       S  
ATOM   2004  N   HIS A 246       2.343  18.529  94.156  1.00 55.34           N  
ANISOU 2004  N   HIS A 246     6995   6927   7106     -4   -803    226       N  
ATOM   2005  CA  HIS A 246       2.316  17.591  93.050  1.00 55.99           C  
ANISOU 2005  CA  HIS A 246     7239   6904   7132     65   -854    222       C  
ATOM   2006  C   HIS A 246       3.269  18.060  91.893  1.00 57.26           C  
ANISOU 2006  C   HIS A 246     7517   7071   7169    116   -792    220       C  
ATOM   2007  O   HIS A 246       3.280  17.460  90.827  1.00 57.70           O  
ANISOU 2007  O   HIS A 246     7745   7028   7151    186   -830    214       O  
ATOM   2008  CB  HIS A 246       0.858  17.483  92.549  1.00 55.97           C  
ANISOU 2008  CB  HIS A 246     7289   6763   7212     27  -1002    184       C  
ATOM   2009  CG  HIS A 246       0.629  16.397  91.545  1.00 58.31           C  
ANISOU 2009  CG  HIS A 246     7756   6937   7463     73  -1085    157       C  
ATOM   2010  ND1 HIS A 246       0.158  16.645  90.266  1.00 62.78           N  
ANISOU 2010  ND1 HIS A 246     8467   7409   7977    106  -1205    111       N  
ATOM   2011  CD2 HIS A 246       0.803  15.058  91.628  1.00 59.49           C  
ANISOU 2011  CD2 HIS A 246     7985   7026   7592    101  -1065    164       C  
ATOM   2012  CE1 HIS A 246       0.078  15.510  89.596  1.00 63.95           C  
ANISOU 2012  CE1 HIS A 246     8767   7453   8078    139  -1265     81       C  
ATOM   2013  NE2 HIS A 246       0.461  14.529  90.404  1.00 66.74           N  
ANISOU 2013  NE2 HIS A 246     9089   7815   8453    130  -1172    114       N  
ATOM   2014  N   GLY A 247       4.058  19.121  92.088  1.00 57.31           N  
ANISOU 2014  N   GLY A 247     7446   7181   7150     70   -684    217       N  
ATOM   2015  CA  GLY A 247       4.985  19.606  91.005  1.00 57.69           C  
ANISOU 2015  CA  GLY A 247     7607   7223   7088     93   -575    214       C  
ATOM   2016  C   GLY A 247       4.365  20.418  89.839  1.00 58.34           C  
ANISOU 2016  C   GLY A 247     7902   7148   7116     98   -613    207       C  
ATOM   2017  O   GLY A 247       5.048  20.753  88.847  1.00 59.33           O  
ANISOU 2017  O   GLY A 247     8180   7230   7132    130   -506    213       O  
ATOM   2018  N   ASP A 248       3.065  20.688  89.930  1.00 57.25           N  
ANISOU 2018  N   ASP A 248     7785   6925   7043     89   -762    194       N  
ATOM   2019  CA  ASP A 248       2.344  21.550  89.013  1.00 57.85           C  
ANISOU 2019  CA  ASP A 248     8046   6872   7062    129   -830    183       C  
ATOM   2020  C   ASP A 248       2.656  23.028  89.477  1.00 55.51           C  
ANISOU 2020  C   ASP A 248     7722   6601   6768     42   -695    189       C  
ATOM   2021  O   ASP A 248       1.800  23.764  89.911  1.00 52.60           O  
ANISOU 2021  O   ASP A 248     7326   6206   6456     27   -757    181       O  
ATOM   2022  CB  ASP A 248       0.815  21.219  89.023  1.00 58.54           C  
ANISOU 2022  CB  ASP A 248     8110   6897   7234    165  -1055    148       C  
ATOM   2023  CG  ASP A 248       0.504  19.709  88.794  1.00 65.54           C  
ANISOU 2023  CG  ASP A 248     9003   7754   8146    192  -1169    123       C  
ATOM   2024  OD1 ASP A 248       1.327  18.961  88.158  1.00 72.26           O  
ANISOU 2024  OD1 ASP A 248     9984   8578   8894    246  -1112    135       O  
ATOM   2025  OD2 ASP A 248      -0.608  19.250  89.205  1.00 69.01           O  
ANISOU 2025  OD2 ASP A 248     9330   8183   8708    157  -1309     84       O  
ATOM   2026  N   LEU A 249       3.920  23.409  89.374  1.00 55.12           N  
ANISOU 2026  N   LEU A 249     7681   6604   6659    -20   -497    195       N  
ATOM   2027  CA  LEU A 249       4.414  24.667  89.900  1.00 55.05           C  
ANISOU 2027  CA  LEU A 249     7632   6625   6661   -149   -342    180       C  
ATOM   2028  C   LEU A 249       3.909  25.913  89.185  1.00 55.74           C  
ANISOU 2028  C   LEU A 249     7978   6537   6663   -128   -303    190       C  
ATOM   2029  O   LEU A 249       3.715  26.923  89.837  1.00 55.89           O  
ANISOU 2029  O   LEU A 249     7978   6542   6716   -212   -250    177       O  
ATOM   2030  CB  LEU A 249       5.908  24.667  89.885  1.00 55.16           C  
ANISOU 2030  CB  LEU A 249     7562   6750   6645   -238   -138    162       C  
ATOM   2031  CG  LEU A 249       6.580  23.551  90.626  1.00 57.84           C  
ANISOU 2031  CG  LEU A 249     7654   7282   7041   -225   -158    151       C  
ATOM   2032  CD1 LEU A 249       8.044  23.949  90.781  1.00 63.88           C  
ANISOU 2032  CD1 LEU A 249     8277   8198   7798   -338     49    106       C  
ATOM   2033  CD2 LEU A 249       5.939  23.251  92.016  1.00 55.49           C  
ANISOU 2033  CD2 LEU A 249     7158   7073   6851   -243   -291    144       C  
ATOM   2034  N   LEU A 250       3.746  25.831  87.860  1.00 56.27           N  
ANISOU 2034  N   LEU A 250     8315   6465   6600     -1   -323    214       N  
ATOM   2035  CA  LEU A 250       3.139  26.884  87.046  1.00 56.25           C  
ANISOU 2035  CA  LEU A 250     8620   6277   6476     90   -319    232       C  
ATOM   2036  C   LEU A 250       1.662  27.133  87.366  1.00 55.30           C  
ANISOU 2036  C   LEU A 250     8479   6124   6407    196   -546    224       C  
ATOM   2037  O   LEU A 250       1.293  28.303  87.467  1.00 56.01           O  
ANISOU 2037  O   LEU A 250     8701   6122   6457    212   -494    233       O  
ATOM   2038  CB  LEU A 250       3.361  26.657  85.548  1.00 56.90           C  
ANISOU 2038  CB  LEU A 250     9020   6222   6378    230   -292    258       C  
ATOM   2039  CG  LEU A 250       4.775  26.398  84.981  1.00 58.05           C  
ANISOU 2039  CG  LEU A 250     9227   6380   6450    164    -43    271       C  
ATOM   2040  CD1 LEU A 250       4.662  26.145  83.473  1.00 63.77           C  
ANISOU 2040  CD1 LEU A 250    10319   6938   6973    354    -62    300       C  
ATOM   2041  CD2 LEU A 250       5.776  27.506  85.136  1.00 56.92           C  
ANISOU 2041  CD2 LEU A 250     9123   6212   6292    -13    269    269       C  
ATOM   2042  N   GLU A 251       0.858  26.084  87.585  1.00 59.16           N  
ANISOU 2042  N   GLU A 251     8160   7413   6907    -54   -171    510       N  
ATOM   2043  CA  GLU A 251      -0.582  26.219  87.905  1.00 60.52           C  
ANISOU 2043  CA  GLU A 251     8273   7594   7127   -110   -324    384       C  
ATOM   2044  C   GLU A 251      -0.750  26.766  89.287  1.00 59.76           C  
ANISOU 2044  C   GLU A 251     8066   7422   7218    -56   -387    430       C  
ATOM   2045  O   GLU A 251      -1.680  27.543  89.550  1.00 59.34           O  
ANISOU 2045  O   GLU A 251     7925   7397   7226    -61   -562    409       O  
ATOM   2046  CB  GLU A 251      -1.349  24.885  87.922  1.00 61.53           C  
ANISOU 2046  CB  GLU A 251     8462   7677   7239   -212   -184    148       C  
ATOM   2047  CG  GLU A 251      -1.554  24.179  86.617  1.00 66.82           C  
ANISOU 2047  CG  GLU A 251     9234   8437   7719   -320   -123     -3       C  
ATOM   2048  CD  GLU A 251      -0.354  23.355  86.163  1.00 70.84           C  
ANISOU 2048  CD  GLU A 251     9910   8860   8145   -279    129     48       C  
ATOM   2049  OE1 GLU A 251       0.797  23.874  86.226  1.00 68.69           O  
ANISOU 2049  OE1 GLU A 251     9622   8589   7886   -154    147    255       O  
ATOM   2050  OE2 GLU A 251      -0.581  22.183  85.721  1.00 76.37           O  
ANISOU 2050  OE2 GLU A 251    10749   9499   8769   -385    330   -149       O  
ATOM   2051  N   CYS A 252       0.130  26.310  90.170  1.00 59.99           N  
ANISOU 2051  N   CYS A 252     8101   7377   7314     26   -243    481       N  
ATOM   2052  CA  CYS A 252       0.156  26.688  91.566  1.00 60.71           C  
ANISOU 2052  CA  CYS A 252     8107   7420   7540     99   -279    514       C  
ATOM   2053  C   CYS A 252       0.372  28.203  91.708  1.00 60.97           C  
ANISOU 2053  C   CYS A 252     8025   7500   7642     85   -450    618       C  
ATOM   2054  O   CYS A 252      -0.457  28.902  92.333  1.00 60.60           O  
ANISOU 2054  O   CYS A 252     7919   7414   7692     73   -573    594       O  
ATOM   2055  CB  CYS A 252       1.306  25.949  92.263  1.00 61.51           C  
ANISOU 2055  CB  CYS A 252     8236   7512   7623    258   -114    566       C  
ATOM   2056  SG  CYS A 252       1.444  26.411  93.962  1.00 64.38           S  
ANISOU 2056  SG  CYS A 252     8499   7880   8082    378   -180    596       S  
ATOM   2057  N   ALA A 253       1.489  28.691  91.131  1.00 61.19           N  
ANISOU 2057  N   ALA A 253     8034   7590   7624     75   -416    714       N  
ATOM   2058  CA  ALA A 253       1.872  30.115  91.157  1.00 61.41           C  
ANISOU 2058  CA  ALA A 253     8005   7614   7713     13   -489    797       C  
ATOM   2059  C   ALA A 253       0.727  31.012  90.710  1.00 61.95           C  
ANISOU 2059  C   ALA A 253     8151   7609   7779     -7   -634    832       C  
ATOM   2060  O   ALA A 253       0.268  31.906  91.433  1.00 61.73           O  
ANISOU 2060  O   ALA A 253     8086   7507   7862     -1   -721    839       O  
ATOM   2061  CB  ALA A 253       3.031  30.328  90.289  1.00 60.90           C  
ANISOU 2061  CB  ALA A 253     7953   7611   7576    -46   -369    860       C  
ATOM   2062  N   ASP A 254       0.249  30.732  89.510  1.00 63.17           N  
ANISOU 2062  N   ASP A 254     8414   7804   7782      1   -661    842       N  
ATOM   2063  CA  ASP A 254      -0.836  31.488  88.900  1.00 63.85           C  
ANISOU 2063  CA  ASP A 254     8572   7893   7797     62   -823    878       C  
ATOM   2064  C   ASP A 254      -2.132  31.480  89.751  1.00 62.29           C  
ANISOU 2064  C   ASP A 254     8252   7703   7712    115   -963    757       C  
ATOM   2065  O   ASP A 254      -2.878  32.453  89.760  1.00 63.14           O  
ANISOU 2065  O   ASP A 254     8367   7787   7836    212  -1096    803       O  
ATOM   2066  CB  ASP A 254      -1.057  30.977  87.467  1.00 65.31           C  
ANISOU 2066  CB  ASP A 254     8870   8198   7745     79   -840    868       C  
ATOM   2067  CG  ASP A 254      -1.994  31.859  86.652  1.00 69.80           C  
ANISOU 2067  CG  ASP A 254     9535   8827   8160    219  -1024    940       C  
ATOM   2068  OD1 ASP A 254      -2.364  31.490  85.503  1.00 71.68           O  
ANISOU 2068  OD1 ASP A 254     9850   9224   8160    266  -1091    905       O  
ATOM   2069  OD2 ASP A 254      -2.373  32.937  87.155  1.00 74.28           O  
ANISOU 2069  OD2 ASP A 254    10112   9293   8818    312  -1104   1028       O  
ATOM   2070  N   ASP A 255      -2.388  30.392  90.455  1.00 61.06           N  
ANISOU 2070  N   ASP A 255     8007   7564   7628     65   -898    606       N  
ATOM   2071  CA  ASP A 255      -3.597  30.259  91.287  1.00 61.73           C  
ANISOU 2071  CA  ASP A 255     7973   7655   7827     72   -967    459       C  
ATOM   2072  C   ASP A 255      -3.436  30.952  92.644  1.00 59.40           C  
ANISOU 2072  C   ASP A 255     7626   7240   7702    100   -962    502       C  
ATOM   2073  O   ASP A 255      -4.385  31.406  93.192  1.00 60.56           O  
ANISOU 2073  O   ASP A 255     7692   7378   7940    138  -1046    437       O  
ATOM   2074  CB  ASP A 255      -4.025  28.775  91.466  1.00 61.75           C  
ANISOU 2074  CB  ASP A 255     7959   7677   7825    -30   -828    259       C  
ATOM   2075  CG  ASP A 255      -4.648  28.161  90.193  1.00 68.06           C  
ANISOU 2075  CG  ASP A 255     8757   8636   8465    -98   -866    111       C  
ATOM   2076  OD1 ASP A 255      -5.315  28.874  89.399  1.00 74.17           O  
ANISOU 2076  OD1 ASP A 255     9469   9571   9139    -24  -1072    107       O  
ATOM   2077  OD2 ASP A 255      -4.517  26.938  89.985  1.00 72.94           O  
ANISOU 2077  OD2 ASP A 255     9448   9229   9037   -211   -684    -19       O  
ATOM   2078  N   ARG A 256      -2.236  31.002  93.180  1.00 58.01           N  
ANISOU 2078  N   ARG A 256     7476   7009   7556     85   -863    584       N  
ATOM   2079  CA  ARG A 256      -1.920  31.867  94.304  1.00 57.90           C  
ANISOU 2079  CA  ARG A 256     7412   6923   7664     95   -878    611       C  
ATOM   2080  C   ARG A 256      -2.090  33.343  94.000  1.00 59.48           C  
ANISOU 2080  C   ARG A 256     7655   7041   7904    105   -963    699       C  
ATOM   2081  O   ARG A 256      -2.585  34.123  94.846  1.00 58.89           O  
ANISOU 2081  O   ARG A 256     7551   6880   7943    130  -1008    670       O  
ATOM   2082  CB  ARG A 256      -0.496  31.673  94.678  1.00 57.90           C  
ANISOU 2082  CB  ARG A 256     7387   6967   7645     76   -778    646       C  
ATOM   2083  CG  ARG A 256      -0.259  31.732  96.133  1.00 59.79           C  
ANISOU 2083  CG  ARG A 256     7549   7215   7953    111   -769    585       C  
ATOM   2084  CD  ARG A 256       1.240  31.915  96.419  1.00 61.03           C  
ANISOU 2084  CD  ARG A 256     7608   7500   8079     97   -722    590       C  
ATOM   2085  NE  ARG A 256       1.405  32.076  97.844  1.00 65.17           N  
ANISOU 2085  NE  ARG A 256     8049   8082   8631    150   -752    509       N  
ATOM   2086  CZ  ARG A 256       2.483  32.580  98.413  1.00 68.16           C  
ANISOU 2086  CZ  ARG A 256     8278   8615   9002    116   -763    440       C  
ATOM   2087  NH1 ARG A 256       3.501  32.965  97.650  1.00 69.81           N  
ANISOU 2087  NH1 ARG A 256     8398   8918   9208      2   -712    440       N  
ATOM   2088  NH2 ARG A 256       2.537  32.680  99.740  1.00 69.22           N  
ANISOU 2088  NH2 ARG A 256     8344   8835   9119    185   -812    348       N  
ATOM   2089  N   ALA A 257      -1.698  33.756  92.795  1.00 60.40           N  
ANISOU 2089  N   ALA A 257     7884   7152   7915     99   -955    813       N  
ATOM   2090  CA  ALA A 257      -1.889  35.139  92.468  1.00 62.05           C  
ANISOU 2090  CA  ALA A 257     8219   7223   8135    142   -983    925       C  
ATOM   2091  C   ALA A 257      -3.398  35.410  92.453  1.00 63.18           C  
ANISOU 2091  C   ALA A 257     8340   7382   8283    314  -1146    893       C  
ATOM   2092  O   ALA A 257      -3.863  36.384  93.054  1.00 64.35           O  
ANISOU 2092  O   ALA A 257     8515   7401   8536    386  -1172    908       O  
ATOM   2093  CB  ALA A 257      -1.266  35.463  91.168  1.00 63.65           C  
ANISOU 2093  CB  ALA A 257     8598   7401   8187    126   -910   1067       C  
ATOM   2094  N   ASP A 258      -4.174  34.519  91.840  1.00 63.45           N  
ANISOU 2094  N   ASP A 258     8299   7596   8213    372  -1242    810       N  
ATOM   2095  CA  ASP A 258      -5.590  34.794  91.602  1.00 63.94           C  
ANISOU 2095  CA  ASP A 258     8283   7767   8246    551  -1418    746       C  
ATOM   2096  C   ASP A 258      -6.245  34.864  92.911  1.00 62.61           C  
ANISOU 2096  C   ASP A 258     7962   7555   8273    543  -1418    615       C  
ATOM   2097  O   ASP A 258      -7.144  35.672  93.097  1.00 64.80           O  
ANISOU 2097  O   ASP A 258     8201   7823   8597    714  -1520    610       O  
ATOM   2098  CB  ASP A 258      -6.270  33.724  90.759  1.00 65.48           C  
ANISOU 2098  CB  ASP A 258     8364   8220   8294    549  -1508    595       C  
ATOM   2099  CG  ASP A 258      -5.712  33.628  89.335  1.00 68.63           C  
ANISOU 2099  CG  ASP A 258     8932   8695   8449    579  -1518    713       C  
ATOM   2100  OD1 ASP A 258      -5.074  34.582  88.839  1.00 76.32           O  
ANISOU 2100  OD1 ASP A 258    10127   9528   9343    662  -1480    936       O  
ATOM   2101  OD2 ASP A 258      -5.931  32.594  88.675  1.00 73.82           O  
ANISOU 2101  OD2 ASP A 258     9525   9543   8982    504  -1536    568       O  
ATOM   2102  N   LEU A 259      -5.764  34.068  93.856  1.00 59.81           N  
ANISOU 2102  N   LEU A 259     7544   7163   8016    378  -1291    523       N  
ATOM   2103  CA  LEU A 259      -6.263  34.167  95.228  1.00 59.15           C  
ANISOU 2103  CA  LEU A 259     7363   7014   8099    363  -1254    412       C  
ATOM   2104  C   LEU A 259      -5.810  35.456  95.990  1.00 59.59           C  
ANISOU 2104  C   LEU A 259     7504   6880   8258    390  -1229    504       C  
ATOM   2105  O   LEU A 259      -6.646  36.175  96.599  1.00 61.50           O  
ANISOU 2105  O   LEU A 259     7704   7059   8604    487  -1268    454       O  
ATOM   2106  CB  LEU A 259      -5.913  32.889  95.993  1.00 58.25           C  
ANISOU 2106  CB  LEU A 259     7217   6910   8003    229  -1107    307       C  
ATOM   2107  CG  LEU A 259      -6.562  32.801  97.363  1.00 57.46           C  
ANISOU 2107  CG  LEU A 259     7047   6756   8030    215  -1039    181       C  
ATOM   2108  CD1 LEU A 259      -8.064  32.535  97.295  1.00 57.65           C  
ANISOU 2108  CD1 LEU A 259     6911   6883   8112    221  -1069     -7       C  
ATOM   2109  CD2 LEU A 259      -5.822  31.808  98.241  1.00 53.23           C  
ANISOU 2109  CD2 LEU A 259     6589   6173   7463    151   -869    166       C  
ATOM   2110  N   ALA A 260      -4.515  35.765  95.973  1.00 58.27           N  
ANISOU 2110  N   ALA A 260     7441   6630   8069    291  -1144    601       N  
ATOM   2111  CA  ALA A 260      -4.073  37.050  96.491  1.00 59.50           C  
ANISOU 2111  CA  ALA A 260     7692   6604   8314    262  -1090    646       C  
ATOM   2112  C   ALA A 260      -4.969  38.143  95.935  1.00 62.31           C  
ANISOU 2112  C   ALA A 260     8167   6833   8675    447  -1153    736       C  
ATOM   2113  O   ALA A 260      -5.461  38.994  96.661  1.00 63.64           O  
ANISOU 2113  O   ALA A 260     8365   6860   8955    512  -1138    702       O  
ATOM   2114  CB  ALA A 260      -2.624  37.312  96.125  1.00 59.25           C  
ANISOU 2114  CB  ALA A 260     7738   6536   8238    106   -977    715       C  
ATOM   2115  N   LYS A 261      -5.199  38.113  94.634  1.00 64.53           N  
ANISOU 2115  N   LYS A 261     8536   7174   8810    569  -1221    853       N  
ATOM   2116  CA  LYS A 261      -6.076  39.088  94.000  1.00 67.51           C  
ANISOU 2116  CA  LYS A 261     9049   7472   9129    842  -1303    967       C  
ATOM   2117  C   LYS A 261      -7.517  39.012  94.553  1.00 68.37           C  
ANISOU 2117  C   LYS A 261     8951   7710   9318   1031  -1443    825       C  
ATOM   2118  O   LYS A 261      -8.133  40.048  94.800  1.00 71.35           O  
ANISOU 2118  O   LYS A 261     9412   7947   9751   1240  -1453    870       O  
ATOM   2119  CB  LYS A 261      -6.025  38.924  92.478  1.00 68.78           C  
ANISOU 2119  CB  LYS A 261     9339   7740   9054    965  -1370   1111       C  
ATOM   2120  CG  LYS A 261      -7.005  39.810  91.704  1.00 74.19           C  
ANISOU 2120  CG  LYS A 261    10172   8418   9598   1348  -1495   1247       C  
ATOM   2121  CD  LYS A 261      -6.795  39.715  90.196  1.00 76.82           C  
ANISOU 2121  CD  LYS A 261    10695   8852   9641   1479  -1544   1411       C  
ATOM   2122  CE  LYS A 261      -7.544  40.834  89.471  1.00 80.89           C  
ANISOU 2122  CE  LYS A 261    11467   9295   9972   1925  -1626   1614       C  
ATOM   2123  NZ  LYS A 261      -7.462  40.668  87.981  1.00 81.81           N  
ANISOU 2123  NZ  LYS A 261    11772   9572   9741   2104  -1706   1767       N  
ATOM   2124  N   TYR A 262      -8.067  37.827  94.768  1.00 66.94           N  
ANISOU 2124  N   TYR A 262     8511   7775   9149    957  -1514    640       N  
ATOM   2125  CA  TYR A 262      -9.441  37.757  95.265  1.00 68.09           C  
ANISOU 2125  CA  TYR A 262     8423   8066   9381   1096  -1609    464       C  
ATOM   2126  C   TYR A 262      -9.570  38.261  96.702  1.00 68.36           C  
ANISOU 2126  C   TYR A 262     8440   7918   9615   1047  -1498    386       C  
ATOM   2127  O   TYR A 262     -10.620  38.780  97.107  1.00 69.22           O  
ANISOU 2127  O   TYR A 262     8437   8053   9810   1233  -1546    302       O  
ATOM   2128  CB  TYR A 262      -9.954  36.322  95.235  1.00 67.56           C  
ANISOU 2128  CB  TYR A 262     8105   8265   9300    943  -1629    239       C  
ATOM   2129  CG  TYR A 262     -11.342  36.168  95.772  1.00 65.25           C  
ANISOU 2129  CG  TYR A 262     7530   8148   9116   1015  -1678      1       C  
ATOM   2130  CD1 TYR A 262     -12.441  36.136  94.918  1.00 70.09           C  
ANISOU 2130  CD1 TYR A 262     7921   9078   9632   1210  -1868   -123       C  
ATOM   2131  CD2 TYR A 262     -11.560  36.049  97.132  1.00 64.43           C  
ANISOU 2131  CD2 TYR A 262     7359   7931   9191    894  -1531   -123       C  
ATOM   2132  CE1 TYR A 262     -13.781  36.007  95.419  1.00 70.79           C  
ANISOU 2132  CE1 TYR A 262     7670   9390   9836   1267  -1904   -400       C  
ATOM   2133  CE2 TYR A 262     -12.857  35.923  97.666  1.00 66.82           C  
ANISOU 2133  CE2 TYR A 262     7387   8392   9608    937  -1531   -366       C  
ATOM   2134  CZ  TYR A 262     -13.970  35.884  96.795  1.00 70.85           C  
ANISOU 2134  CZ  TYR A 262     7626   9242  10054   1109  -1712   -519       C  
ATOM   2135  OH  TYR A 262     -15.240  35.738  97.317  1.00 71.16           O  
ANISOU 2135  OH  TYR A 262     7332   9487  10220   1129  -1696   -806       O  
ATOM   2136  N   ILE A 263      -8.530  38.052  97.492  1.00 66.66           N  
ANISOU 2136  N   ILE A 263     8307   7563   9456    813  -1356    389       N  
ATOM   2137  CA  ILE A 263      -8.601  38.401  98.906  1.00 67.33           C  
ANISOU 2137  CA  ILE A 263     8375   7519   9688    747  -1255    286       C  
ATOM   2138  C   ILE A 263      -8.632  39.920  99.050  1.00 70.08           C  
ANISOU 2138  C   ILE A 263     8903   7619  10103    883  -1220    375       C  
ATOM   2139  O   ILE A 263      -9.547  40.496  99.662  1.00 72.60           O  
ANISOU 2139  O   ILE A 263     9175   7883  10528   1031  -1215    295       O  
ATOM   2140  CB  ILE A 263      -7.424  37.723  99.718  1.00 65.42           C  
ANISOU 2140  CB  ILE A 263     8161   7262   9432    504  -1140    251       C  
ATOM   2141  CG1 ILE A 263      -7.850  36.323 100.230  1.00 63.49           C  
ANISOU 2141  CG1 ILE A 263     7779   7171   9174    428  -1092    111       C  
ATOM   2142  CG2 ILE A 263      -7.010  38.585 100.864  1.00 63.10           C  
ANISOU 2142  CG2 ILE A 263     7947   6805   9225    441  -1052    203       C  
ATOM   2143  CD1 ILE A 263      -6.708  35.458 100.837  1.00 60.97           C  
ANISOU 2143  CD1 ILE A 263     7518   6876   8774    294   -992    117       C  
ATOM   2144  N   CYS A 264      -7.658  40.579  98.433  1.00 71.17           N  
ANISOU 2144  N   CYS A 264     9269   7590  10182    834  -1160    535       N  
ATOM   2145  CA  CYS A 264      -7.569  42.025  98.446  1.00 73.75           C  
ANISOU 2145  CA  CYS A 264     9852   7608  10560    929  -1054    630       C  
ATOM   2146  C   CYS A 264      -8.797  42.723  97.920  1.00 76.12           C  
ANISOU 2146  C   CYS A 264    10209   7870  10841   1319  -1141    714       C  
ATOM   2147  O   CYS A 264      -9.125  43.804  98.369  1.00 78.31           O  
ANISOU 2147  O   CYS A 264    10652   7895  11209   1456  -1041    729       O  
ATOM   2148  CB  CYS A 264      -6.383  42.421  97.591  1.00 75.30           C  
ANISOU 2148  CB  CYS A 264    10288   7656  10666    794   -942    787       C  
ATOM   2149  SG  CYS A 264      -4.893  41.888  98.368  1.00 74.91           S  
ANISOU 2149  SG  CYS A 264    10134   7674  10655    381   -832    646       S  
ATOM   2150  N   ASP A 265      -9.461  42.120  96.954  1.00 76.64           N  
ANISOU 2150  N   ASP A 265    10141   8204  10775   1516  -1324    754       N  
ATOM   2151  CA  ASP A 265     -10.667  42.694  96.413  1.00 80.95           C  
ANISOU 2151  CA  ASP A 265    10674   8824  11261   1949  -1457    810       C  
ATOM   2152  C   ASP A 265     -11.895  42.343  97.223  1.00 80.78           C  
ANISOU 2152  C   ASP A 265    10302   9023  11369   2050  -1544    573       C  
ATOM   2153  O   ASP A 265     -13.015  42.644  96.810  1.00 85.32           O  
ANISOU 2153  O   ASP A 265    10744   9778  11895   2426  -1691    554       O  
ATOM   2154  CB  ASP A 265     -10.869  42.278  94.956  1.00 83.01           C  
ANISOU 2154  CB  ASP A 265    10924   9340  11277   2145  -1640    925       C  
ATOM   2155  CG  ASP A 265      -9.636  42.570  94.063  1.00 86.70           C  
ANISOU 2155  CG  ASP A 265    11754   9593  11594   2032  -1519   1163       C  
ATOM   2156  OD1 ASP A 265      -8.468  42.635  94.582  1.00 88.09           O  
ANISOU 2156  OD1 ASP A 265    12058   9538  11874   1675  -1315   1164       O  
ATOM   2157  OD2 ASP A 265      -9.847  42.691  92.823  1.00 90.04           O  
ANISOU 2157  OD2 ASP A 265    12310  10125  11777   2303  -1632   1327       O  
ATOM   2158  N   ASN A 266     -11.713  41.722  98.375  1.00 77.48           N  
ANISOU 2158  N   ASN A 266     9729   8612  11099   1743  -1444    384       N  
ATOM   2159  CA  ASN A 266     -12.846  41.409  99.215  1.00 77.61           C  
ANISOU 2159  CA  ASN A 266     9444   8798  11245   1796  -1459    149       C  
ATOM   2160  C   ASN A 266     -12.567  41.660 100.689  1.00 77.02           C  
ANISOU 2160  C   ASN A 266     9431   8504  11331   1598  -1267     41       C  
ATOM   2161  O   ASN A 266     -13.240  41.096 101.564  1.00 77.32           O  
ANISOU 2161  O   ASN A 266     9244   8669  11466   1516  -1215   -170       O  
ATOM   2162  CB  ASN A 266     -13.354  39.987  98.954  1.00 76.13           C  
ANISOU 2162  CB  ASN A 266     8925   8983  11020   1652  -1546    -42       C  
ATOM   2163  CG  ASN A 266     -14.048  39.859  97.597  1.00 78.44           C  
ANISOU 2163  CG  ASN A 266     9064   9589  11151   1916  -1772    -30       C  
ATOM   2164  OD1 ASN A 266     -15.252  40.052  97.507  1.00 82.96           O  
ANISOU 2164  OD1 ASN A 266     9370  10405  11745   2178  -1887   -174       O  
ATOM   2165  ND2 ASN A 266     -13.284  39.582  96.535  1.00 74.60           N  
ANISOU 2165  ND2 ASN A 266     8736   9126  10484   1872  -1841    131       N  
ATOM   2166  N   GLN A 267     -11.591  42.527 100.951  1.00 76.23           N  
ANISOU 2166  N   GLN A 267     9640   8080  11244   1509  -1142    162       N  
ATOM   2167  CA  GLN A 267     -11.246  42.924 102.308  1.00 75.91           C  
ANISOU 2167  CA  GLN A 267     9680   7843  11318   1327   -973     42       C  
ATOM   2168  C   GLN A 267     -12.400  43.059 103.297  1.00 77.73           C  
ANISOU 2168  C   GLN A 267     9745   8111  11679   1451   -922   -148       C  
ATOM   2169  O   GLN A 267     -12.387  42.404 104.355  1.00 76.93           O  
ANISOU 2169  O   GLN A 267     9534   8083  11611   1245   -840   -313       O  
ATOM   2170  CB  GLN A 267     -10.414  44.203 102.313  1.00 76.88           C  
ANISOU 2170  CB  GLN A 267    10153   7597  11461   1290   -829    151       C  
ATOM   2171  CG  GLN A 267      -8.985  43.884 102.128  1.00 72.52           C  
ANISOU 2171  CG  GLN A 267     9693   7029  10830    969   -786    195       C  
ATOM   2172  CD  GLN A 267      -8.163  45.060 101.787  1.00 70.65           C  
ANISOU 2172  CD  GLN A 267     9789   6454  10602    893   -620    296       C  
ATOM   2173  OE1 GLN A 267      -7.748  45.830 102.661  1.00 74.70           O  
ANISOU 2173  OE1 GLN A 267    10435   6745  11201    724   -448    169       O  
ATOM   2174  NE2 GLN A 267      -7.854  45.187 100.521  1.00 68.33           N  
ANISOU 2174  NE2 GLN A 267     9645   6111  10204    978   -637    501       N  
ATOM   2175  N   ASP A 268     -13.387  43.884 102.963  1.00 80.92           N  
ANISOU 2175  N   ASP A 268    10140   8471  12135   1813   -956   -120       N  
ATOM   2176  CA  ASP A 268     -14.456  44.227 103.903  1.00 82.69           C  
ANISOU 2176  CA  ASP A 268    10221   8699  12500   1963   -874   -303       C  
ATOM   2177  C   ASP A 268     -15.252  43.037 104.451  1.00 81.85           C  
ANISOU 2177  C   ASP A 268     9740   8921  12440   1837   -881   -539       C  
ATOM   2178  O   ASP A 268     -15.766  43.075 105.576  1.00 82.95           O  
ANISOU 2178  O   ASP A 268     9801   9032  12685   1788   -734   -723       O  
ATOM   2179  CB  ASP A 268     -15.377  45.292 103.291  1.00 86.97           C  
ANISOU 2179  CB  ASP A 268    10805   9177  13064   2459   -928   -213       C  
ATOM   2180  CG  ASP A 268     -14.631  46.602 103.015  1.00 90.39           C  
ANISOU 2180  CG  ASP A 268    11716   9156  13473   2562   -798      3       C  
ATOM   2181  OD1 ASP A 268     -15.279  47.609 102.611  1.00 92.64           O  
ANISOU 2181  OD1 ASP A 268    12153   9287  13760   3009   -782    115       O  
ATOM   2182  OD2 ASP A 268     -13.378  46.607 103.221  1.00 88.88           O  
ANISOU 2182  OD2 ASP A 268    11750   8764  13256   2192   -689     44       O  
ATOM   2183  N   THR A 269     -15.336  41.967 103.676  1.00 80.29           N  
ANISOU 2183  N   THR A 269     9339   9011  12157   1756  -1009   -551       N  
ATOM   2184  CA  THR A 269     -16.051  40.793 104.122  1.00 78.81           C  
ANISOU 2184  CA  THR A 269     8840   9090  12015   1581   -951   -792       C  
ATOM   2185  C   THR A 269     -15.129  39.722 104.689  1.00 75.35           C  
ANISOU 2185  C   THR A 269     8517   8605  11508   1201   -829   -800       C  
ATOM   2186  O   THR A 269     -15.612  38.685 105.164  1.00 75.98           O  
ANISOU 2186  O   THR A 269     8434   8825  11610   1019   -703   -984       O  
ATOM   2187  CB  THR A 269     -16.823  40.177 102.974  1.00 80.57           C  
ANISOU 2187  CB  THR A 269     8748   9680  12185   1696  -1130   -870       C  
ATOM   2188  OG1 THR A 269     -15.920  39.966 101.891  1.00 77.73           O  
ANISOU 2188  OG1 THR A 269     8554   9314  11664   1662  -1269   -660       O  
ATOM   2189  CG2 THR A 269     -17.995  41.099 102.546  1.00 83.03           C  
ANISOU 2189  CG2 THR A 269     8849  10154  12545   2148  -1264   -922       C  
ATOM   2190  N   ILE A 270     -13.820  39.969 104.646  1.00 71.84           N  
ANISOU 2190  N   ILE A 270     8356   7969  10973   1095   -840   -615       N  
ATOM   2191  CA  ILE A 270     -12.830  38.991 105.063  1.00 67.23           C  
ANISOU 2191  CA  ILE A 270     7879   7381  10283    822   -763   -594       C  
ATOM   2192  C   ILE A 270     -12.069  39.433 106.336  1.00 66.45           C  
ANISOU 2192  C   ILE A 270     7984   7100  10165    711   -640   -611       C  
ATOM   2193  O   ILE A 270     -12.019  38.691 107.342  1.00 64.53           O  
ANISOU 2193  O   ILE A 270     7762   6888   9868    583   -504   -710       O  
ATOM   2194  CB  ILE A 270     -11.800  38.750 103.922  1.00 66.62           C  
ANISOU 2194  CB  ILE A 270     7903   7328  10084    777   -891   -403       C  
ATOM   2195  CG1 ILE A 270     -12.434  38.149 102.669  1.00 65.69           C  
ANISOU 2195  CG1 ILE A 270     7600   7431   9928    854  -1018   -409       C  
ATOM   2196  CG2 ILE A 270     -10.679  37.827 104.352  1.00 62.33           C  
ANISOU 2196  CG2 ILE A 270     7470   6791   9422    562   -818   -370       C  
ATOM   2197  CD1 ILE A 270     -11.365  37.747 101.657  1.00 60.26           C  
ANISOU 2197  CD1 ILE A 270     7034   6763   9101    777  -1099   -238       C  
ATOM   2198  N   SER A 271     -11.445  40.614 106.291  1.00 66.59           N  
ANISOU 2198  N   SER A 271     8172   6929  10200    753   -669   -528       N  
ATOM   2199  CA  SER A 271     -10.664  41.102 107.444  1.00 66.49           C  
ANISOU 2199  CA  SER A 271     8323   6787  10151    615   -569   -599       C  
ATOM   2200  C   SER A 271     -10.181  42.548 107.292  1.00 67.53           C  
ANISOU 2200  C   SER A 271     8645   6669  10345    633   -546   -560       C  
ATOM   2201  O   SER A 271      -9.999  43.060 106.167  1.00 67.85           O  
ANISOU 2201  O   SER A 271     8762   6614  10403    719   -607   -407       O  
ATOM   2202  CB  SER A 271      -9.480  40.158 107.748  1.00 64.84           C  
ANISOU 2202  CB  SER A 271     8153   6714   9769    430   -583   -575       C  
ATOM   2203  OG  SER A 271      -8.374  40.838 108.367  1.00 67.42           O  
ANISOU 2203  OG  SER A 271     8605   6980  10031    298   -566   -626       O  
ATOM   2204  N   SER A 272      -9.948  43.201 108.425  1.00 67.20           N  
ANISOU 2204  N   SER A 272     8714   6504  10316    539   -429   -708       N  
ATOM   2205  CA  SER A 272      -9.582  44.618 108.380  1.00 68.60           C  
ANISOU 2205  CA  SER A 272     9108   6386  10572    517   -335   -722       C  
ATOM   2206  C   SER A 272      -8.090  44.948 108.424  1.00 68.38           C  
ANISOU 2206  C   SER A 272     9194   6326  10463    231   -310   -760       C  
ATOM   2207  O   SER A 272      -7.753  46.104 108.611  1.00 69.73           O  
ANISOU 2207  O   SER A 272     9559   6234  10702    132   -168   -843       O  
ATOM   2208  CB  SER A 272     -10.277  45.362 109.505  1.00 69.65           C  
ANISOU 2208  CB  SER A 272     9311   6360  10791    573   -183   -906       C  
ATOM   2209  OG  SER A 272      -9.893  44.795 110.718  1.00 68.00           O  
ANISOU 2209  OG  SER A 272     9056   6319  10462    394   -156  -1077       O  
ATOM   2210  N   LYS A 273      -7.225  43.949 108.218  1.00 66.66           N  
ANISOU 2210  N   LYS A 273     8852   6370  10107    101   -422   -719       N  
ATOM   2211  CA  LYS A 273      -5.769  44.059 108.448  1.00 66.80           C  
ANISOU 2211  CA  LYS A 273     8871   6486  10022   -172   -420   -820       C  
ATOM   2212  C   LYS A 273      -4.924  43.973 107.192  1.00 66.19           C  
ANISOU 2212  C   LYS A 273     8796   6423   9929   -255   -457   -667       C  
ATOM   2213  O   LYS A 273      -3.702  44.011 107.235  1.00 66.35           O  
ANISOU 2213  O   LYS A 273     8764   6568   9878   -484   -450   -762       O  
ATOM   2214  CB  LYS A 273      -5.318  42.997 109.442  1.00 65.15           C  
ANISOU 2214  CB  LYS A 273     8515   6614   9623   -213   -505   -929       C  
ATOM   2215  CG  LYS A 273      -6.301  42.796 110.566  1.00 64.92           C  
ANISOU 2215  CG  LYS A 273     8501   6589   9577    -94   -452  -1032       C  
ATOM   2216  CD  LYS A 273      -6.313  43.955 111.547  1.00 64.32           C  
ANISOU 2216  CD  LYS A 273     8543   6357   9541   -205   -329  -1265       C  
ATOM   2217  CE  LYS A 273      -6.733  43.479 112.938  1.00 65.64           C  
ANISOU 2217  CE  LYS A 273     8707   6669   9564   -148   -295  -1412       C  
ATOM   2218  NZ  LYS A 273      -6.449  44.491 114.004  1.00 73.55           N  
ANISOU 2218  NZ  LYS A 273     9811   7605  10531   -302   -198  -1690       N  
ATOM   2219  N   LEU A 274      -5.612  43.983 106.077  1.00 66.77           N  
ANISOU 2219  N   LEU A 274     8929   6372  10068    -63   -483   -454       N  
ATOM   2220  CA  LEU A 274      -5.108  43.492 104.814  1.00 67.79           C  
ANISOU 2220  CA  LEU A 274     9037   6582  10139    -63   -552   -269       C  
ATOM   2221  C   LEU A 274      -4.747  44.652 103.945  1.00 70.97           C  
ANISOU 2221  C   LEU A 274     9683   6676  10605   -118   -410   -175       C  
ATOM   2222  O   LEU A 274      -4.011  44.505 102.977  1.00 71.47           O  
ANISOU 2222  O   LEU A 274     9779   6765  10612   -203   -400    -58       O  
ATOM   2223  CB  LEU A 274      -6.226  42.659 104.134  1.00 66.13           C  
ANISOU 2223  CB  LEU A 274     8732   6479   9917    204   -681   -119       C  
ATOM   2224  CG  LEU A 274      -6.540  41.446 105.001  1.00 65.36           C  
ANISOU 2224  CG  LEU A 274     8447   6631   9756    212   -742   -220       C  
ATOM   2225  CD1 LEU A 274      -7.605  40.647 104.386  1.00 68.65           C  
ANISOU 2225  CD1 LEU A 274     8749   7154  10179    389   -820   -149       C  
ATOM   2226  CD2 LEU A 274      -5.272  40.621 105.107  1.00 64.68           C  
ANISOU 2226  CD2 LEU A 274     8288   6758   9529     52   -776   -233       C  
ATOM   2227  N   LYS A 275      -5.330  45.795 104.289  1.00 74.53           N  
ANISOU 2227  N   LYS A 275    10339   6811  11167    -47   -267   -217       N  
ATOM   2228  CA  LYS A 275      -5.139  47.037 103.584  1.00 78.61           C  
ANISOU 2228  CA  LYS A 275    11192   6931  11746    -58    -56   -120       C  
ATOM   2229  C   LYS A 275      -3.676  47.339 103.340  1.00 79.38           C  
ANISOU 2229  C   LYS A 275    11349   6989  11822   -451    102   -207       C  
ATOM   2230  O   LYS A 275      -3.328  47.771 102.267  1.00 80.37           O  
ANISOU 2230  O   LYS A 275    11697   6910  11931   -464    232    -37       O  
ATOM   2231  CB  LYS A 275      -5.802  48.195 104.336  1.00 82.01           C  
ANISOU 2231  CB  LYS A 275    11842   7016  12302     24    126   -227       C  
ATOM   2232  CG  LYS A 275      -7.340  48.042 104.570  1.00 84.93           C  
ANISOU 2232  CG  LYS A 275    12133   7423  12715    442      3   -166       C  
ATOM   2233  CD  LYS A 275      -8.210  48.798 103.534  1.00 88.22           C  
ANISOU 2233  CD  LYS A 275    12808   7567  13144    862     48     89       C  
ATOM   2234  CE  LYS A 275      -9.478  49.323 104.173  1.00 90.06           C  
ANISOU 2234  CE  LYS A 275    13054   7685  13478   1193     78     28       C  
ATOM   2235  NZ  LYS A 275      -9.141  50.436 105.122  1.00 94.86           N  
ANISOU 2235  NZ  LYS A 275    13934   7910  14199    995    373   -161       N  
ATOM   2236  N   GLU A 276      -2.807  47.119 104.310  1.00 79.84           N  
ANISOU 2236  N   GLU A 276    11204   7267  11864   -765    100   -483       N  
ATOM   2237  CA  GLU A 276      -1.382  47.258 103.987  1.00 82.43           C  
ANISOU 2237  CA  GLU A 276    11485   7667  12165  -1141    224   -602       C  
ATOM   2238  C   GLU A 276      -0.883  46.167 103.039  1.00 80.29           C  
ANISOU 2238  C   GLU A 276    11034   7691  11781  -1089     70   -426       C  
ATOM   2239  O   GLU A 276      -0.162  46.477 102.108  1.00 82.12           O  
ANISOU 2239  O   GLU A 276    11380   7810  12010  -1250    225   -354       O  
ATOM   2240  CB  GLU A 276      -0.490  47.369 105.223  1.00 83.74           C  
ANISOU 2240  CB  GLU A 276    11435   8067  12314  -1484    247   -990       C  
ATOM   2241  CG  GLU A 276       1.033  47.218 104.927  1.00 87.55           C  
ANISOU 2241  CG  GLU A 276    11710   8807  12746  -1853    307  -1164       C  
ATOM   2242  CD  GLU A 276       1.631  48.345 104.083  1.00 93.61           C  
ANISOU 2242  CD  GLU A 276    12761   9178  13627  -2162    672  -1183       C  
ATOM   2243  OE1 GLU A 276       1.338  49.534 104.390  1.00 97.16           O  
ANISOU 2243  OE1 GLU A 276    13521   9199  14198  -2293    942  -1294       O  
ATOM   2244  OE2 GLU A 276       2.399  48.036 103.121  1.00 93.60           O  
ANISOU 2244  OE2 GLU A 276    12702   9272  13592  -2276    726  -1091       O  
ATOM   2245  N   CYS A 277      -1.276  44.915 103.264  1.00 77.32           N  
ANISOU 2245  N   CYS A 277    10415   7652  11310   -876   -191   -363       N  
ATOM   2246  CA  CYS A 277      -0.905  43.807 102.358  1.00 76.54           C  
ANISOU 2246  CA  CYS A 277    10175   7804  11101   -799   -321   -198       C  
ATOM   2247  C   CYS A 277      -1.339  43.811 100.950  1.00 75.97           C  
ANISOU 2247  C   CYS A 277    10289   7570  11007   -625   -308     82       C  
ATOM   2248  O   CYS A 277      -0.764  43.121 100.105  1.00 74.35           O  
ANISOU 2248  O   CYS A 277    10011   7529  10712   -647   -345    182       O  
ATOM   2249  CB  CYS A 277      -1.701  42.637 102.971  1.00 73.56           C  
ANISOU 2249  CB  CYS A 277     9620   7674  10657   -556   -536   -178       C  
ATOM   2250  SG  CYS A 277      -0.802  41.552 104.080  1.00 75.78           S  
ANISOU 2250  SG  CYS A 277     9605   8393  10794   -628   -656   -369       S  
ATOM   2251  N   CYS A 278      -2.355  44.633 100.713  1.00 77.56           N  
ANISOU 2251  N   CYS A 278    10739   7458  11271   -424   -251    200       N  
ATOM   2252  CA  CYS A 278      -3.138  44.537  99.508  1.00 78.28           C  
ANISOU 2252  CA  CYS A 278    10978   7471  11292   -124   -321    466       C  
ATOM   2253  C   CYS A 278      -2.640  45.605  98.613  1.00 80.86           C  
ANISOU 2253  C   CYS A 278    11662   7452  11610   -198    -73    600       C  
ATOM   2254  O   CYS A 278      -3.330  46.054  97.731  1.00 83.02           O  
ANISOU 2254  O   CYS A 278    12193   7532  11819     91    -58    826       O  
ATOM   2255  CB  CYS A 278      -4.646  44.526  99.667  1.00 77.96           C  
ANISOU 2255  CB  CYS A 278    10928   7418  11277    239   -464    527       C  
ATOM   2256  SG  CYS A 278      -5.068  42.838 100.134  1.00 77.54           S  
ANISOU 2256  SG  CYS A 278    10479   7809  11172    282   -711    430       S  
ATOM   2257  N   ASP A 279      -1.386  45.957  98.801  1.00 82.04           N  
ANISOU 2257  N   ASP A 279    11817   7552  11801   -586    133    449       N  
ATOM   2258  CA  ASP A 279      -0.857  47.131  98.191  1.00 85.55           C  
ANISOU 2258  CA  ASP A 279    12643   7588  12274   -751    474    510       C  
ATOM   2259  C   ASP A 279       0.589  46.930  97.720  1.00 86.23           C  
ANISOU 2259  C   ASP A 279    12636   7796  12333  -1143    639    416       C  
ATOM   2260  O   ASP A 279       1.205  47.879  97.179  1.00 89.00           O  
ANISOU 2260  O   ASP A 279    13306   7799  12712  -1375    998    432       O  
ATOM   2261  CB  ASP A 279      -0.948  48.238  99.219  1.00 88.21           C  
ANISOU 2261  CB  ASP A 279    13133   7618  12765   -907    683    305       C  
ATOM   2262  CG  ASP A 279      -0.608  49.594  98.650  1.00 94.36           C  
ANISOU 2262  CG  ASP A 279    14417   7848  13589  -1052   1113    374       C  
ATOM   2263  OD1 ASP A 279      -1.486  50.495  98.686  1.00 98.09           O  
ANISOU 2263  OD1 ASP A 279    15254   7916  14098   -785   1241    497       O  
ATOM   2264  OD2 ASP A 279       0.540  49.764  98.184  1.00 95.54           O  
ANISOU 2264  OD2 ASP A 279    14608   7957  13736  -1428   1356    296       O  
ATOM   2265  N   LYS A 280       1.137  45.719  97.905  1.00 82.45           N  
ANISOU 2265  N   LYS A 280    11745   7787  11797  -1211    421    316       N  
ATOM   2266  CA  LYS A 280       2.526  45.471  97.479  1.00 83.35           C  
ANISOU 2266  CA  LYS A 280    11704   8080  11886  -1549    567    201       C  
ATOM   2267  C   LYS A 280       2.599  44.960  96.037  1.00 82.58           C  
ANISOU 2267  C   LYS A 280    11737   7996  11644  -1404    571    479       C  
ATOM   2268  O   LYS A 280       1.561  44.742  95.421  1.00 81.13           O  
ANISOU 2268  O   LYS A 280    11730   7734  11363  -1037    421    737       O  
ATOM   2269  CB  LYS A 280       3.240  44.501  98.421  1.00 81.51           C  
ANISOU 2269  CB  LYS A 280    10975   8352  11641  -1668    365    -61       C  
ATOM   2270  CG  LYS A 280       3.017  44.754  99.883  1.00 81.54           C  
ANISOU 2270  CG  LYS A 280    10830   8435  11718  -1720    279   -315       C  
ATOM   2271  CD  LYS A 280       4.347  44.967 100.560  1.00 83.25           C  
ANISOU 2271  CD  LYS A 280    10749   8919  11964  -2121    383   -690       C  
ATOM   2272  CE  LYS A 280       4.138  45.238 102.039  1.00 85.41           C  
ANISOU 2272  CE  LYS A 280    10885   9302  12265  -2169    287   -966       C  
ATOM   2273  NZ  LYS A 280       3.487  44.091 102.734  1.00 77.22           N  
ANISOU 2273  NZ  LYS A 280     9666   8564  11111  -1805    -49   -884       N  
ATOM   2274  N   PRO A 281       3.822  44.756  95.495  1.00 83.48           N  
ANISOU 2274  N   PRO A 281    11739   8249  11731  -1689    741    399       N  
ATOM   2275  CA  PRO A 281       3.903  44.010  94.228  1.00 82.61           C  
ANISOU 2275  CA  PRO A 281    11688   8242  11458  -1531    699    634       C  
ATOM   2276  C   PRO A 281       3.554  42.547  94.481  1.00 78.91           C  
ANISOU 2276  C   PRO A 281    10879   8191  10911  -1279    333    642       C  
ATOM   2277  O   PRO A 281       3.469  42.115  95.645  1.00 77.56           O  
ANISOU 2277  O   PRO A 281    10423   8241  10805  -1263    154    461       O  
ATOM   2278  CB  PRO A 281       5.375  44.174  93.799  1.00 85.43           C  
ANISOU 2278  CB  PRO A 281    11950   8671  11839  -1940   1005    477       C  
ATOM   2279  CG  PRO A 281       6.042  45.039  94.856  1.00 87.37           C  
ANISOU 2279  CG  PRO A 281    12062   8871  12266  -2336   1201    128       C  
ATOM   2280  CD  PRO A 281       5.153  45.001  96.069  1.00 85.16           C  
ANISOU 2280  CD  PRO A 281    11677   8635  12044  -2141    930     52       C  
ATOM   2281  N   LEU A 282       3.331  41.781  93.423  1.00 78.15           N  
ANISOU 2281  N   LEU A 282    10846   8189  10661  -1083    245    842       N  
ATOM   2282  CA  LEU A 282       2.670  40.459  93.573  1.00 74.49           C  
ANISOU 2282  CA  LEU A 282    10170   8013  10120   -816    -65    872       C  
ATOM   2283  C   LEU A 282       3.306  39.509  94.608  1.00 72.21           C  
ANISOU 2283  C   LEU A 282     9487   8072   9876   -880   -179    657       C  
ATOM   2284  O   LEU A 282       2.637  39.031  95.524  1.00 69.87           O  
ANISOU 2284  O   LEU A 282     9067   7872   9608   -732   -363    597       O  
ATOM   2285  CB  LEU A 282       2.520  39.781  92.205  1.00 75.05           C  
ANISOU 2285  CB  LEU A 282    10364   8146  10004   -664    -96   1065       C  
ATOM   2286  CG  LEU A 282       1.480  38.651  91.998  1.00 74.77           C  
ANISOU 2286  CG  LEU A 282    10248   8295   9865   -383   -365   1122       C  
ATOM   2287  CD1 LEU A 282       0.575  38.961  90.804  1.00 79.36           C  
ANISOU 2287  CD1 LEU A 282    11117   8761  10275   -155   -420   1331       C  
ATOM   2288  CD2 LEU A 282       2.109  37.277  91.817  1.00 75.55           C  
ANISOU 2288  CD2 LEU A 282    10133   8679   9896   -405   -399   1054       C  
ATOM   2289  N   LEU A 283       4.596  39.225  94.478  1.00 72.63           N  
ANISOU 2289  N   LEU A 283     9348   8330   9919  -1072    -58    540       N  
ATOM   2290  CA  LEU A 283       5.183  38.309  95.425  1.00 71.20           C  
ANISOU 2290  CA  LEU A 283     8814   8509   9731  -1035   -184    362       C  
ATOM   2291  C   LEU A 283       4.951  38.727  96.886  1.00 71.23           C  
ANISOU 2291  C   LEU A 283     8693   8549   9821  -1061   -279    180       C  
ATOM   2292  O   LEU A 283       4.594  37.882  97.720  1.00 70.07           O  
ANISOU 2292  O   LEU A 283     8419   8580   9625   -857   -460    149       O  
ATOM   2293  CB  LEU A 283       6.661  38.059  95.125  1.00 72.84           C  
ANISOU 2293  CB  LEU A 283     8776   8985   9916  -1214    -41    224       C  
ATOM   2294  CG  LEU A 283       6.860  37.228  93.845  1.00 72.94           C  
ANISOU 2294  CG  LEU A 283     8868   9039   9807  -1110     13    392       C  
ATOM   2295  CD1 LEU A 283       8.325  37.187  93.396  1.00 70.80           C  
ANISOU 2295  CD1 LEU A 283     8372   8996   9531  -1317    217    252       C  
ATOM   2296  CD2 LEU A 283       6.243  35.796  93.949  1.00 68.87           C  
ANISOU 2296  CD2 LEU A 283     8323   8659   9183   -781   -192    487       C  
ATOM   2297  N   GLU A 284       5.118  40.018  97.182  1.00 72.92           N  
ANISOU 2297  N   GLU A 284     8990   8565  10150  -1310   -127     61       N  
ATOM   2298  CA  GLU A 284       5.182  40.476  98.552  1.00 73.73           C  
ANISOU 2298  CA  GLU A 284     8943   8753  10320  -1404   -179   -180       C  
ATOM   2299  C   GLU A 284       3.825  40.496  99.206  1.00 72.07           C  
ANISOU 2299  C   GLU A 284     8885   8368  10131  -1176   -329    -92       C  
ATOM   2300  O   GLU A 284       3.733  40.348 100.430  1.00 73.03           O  
ANISOU 2300  O   GLU A 284     8855   8650  10242  -1134   -445   -254       O  
ATOM   2301  CB  GLU A 284       5.829  41.846  98.668  1.00 77.51           C  
ANISOU 2301  CB  GLU A 284     9470   9059  10924  -1797     81   -389       C  
ATOM   2302  CG  GLU A 284       7.241  41.964  98.054  1.00 82.14           C  
ANISOU 2302  CG  GLU A 284     9867   9826  11517  -2110    296   -546       C  
ATOM   2303  CD  GLU A 284       7.778  43.390  98.112  1.00 90.85           C  
ANISOU 2303  CD  GLU A 284    11079  10676  12763  -2566    635   -776       C  
ATOM   2304  OE1 GLU A 284       7.458  44.133  99.075  1.00 93.59           O  
ANISOU 2304  OE1 GLU A 284    11466  10903  13191  -2679    646   -957       O  
ATOM   2305  OE2 GLU A 284       8.525  43.779  97.184  1.00 96.78           O  
ANISOU 2305  OE2 GLU A 284    11901  11324  13546  -2833    931   -789       O  
ATOM   2306  N   LYS A 285       2.781  40.668  98.403  1.00 70.59           N  
ANISOU 2306  N   LYS A 285     8979   7890   9953  -1014   -328    147       N  
ATOM   2307  CA  LYS A 285       1.402  40.747  98.862  1.00 68.15           C  
ANISOU 2307  CA  LYS A 285     8792   7424   9677   -790   -450    223       C  
ATOM   2308  C   LYS A 285       0.972  39.382  99.393  1.00 65.91           C  
ANISOU 2308  C   LYS A 285     8331   7402   9312   -576   -646    224       C  
ATOM   2309  O   LYS A 285       0.444  39.228 100.517  1.00 64.57           O  
ANISOU 2309  O   LYS A 285     8096   7278   9158   -497   -727    125       O  
ATOM   2310  CB  LYS A 285       0.540  41.197  97.682  1.00 68.31           C  
ANISOU 2310  CB  LYS A 285     9107   7165   9685   -635   -414    465       C  
ATOM   2311  CG  LYS A 285      -0.989  41.080  97.827  1.00 67.59           C  
ANISOU 2311  CG  LYS A 285     9081   6996   9603   -339   -571    556       C  
ATOM   2312  CD  LYS A 285      -1.761  41.956  96.764  1.00 68.04           C  
ANISOU 2312  CD  LYS A 285     9451   6771   9631   -151   -521    768       C  
ATOM   2313  CE  LYS A 285      -1.727  41.348  95.367  1.00 69.79           C  
ANISOU 2313  CE  LYS A 285     9736   7094   9687    -42   -572    949       C  
ATOM   2314  NZ  LYS A 285      -2.106  42.251  94.203  1.00 71.33           N  
ANISOU 2314  NZ  LYS A 285    10287   7038   9777    139   -488   1178       N  
ATOM   2315  N   SER A 286       1.198  38.379  98.563  1.00 65.05           N  
ANISOU 2315  N   SER A 286     8180   7434   9101   -490   -683    336       N  
ATOM   2316  CA  SER A 286       0.976  36.990  98.943  1.00 63.69           C  
ANISOU 2316  CA  SER A 286     7891   7469   8838   -316   -792    337       C  
ATOM   2317  C   SER A 286       1.721  36.564 100.215  1.00 63.49           C  
ANISOU 2317  C   SER A 286     7677   7689   8757   -308   -827    175       C  
ATOM   2318  O   SER A 286       1.145  35.958 101.099  1.00 62.08           O  
ANISOU 2318  O   SER A 286     7496   7556   8538   -161   -887    148       O  
ATOM   2319  CB  SER A 286       1.359  36.121  97.761  1.00 63.31           C  
ANISOU 2319  CB  SER A 286     7855   7510   8692   -272   -769    454       C  
ATOM   2320  OG  SER A 286       0.591  36.587  96.648  1.00 66.80           O  
ANISOU 2320  OG  SER A 286     8482   7760   9139   -245   -766    594       O  
ATOM   2321  N   HIS A 287       3.002  36.899 100.307  1.00 65.48           N  
ANISOU 2321  N   HIS A 287     7768   8120   8991   -460   -778     51       N  
ATOM   2322  CA  HIS A 287       3.734  36.664 101.526  1.00 66.31           C  
ANISOU 2322  CA  HIS A 287     7662   8525   9009   -426   -845   -136       C  
ATOM   2323  C   HIS A 287       3.153  37.442 102.716  1.00 67.17           C  
ANISOU 2323  C   HIS A 287     7806   8546   9168   -475   -880   -275       C  
ATOM   2324  O   HIS A 287       3.018  36.892 103.795  1.00 66.47           O  
ANISOU 2324  O   HIS A 287     7671   8619   8964   -307   -969   -336       O  
ATOM   2325  CB  HIS A 287       5.207  37.005 101.345  1.00 68.89           C  
ANISOU 2325  CB  HIS A 287     7740   9117   9317   -616   -787   -307       C  
ATOM   2326  CG  HIS A 287       6.003  36.768 102.580  1.00 70.35           C  
ANISOU 2326  CG  HIS A 287     7653   9707   9370   -542   -899   -533       C  
ATOM   2327  ND1 HIS A 287       6.515  35.523 102.908  1.00 72.96           N  
ANISOU 2327  ND1 HIS A 287     7852  10365   9505   -226   -999   -498       N  
ATOM   2328  CD2 HIS A 287       6.325  37.592 103.599  1.00 68.07           C  
ANISOU 2328  CD2 HIS A 287     7221   9559   9085   -704   -932   -800       C  
ATOM   2329  CE1 HIS A 287       7.159  35.606 104.060  1.00 72.30           C  
ANISOU 2329  CE1 HIS A 287     7535  10649   9285   -163  -1115   -724       C  
ATOM   2330  NE2 HIS A 287       7.061  36.852 104.496  1.00 73.65           N  
ANISOU 2330  NE2 HIS A 287     7677  10731   9575   -475  -1084   -931       N  
ATOM   2331  N   CYS A 288       2.841  38.725 102.504  1.00 68.67           N  
ANISOU 2331  N   CYS A 288     8116   8463   9512   -691   -782   -319       N  
ATOM   2332  CA  CYS A 288       2.135  39.550 103.472  1.00 70.36           C  
ANISOU 2332  CA  CYS A 288     8420   8513   9800   -735   -777   -434       C  
ATOM   2333  C   CYS A 288       0.841  38.887 103.945  1.00 68.47           C  
ANISOU 2333  C   CYS A 288     8292   8186   9537   -476   -859   -318       C  
ATOM   2334  O   CYS A 288       0.626  38.761 105.142  1.00 68.42           O  
ANISOU 2334  O   CYS A 288     8253   8279   9465   -407   -907   -438       O  
ATOM   2335  CB  CYS A 288       1.812  40.906 102.864  1.00 71.72           C  
ANISOU 2335  CB  CYS A 288     8803   8305  10143   -927   -613   -415       C  
ATOM   2336  SG  CYS A 288       1.120  42.139 103.999  1.00 78.94           S  
ANISOU 2336  SG  CYS A 288     9853   8971  11170  -1019   -539   -597       S  
ATOM   2337  N   ILE A 289      -0.010  38.451 103.007  1.00 67.84           N  
ANISOU 2337  N   ILE A 289     8334   7946   9497   -346   -862   -113       N  
ATOM   2338  CA  ILE A 289      -1.308  37.880 103.369  1.00 66.61           C  
ANISOU 2338  CA  ILE A 289     8249   7711   9349   -160   -900    -54       C  
ATOM   2339  C   ILE A 289      -1.116  36.590 104.175  1.00 66.88           C  
ANISOU 2339  C   ILE A 289     8221   7967   9223    -17   -932    -76       C  
ATOM   2340  O   ILE A 289      -1.908  36.309 105.093  1.00 66.71           O  
ANISOU 2340  O   ILE A 289     8252   7912   9183     77   -915   -121       O  
ATOM   2341  CB  ILE A 289      -2.204  37.617 102.150  1.00 65.72           C  
ANISOU 2341  CB  ILE A 289     8220   7466   9286    -67   -912    113       C  
ATOM   2342  CG1 ILE A 289      -2.325  38.867 101.279  1.00 65.10           C  
ANISOU 2342  CG1 ILE A 289     8267   7163   9304   -128   -870    185       C  
ATOM   2343  CG2 ILE A 289      -3.602  37.217 102.581  1.00 65.37           C  
ANISOU 2343  CG2 ILE A 289     8190   7363   9283     68   -927     96       C  
ATOM   2344  CD1 ILE A 289      -2.648  38.524  99.862  1.00 66.99           C  
ANISOU 2344  CD1 ILE A 289     8569   7384   9500    -39   -904    354       C  
ATOM   2345  N   ALA A 290      -0.061  35.823 103.865  1.00 66.69           N  
ANISOU 2345  N   ALA A 290     8110   8156   9071     20   -949    -43       N  
ATOM   2346  CA  ALA A 290       0.191  34.575 104.624  1.00 66.39           C  
ANISOU 2346  CA  ALA A 290     8075   8305   8844    228   -952    -32       C  
ATOM   2347  C   ALA A 290       0.781  34.837 106.020  1.00 67.59           C  
ANISOU 2347  C   ALA A 290     8149   8675   8859    278  -1010   -192       C  
ATOM   2348  O   ALA A 290       0.549  34.057 106.910  1.00 67.58           O  
ANISOU 2348  O   ALA A 290     8242   8738   8698    480   -991   -175       O  
ATOM   2349  CB  ALA A 290       1.050  33.578 103.816  1.00 66.11           C  
ANISOU 2349  CB  ALA A 290     7998   8419   8701    326   -938     70       C  
ATOM   2350  N   GLU A 291       1.521  35.949 106.175  1.00 69.18           N  
ANISOU 2350  N   GLU A 291     8198   8980   9109     81  -1057   -362       N  
ATOM   2351  CA  GLU A 291       2.109  36.458 107.460  1.00 71.13           C  
ANISOU 2351  CA  GLU A 291     8322   9475   9228     57  -1131   -596       C  
ATOM   2352  C   GLU A 291       1.205  37.351 108.387  1.00 70.99           C  
ANISOU 2352  C   GLU A 291     8421   9264   9287    -37  -1097   -721       C  
ATOM   2353  O   GLU A 291       1.601  37.707 109.494  1.00 72.65           O  
ANISOU 2353  O   GLU A 291     8555   9684   9363    -50  -1155   -929       O  
ATOM   2354  CB  GLU A 291       3.317  37.326 107.126  1.00 73.50           C  
ANISOU 2354  CB  GLU A 291     8381   9967   9577   -203  -1149   -793       C  
ATOM   2355  CG  GLU A 291       4.746  36.767 107.263  1.00 76.57           C  
ANISOU 2355  CG  GLU A 291     8479  10848   9766   -106  -1251   -911       C  
ATOM   2356  CD  GLU A 291       5.750  37.954 107.378  1.00 86.87           C  
ANISOU 2356  CD  GLU A 291     9511  12358  11139   -469  -1239  -1249       C  
ATOM   2357  OE1 GLU A 291       7.013  37.784 107.221  1.00 89.29           O  
ANISOU 2357  OE1 GLU A 291     9493  13082  11352   -501  -1292  -1412       O  
ATOM   2358  OE2 GLU A 291       5.246  39.098 107.635  1.00 88.83           O  
ANISOU 2358  OE2 GLU A 291     9871  12337  11545   -740  -1148  -1379       O  
ATOM   2359  N   VAL A 292      -0.003  37.687 107.936  1.00 69.51           N  
ANISOU 2359  N   VAL A 292     8403   8711   9296    -77  -1008   -610       N  
ATOM   2360  CA  VAL A 292      -0.844  38.743 108.508  1.00 68.50           C  
ANISOU 2360  CA  VAL A 292     8376   8348   9302   -182   -944   -723       C  
ATOM   2361  C   VAL A 292      -1.492  38.499 109.885  1.00 69.06           C  
ANISOU 2361  C   VAL A 292     8534   8454   9250    -50   -929   -810       C  
ATOM   2362  O   VAL A 292      -1.903  37.397 110.209  1.00 67.85           O  
ANISOU 2362  O   VAL A 292     8459   8353   8969    155   -910   -699       O
[truncated: 388,801 more chars]
