# Supplementary material for: Single-protein detection in crowded molecular environments in cryo-EM images
Source: eLife. 2017 May 3;6:e25648. doi: 10.7554/eLife.25648 (PMC5453696; doi:10.7554/eLife.25648)
Supplement: Supplementary file 2. — Images generated by TEM-simulator and used here were downsampled twofold, to a pixel size of 0.0965 nm, by Fourier cropping before substituting each pixel intensity with a new value drawn from a Poisson distribution with the same mean. Further details of the included files are provided in README.txt in the. zip folder. DOI: http://dx.doi.org/10.7554/eLife.25648.015 [file elife-25648-supp2.zip › supp_2_TEM-simulatorFiles/arb_rotation.txt]

1  3
  231.6	  128.93	  286.55
