# Supplementary material for: Single-protein detection in crowded molecular environments in cryo-EM images
Source: eLife. 2017 May 3;6:e25648. doi: 10.7554/eLife.25648 (PMC5453696; doi:10.7554/eLife.25648)
Supplement: Supplementary file 2. — Images generated by TEM-simulator and used here were downsampled twofold, to a pixel size of 0.0965 nm, by Fourier cropping before substituting each pixel intensity with a new value drawn from a Poisson distribution with the same mean. Further details of the included files are provided in README.txt in the. zip folder. DOI: http://dx.doi.org/10.7554/eLife.25648.015 [file elife-25648-supp2.zip › supp_2_TEM-simulatorFiles/BSA_coordinateSet.txt]

2400 6
#	x	y	z	phi	theta	psi
	-4.8177	16.2292	-18.7196	93.4317	119.8684	323.5960
	21.4788	10.0608	8.2603	12.1963	88.2600	136.1450
	19.3898	3.2465	16.2615	286.1558	85.2333	353.4315
	-10.8241	26.7994	20.8989	191.1107	104.0792	285.1878
	-5.1944	26.0905	-13.3920	160.0813	37.7754	80.6543
	3.8956	-18.6526	14.0309	126.7261	113.4412	139.4103
	-9.9929	6.5553	21.2875	208.3403	77.8306	152.5920
	0.0107	10.1751	13.0322	354.8247	80.7124	237.0484
	-7.9336	-27.3803	-17.1369	7.0401	125.3075	345.8322
	-11.9002	-17.3458	1.0640	40.7578	60.7467	272.0229
	20.1992	-27.0633	16.3501	131.5483	53.3702	263.0878
	-6.2462	8.0546	8.3002	86.3670	88.8416	343.2324
	19.6271	-13.8296	-5.1599	261.6416	121.7090	278.6213
	-3.3875	4.6655	-16.4367	68.8859	82.0758	38.9510
	3.8074	-16.2831	-5.4896	17.7941	172.7131	186.3670
	-17.1815	19.9406	-21.5147	8.1952	152.0139	80.8631
	-22.6797	6.8995	0.7434	279.7921	47.9014	298.7033
	24.7357	-16.9216	8.7577	22.6564	99.6878	308.6307
	-6.8932	-20.3182	21.2042	190.7183	116.4590	188.0590
	6.6409	0.8146	0.8771	81.3165	59.8610	278.3564
	-3.0395	19.2773	11.4524	205.6657	103.6763	92.1408
	-10.6028	18.0154	-19.4566	38.4043	140.5231	273.8094
	-1.2769	7.6192	18.3867	311.7506	48.5773	316.9566
	14.2473	13.3650	7.3476	255.9754	58.9885	299.0231
	0.9697	-21.5746	16.4917	237.5139	21.7842	301.1007
	-24.4531	-5.4278	15.4590	328.1652	73.6351	239.7317
	5.6034	22.1163	1.8862	323.4007	19.0558	347.8677
	-4.6146	-22.8470	-15.1401	196.5891	90.7123	172.3316
	-6.0333	-3.8784	-10.6129	205.5792	90.4256	37.7820
	17.1556	-15.1126	-1.9572	187.6554	126.0492	64.0805
	27.3927	-22.3222	-16.9898	40.2117	89.4562	172.4631
	-13.2943	-4.0265	1.8170	301.4531	140.5089	215.0789
	0.8717	6.3485	18.1164	329.0020	147.8290	50.7517
	7.7040	-26.4187	9.8017	31.9950	79.0131	195.8348
	5.4021	-10.8280	12.3057	327.0394	130.7687	268.4750
	23.8764	-20.2417	18.5039	274.1453	124.9310	336.9515
	-12.8809	21.9515	-0.7259	173.5834	115.0113	133.0347
	-4.5253	-19.9800	8.5353	49.4537	141.9513	126.9918
	-18.2546	-3.3214	6.4660	78.6532	79.5367	140.4077
	16.5759	2.4213	-21.2251	62.2894	117.3989	68.4433
	10.4268	26.6526	-10.9658	248.1715	56.2301	269.3353
	7.4458	-1.2302	15.2370	85.8739	119.6695	260.0328
	5.0912	-2.2918	-11.3973	302.4472	44.4464	113.7112
	-18.3928	12.1529	1.4687	72.7384	132.4638	316.5864
	-21.7701	21.8639	-14.3058	176.1957	46.8369	246.9693
	17.5924	7.4334	-9.1714	242.6659	54.1057	5.4606
	17.0831	6.5231	15.9901	141.8135	136.0133	301.8676
	-21.4819	-14.2894	-1.2762	140.7832	116.4087	159.1137
	9.1194	-10.1202	12.7514	87.3516	131.1266	342.9783
	-10.4805	15.0176	-18.5345	111.3710	104.9331	62.2560
	26.0540	5.3531	-8.3810	61.7767	119.4981	161.2442
	-15.2314	-6.5744	8.2412	203.7501	125.7424	241.0560
	-21.2092	-7.2096	-0.7484	259.6966	102.3065	274.7079
	-2.0270	-1.4219	13.5905	62.9220	80.4992	288.4019
	14.3898	10.6808	2.0613	107.3169	157.5949	97.4454
	-1.7566	4.5932	-11.5078	171.7187	102.5190	163.2316
	14.7015	16.8033	-19.8266	276.8170	82.3507	73.3165
	23.3932	20.3016	-13.0216	276.0446	107.0006	337.5921
	17.1023	-18.3876	14.3267	157.7635	80.8361	261.3662
	26.9905	9.4213	-9.1710	276.3103	107.2623	49.0691
	-17.3648	-19.3893	-1.2452	189.1823	105.7784	231.6163
	-13.6192	-8.4687	-1.7410	205.5393	64.6973	205.7059
	-3.0869	22.8210	-12.2655	131.5434	151.5445	83.4111
	0.4400	-24.4900	9.5105	275.8544	70.7381	96.2446
	8.9329	13.8493	4.9910	177.5565	176.4227	282.2270
	19.9566	-20.2409	18.0899	68.9286	56.6725	157.3890
	20.9455	13.4154	-1.3999	36.7832	47.1109	215.2909
	18.5264	27.3243	-1.9557	325.2206	32.8157	89.0712
	-8.6118	13.7233	-17.2689	326.4691	68.0434	296.3265
	-11.6491	8.0224	18.0316	189.8161	116.7183	167.1302
	10.8738	27.1286	-3.1630	12.9137	73.8402	137.5462
	15.4264	-15.1331	1.4769	41.3166	75.9459	224.6119
	24.0739	-6.2392	7.6145	340.8318	64.1267	291.2908
	19.1468	6.8078	20.2281	148.2924	66.8635	243.3372
	12.3277	-9.1592	3.1338	252.2367	77.6545	244.2235
	-14.1255	-5.1693	16.4943	37.0163	3.4782	199.6128
	18.7550	-6.0911	20.9526	132.2535	98.7615	59.5858
	16.3804	-26.4347	8.6119	67.8533	34.2160	311.0772
	2.8521	21.9967	-20.0080	23.2208	130.3093	342.0139
	-8.0865	0.8983	15.8201	306.5309	89.3682	138.4628
	-21.6422	1.3274	22.3463	230.9518	51.1482	251.6657
	7.6811	16.7784	-3.5480	192.6134	113.1162	167.9860
	8.4883	-24.2428	1.8675	308.2036	63.0744	97.2309
	11.4647	24.5122	20.1470	93.1860	30.5409	258.2940
	11.7945	19.2262	-12.7757	272.3561	63.4483	37.0024
	-0.2273	-7.8138	-9.2436	31.3949	94.8939	101.8167
	-11.9100	1.6555	20.3407	124.4956	130.5574	165.5599
	11.2559	24.4185	-4.9470	252.9851	38.7171	46.6961
	12.1571	-19.5880	-17.7097	9.8161	55.8512	126.3922
	1.0785	3.7166	6.3605	354.2940	115.8483	219.2612
	-10.8462	-15.9736	-2.5937	91.7414	94.0124	30.2121
	22.1280	-23.5586	15.8295	180.5836	48.7339	13.7530
	-12.2301	4.6097	-7.3489	102.3027	87.0066	128.0301
	25.4364	-20.8384	-2.0199	254.9729	124.3648	281.3024
	7.5668	6.1955	-8.8339	111.1061	163.2600	189.3636
	-18.6003	-9.1008	8.0125	106.5151	149.4039	36.6220
	22.1417	7.3622	12.0694	13.3964	29.1979	324.2132
	27.4178	-20.5526	-2.4932	60.3454	122.9873	124.7143
	-23.4186	26.9981	-19.4680	150.2880	31.7834	159.8067
	-11.3343	6.0957	8.8120	148.6501	110.5438	167.3623
	-19.4851	12.7528	0.4698	35.1915	69.8145	354.9386
	-9.4564	-21.6081	-9.5791	50.3426	129.2327	275.5713
	13.9046	-22.7625	2.0053	155.3626	59.8396	97.2320
	-9.9359	0.8211	-21.5223	223.3258	83.1278	100.4291
	15.0779	-11.3884	-20.8374	307.5763	125.1838	236.1196
	-23.1559	11.3194	19.1613	295.6423	83.2136	354.2143
	16.7151	18.1444	-15.7487	104.3597	121.1096	122.4339
	-15.0226	-26.4889	13.1737	136.5455	22.1765	135.5983
	-27.2933	-24.7652	5.4418	359.4325	78.1545	118.8092
	20.5762	-20.8351	-9.0797	145.6213	88.9945	62.4299
	0.4257	-14.5886	16.3289	15.6977	160.5453	100.3500
	-19.5921	-1.2664	22.0258	340.8066	97.6712	87.7826
	16.7064	-16.8243	7.7317	219.7711	112.6861	4.1239
	-3.5152	24.9977	-17.0762	336.3569	142.3544	133.9208
	-4.9460	17.5122	18.5799	258.3798	73.3863	269.6070
	-9.5457	-8.3265	17.7624	90.3416	101.1952	179.8490
	-11.0426	-7.9861	-16.5720	101.5530	120.2009	165.5035
	7.9396	-23.1197	1.4126	307.0017	117.9424	51.4204
	9.8910	-24.4234	-7.3607	252.9393	156.1486	319.0984
	25.2957	19.7558	-13.0151	333.3989	96.4652	127.5990
	26.5130	-7.3607	22.3506	164.1859	106.5564	314.4408
	12.6862	11.1124	-18.0194	30.1099	97.3903	142.0918
	-25.2087	2.9788	12.4377	280.3957	65.2375	44.4935
	-2.2251	-20.6129	-16.1451	169.4146	91.3023	83.2123
	1.9973	-6.1847	9.5426	314.3271	97.1898	86.4554
	9.8763	6.8735	-20.4581	208.3771	94.7623	77.0650
	10.6179	-25.2715	-16.4273	69.9489	23.7250	116.7310
	-20.6416	-1.1231	7.4940	43.0649	77.6891	41.1219
	1.0632	22.3055	-13.1679	89.0030	46.9980	188.1749
	-4.4431	19.8826	5.0907	65.3259	40.9735	297.0298
	23.1530	18.9457	13.1521	245.4059	39.0739	23.2351
	-22.0543	-9.8560	-4.7967	173.4603	58.6327	329.2683
	-15.4771	26.5682	-21.0934	299.4440	20.9863	99.3618
	5.6236	-20.0837	-21.5887	222.8665	81.2214	109.1606
	5.7596	-15.7533	-1.8723	303.7173	89.3511	295.1885
	-4.0436	14.8059	19.0074	92.8203	111.5638	181.4452
	-16.8764	5.1984	10.9688	1.9865	152.4077	96.9206
	11.5855	21.1766	11.5828	83.5342	12.0312	305.3860
	18.7315	24.1071	-15.6683	282.8280	117.3930	229.2856
	-3.9556	-16.4621	-6.0193	201.5285	165.6333	86.9688
	16.4605	10.4485	-12.5993	127.2569	103.7953	56.2751
	21.5255	-23.2650	-4.4429	46.5414	61.6939	222.2939
	5.9250	-23.9201	7.6785	54.4789	48.9395	68.6703
	26.5397	9.3060	-17.9097	345.8251	130.7086	305.6248
	-6.1629	-6.8517	17.6039	68.8758	49.7117	26.3115
	3.0644	-23.3688	6.9055	132.4918	140.3576	45.0423
	3.0044	15.9112	-20.7004	144.1309	126.2949	277.6896
	1.8114	24.9809	-11.6384	26.1176	18.5268	268.2714
	-16.5515	-17.0230	10.0037	53.3069	90.3470	20.5827
	-2.2083	21.7971	-18.7062	131.3925	59.3579	162.3902
	-0.9410	25.9148	-0.7658	87.9514	57.9136	317.2846
	26.8702	-18.4470	11.6708	208.9131	5.8035	173.5114
	1.8389	-9.8842	-15.8346	98.6405	63.7790	98.6824
	-26.4122	-17.2637	16.5352	172.4821	37.9582	49.6751
	10.6748	19.9142	1.5804	189.2525	100.1332	271.1847
	22.1526	-26.6848	-10.5539	245.0103	80.7923	122.0200
	16.5882	-13.3362	-1.6480	22.0592	56.0478	132.2214
	8.0072	8.5274	-9.8907	39.3980	121.9523	351.9952
	3.7775	6.2616	-9.3643	311.6066	103.6203	346.5215
	-12.8894	1.4280	6.4842	241.8692	130.9441	142.1746
	6.4447	23.3419	19.5116	336.3243	49.6106	124.8485
	-13.6007	-14.6565	-7.2047	55.8660	89.8753	213.9694
	-3.2370	-23.6616	17.0727	226.3641	129.7225	57.0839
	-17.2165	-22.9058	-2.3443	211.8957	54.8191	147.0031
	-22.1493	10.6970	18.6368	107.1922	41.2148	59.7057
	-7.6958	-22.5429	5.8901	186.8993	72.9285	346.3280
	12.1809	-8.8673	-12.7799	88.2370	127.6562	212.3296
	3.2276	-25.8044	12.0191	355.3881	128.3530	328.4007
	-14.8289	3.6298	7.7211	275.2358	124.5918	296.4140
	3.4796	2.7596	-5.0475	167.0332	106.0204	309.5184
	-9.1594	-9.5002	7.7162	80.3398	78.8565	343.4641
	19.3349	21.9985	-3.1651	102.3451	69.7336	78.4494
	-2.1120	-8.9568	-0.2318	139.3378	124.4968	153.6610
	-25.8812	4.8312	-18.3300	154.8669	147.7429	225.0012
	22.6547	-22.4208	3.1875	120.7435	49.0345	297.6441
	3.6207	16.2267	13.7386	283.6512	145.0590	209.6503
	15.7481	-18.8031	14.6095	261.2382	29.7759	108.8321
	-20.1176	-17.5404	3.7151	129.2962	117.9253	0.1012
	8.0934	11.6678	0.2343	18.5345	119.7867	310.1854
	14.0313	-25.1258	20.1672	52.7902	76.9590	267.7647
	25.5778	11.8253	-8.1475	215.4602	21.9543	356.1068
	10.6909	25.3078	-19.9384	353.8342	69.4899	346.4842
	9.8304	-23.3778	-6.7967	279.3714	126.2972	297.9340
	-11.6362	-18.3019	-6.1187	221.7153	97.5216	42.1544
	-20.3087	-24.6258	-19.8829	161.7685	174.3754	243.3951
	21.0854	20.2327	15.6869	327.5334	89.6747	221.1513
	11.2389	-9.0824	-21.7903	282.8312	71.5954	270.3045
	12.2151	20.1372	15.2154	355.7401	89.5546	71.8476
	-25.2096	-19.4741	20.8106	103.9900	87.6661	107.4816
	-10.7048	-5.1789	-5.6918	287.7458	20.6195	11.4801
	23.1296	11.1039	-5.4096	304.4064	132.4497	253.1747
	25.2090	-13.0938	4.6970	114.9510	130.4922	184.3586
	13.5265	-12.2328	-18.4874	62.7187	67.1855	43.5641
	-8.5981	-1.4506	-9.3489	68.7450	94.6662	125.9447
	-25.1740	-20.1980	-5.0626	84.9865	118.9757	8.7430
	4.8101	-18.3981	-21.0217	19.7581	127.4653	351.1853
	12.8335	-16.4898	16.0034	86.0135	29.6640	155.5802
	17.4095	14.5495	1.4104	153.0250	36.8314	180.4111
	18.8315	-9.4760	-3.7441	169.0825	44.8255	348.5062
	4.2234	-1.0189	19.2175	320.2697	56.9706	288.7768
	3.3941	-7.7302	19.8105	139.8688	84.2364	117.2729
	24.2277	23.2130	-19.5753	298.7558	140.3882	14.8574
	-13.7032	-4.9248	-0.5805	310.0656	115.7815	305.9192
	-21.7032	-21.0031	4.0399	226.1269	133.7214	311.7793
	-22.2315	20.7591	-21.6401	65.4302	41.2900	125.8627
	18.2186	-17.7465	-16.4497	14.2512	116.1608	265.5941
	-24.5043	18.3466	2.7033	56.7331	126.1329	20.4314
	-5.1053	-23.6032	-8.0888	168.5514	89.8133	153.6463
	16.5622	-12.8509	3.8365	74.3914	69.9808	179.1751
	-18.2948	-8.7301	8.5197	275.9160	77.8303	334.6133
	22.3675	-19.0488	-19.2705	339.7472	119.7906	161.2139
	18.8898	19.8340	-14.4960	290.9298	72.1422	122.9890
	-12.9228	2.8974	14.0227	25.2180	46.9292	112.2274
	1.9209	24.2764	21.7654	324.8956	37.5200	203.4416
	-17.9028	5.9303	17.8261	95.3388	111.4140	47.4842
	26.1878	-5.8961	9.6106	198.7595	87.1465	52.4234
	3.9366	-0.6327	-1.2844	110.7784	34.4627	45.9884
	-13.8167	-21.4221	3.6860	291.8471	141.1035	153.8117
	4.2222	21.7318	-17.2693	345.8444	61.9476	152.1084
	-22.3753	-21.5469	19.1832	18.7022	39.8917	321.1496
	27.4904	-1.5471	19.9096	106.7099	40.9015	136.8623
	-21.2468	15.6761	11.6109	29.6942	110.1259	336.0324
	6.5781	16.9316	14.3579	155.6906	113.7807	230.1217
	12.0769	-0.2911	9.8969	47.2266	108.6693	197.0868
	2.2090	-5.8946	-11.3764	210.8904	59.2321	247.8800
	21.3584	1.2456	-22.3751	50.7604	47.0903	168.1632
	23.5556	-1.8371	5.7532	134.6440	121.1223	306.8246
	-18.7603	10.0130	-17.4736	318.9224	145.3739	19.2200
	-2.1365	3.5475	19.9100	282.8685	108.8051	168.3480
	-1.7222	18.9856	1.8689	35.0462	89.6899	324.3281
	4.9240	5.2212	8.3003	103.2533	43.2486	52.6505
	-17.9552	7.6165	3.2124	304.6835	145.2172	121.6342
	-12.7122	-11.1089	18.5694	181.7614	166.4614	179.4609
	8.3948	-4.5859	-13.4650	108.2824	60.1248	25.1327
	-9.2721	14.1446	-19.4410	320.3528	77.6689	86.3143
	27.3716	-15.0988	-5.9386	330.2205	80.2501	96.6608
	22.9801	5.1537	-14.2662	4.4233	128.6196	271.3481
	10.7229	9.5999	-14.7457	203.8226	70.9752	82.0116
	21.4242	17.4974	0.9821	305.0805	131.8219	167.4581
	-0.8689	-1.7786	16.5407	139.5686	53.2840	175.9259
	-10.6671	12.2454	6.0212	20.6268	51.4738	211.4376
	-13.1968	26.5361	0.7972	143.8889	62.9872	36.6105
	-17.5929	-13.5044	-12.2120	109.6881	8.9288	122.4871
	11.4959	1.0511	-12.7126	138.2290	17.4246	51.4279
	-3.8512	-22.9114	22.4037	30.8902	35.9976	147.2795
	-23.2482	-14.4663	9.7294	83.1514	80.4654	115.1058
	5.3271	-0.6339	9.7870	200.5200	33.5480	5.9930
	-7.5838	-1.5737	7.3175	117.4019	113.7843	89.2334
	4.4759	-14.7206	7.7610	47.6453	129.8035	341.2169
	11.5055	17.3862	-8.6319	177.0885	165.5382	180.1071
	-12.7334	15.7809	-20.2234	231.8658	39.9717	61.4737
	-22.8738	-15.6123	12.5222	13.0575	123.6464	26.3611
	16.8660	6.1629	8.1126	158.1124	25.8491	341.3596
	-1.4492	25.6043	-6.9277	188.2706	69.1801	100.2380
	-18.6458	19.8363	-10.7376	145.7272	112.4930	51.0628
	16.4717	-12.1542	-15.6244	147.4882	75.9599	113.1918
	21.3032	-10.3223	9.7402	295.2459	89.7177	68.9066
	18.4446	1.0144	15.7968	359.1727	114.2786	255.4942
	17.2719	5.0823	4.9917	267.9605	138.1151	64.0186
	23.1911	-11.6415	15.5838	319.6097	110.9190	145.3969
	-3.6364	-23.0926	-10.2407	154.2221	120.1949	101.1362
	18.6749	-26.8716	0.0792	334.2281	161.9417	94.9994
	-22.3783	-16.3059	-14.6218	332.9358	92.7186	165.6888
	5.9654	7.4422	-12.8952	288.8419	47.5210	303.6449
	-24.5506	-19.1591	-18.5677	279.6743	126.6158	176.3019
	5.1377	6.1956	13.4490	250.6504	119.1425	194.2306
	4.7453	-9.0153	13.6447	344.2395	161.3401	334.5532
	-19.3657	25.6741	-7.0862	160.9001	102.1324	97.6198
	6.4001	6.7256	21.5229	42.6674	32.3094	234.8217
	4.5954	-7.0721	16.7930	90.5471	117.3107	115.0522
	6.7095	-3.1689	20.4045	349.5656	50.1031	289.5189
	4.9486	24.6777	-0.2013	29.4718	82.9995	40.9577
	14.8319	-18.1910	1.9808	169.7232	44.0137	215.0443
	-7.4275	16.3792	-18.8145	79.3299	89.9998	321.0892
	24.1243	-16.6025	4.5264	348.6609	37.9260	7.5260
	17.2959	13.6694	10.3481	319.9985	79.5885	313.5482
	8.9204	-26.6335	21.2745	355.9905	113.3040	128.5419
	11.0624	-2.8501	-19.1914	164.2431	36.4413	349.9899
	-2.9568	21.3105	18.3866	260.4551	2.6619	158.5230
	26.2938	-11.5759	6.9514	320.6535	103.0718	231.4973
	-22.8186	18.1706	-19.1312	166.2835	87.4669	273.0488
	-1.5578	-22.8514	18.5327	2.9098	45.8091	118.5105
	-3.1930	11.0824	4.6342	310.3280	102.2916	215.7385
	14.9525	27.1260	-2.1268	6.1486	140.7078	162.7363
	-0.3561	14.5343	15.7080	199.1857	109.5473	310.2483
	-23.3697	-12.9720	-7.4615	245.5520	118.0325	340.6629
	-10.3673	3.2849	10.2615	332.4811	59.3109	107.6991
	-11.7993	-18.8694	-14.6672	19.6683	119.1504	112.3501
	-13.1871	23.5139	-14.5271	176.6827	146.1766	321.5716
	-13.3488	-18.7887	10.1734	53.7138	22.5753	28.5561
	21.6512	0.1431	17.6400	72.7303	90.7655	229.1637
	-18.1767	-12.5426	-14.0134	156.4195	151.7040	10.3611
	-8.1125	6.1186	20.4381	42.3948	77.9159	26.5838
	10.9697	-16.5136	11.2624	263.8283	156.7365	303.6533
	-20.0514	-26.1596	-15.2389	199.8191	169.1067	302.5228
	26.7359	-1.1975	-0.9916	67.6787	132.4797	296.6941
	-6.5496	-19.9644	-4.9544	54.1634	119.9177	240.3954
	18.3787	23.7301	-7.8415	130.8418	31.1876	166.6674
	-17.0789	25.9886	-16.8560	269.9536	132.4866	287.9866
	-26.9826	-7.8237	21.3468	188.5210	115.8500	0.0184
	21.6789	11.7146	11.9687	39.0640	70.3081	37.8524
	0.7830	-12.6682	8.9536	288.9969	24.2931	148.9613
	-2.5154	10.0512	17.3771	275.9089	165.1225	282.7532
	26.5025	6.0502	7.6982	341.3421	122.8505	9.5897
	4.9643	-2.1391	3.2819	26.6555	34.0778	93.1693
	-23.0481	-22.7701	8.7486	53.2683	70.4314	73.6105
	24.8779	11.8248	-6.1773	179.1273	64.3613	116.6593
	-20.5096	-0.5854	-13.3026	165.7267	66.3938	30.7856
	-24.1498	14.9228	11.1024	286.5289	130.2911	265.4698
	-19.3661	6.3651	-12.5439	70.7998	50.5362	238.2891
	7.5284	22.2654	1.3976	104.7011	161.6655	116.5524
	-5.5962	2.8133	-10.5746	141.0296	96.3776	313.7736
	27.1490	2.9903	12.4615	55.8263	85.1913	78.1526
	-17.5265	15.9047	-19.7410	127.5513	136.6387	72.4922
	6.2912	5.8164	-5.2182	166.5266	58.5658	10.3490
	-6.6982	14.1469	15.3087	230.5808	24.3346	311.3999
	14.6515	-25.9680	15.2450	308.5450	169.9214	191.9949
	-7.6019	-10.9614	-1.7742	42.4359	125.3241	112.0222
	7.5556	13.1193	1.0919	43.7399	86.8893	274.7124
	-2.2285	22.2210	9.8851	159.1067	121.2747	202.5822
	25.6260	-21.5724	-15.2109	109.8919	34.2595	236.7195
	13.2579	0.8796	17.4727	247.6387	38.7389	19.2124
	7.9394	-15.1214	0.9321	66.3539	56.9197	189.6225
	-12.2708	9.1429	5.9090	85.5012	94.6909	56.9438
	16.0558	20.1464	12.5621	201.0498	110.6167	266.6474
	20.6466	24.5498	-18.1943	216.4738	32.7902	14.9633
	-23.6434	-18.1569	-5.7255	11.9152	81.7825	300.3531
	-6.3844	-21.5307	2.5282	183.8206	133.7306	234.7142
	23.9174	12.7406	3.1541	260.7479	66.6448	3.3881
	6.0825	22.1899	11.0720	54.3843	111.5757	197.1326
	14.3557	-4.3732	10.2349	341.0911	176.4531	250.5110
	-6.0461	-3.9036	15.2397	71.5885	21.5560	168.4204
	22.4001	16.9550	-17.6860	323.5140	54.4082	210.1293
	-13.1893	14.3196	15.1010	75.8361	23.3682	193.0104
	18.7739	-24.6755	19.4561	58.8097	127.6669	354.6471
	20.5091	0.0906	20.3299	88.1718	55.4907	109.4597
	17.5694	-13.5319	-7.4654	182.6736	116.2388	304.9225
	1.3812	22.7506	21.8225	266.1589	134.6806	101.1003
	15.2808	27.3622	-19.7508	305.5597	86.1440	254.4635
	3.7718	-12.4628	22.3513	158.2087	40.9557	14.7352
	17.9026	-1.9611	12.6052	111.8876	66.9188	353.9186
	-14.5143	-5.2381	-21.2685	154.5356	151.8020	227.8101
	-14.5456	-7.8775	5.8407	161.2377	166.1923	114.5462
	2.2799	11.9972	-13.0572	304.9852	56.6117	283.6543
	14.6544	19.7807	-2.2773	9.8912	99.5993	192.7489
	4.7830	17.9248	6.0566	134.0120	95.0671	30.6803
	18.5546	22.3265	3.0077	327.5891	66.7724	320.9819
	2.0203	20.3065	16.1259	52.3593	111.5468	344.7232
	-10.7634	17.9935	14.9584	147.0423	82.0800	44.1576
	-16.7587	-16.8527	-2.7204	312.5956	73.5974	34.0379
	-18.7930	-16.1439	21.1919	334.4263	46.3040	48.9961
	-22.2434	-21.2014	16.3295	282.8397	93.5227	272.1179
	-22.1965	-23.0487	-11.9012	241.8563	128.8163	143.3539
	6.4712	6.3331	1.8354	112.8550	146.7672	131.6902
	-18.5496	-24.3682	12.2377	225.0285	167.1109	200.3663
	7.4449	19.0477	6.6437	255.2285	50.5075	244.7035
	5.0401	2.0004	-20.6185	254.3845	94.3457	359.8334
	-1.4474	-18.0557	20.3161	138.6289	94.1166	219.8605
	17.2027	-3.4923	19.8594	184.4845	21.7135	256.1110
	-21.9174	14.6204	-13.6306	351.1939	42.8839	35.2448
	4.4024	-9.7531	-13.5389	332.0415	151.9455	76.3754
	17.1141	-24.9747	22.0929	308.4933	91.2290	259.6575
	25.7852	-20.8371	4.0558	207.7474	97.6762	151.4255
	-6.4952	-17.8065	-8.6629	342.7675	63.9673	233.9485
	-3.0563	25.3272	10.8913	201.1918	98.1662	126.5233
	8.2814	-9.2244	8.2462	211.5791	94.8511	296.9401
	-23.8024	11.5579	-11.2741	161.2358	101.5250	212.8866
	-11.1141	-17.2019	-2.5945	227.2748	143.2303	302.3348
	5.8607	-1.0164	14.7231	243.5547	66.3581	254.5432
	-20.7921	-2.3542	17.4241	134.0038	30.6952	22.6180
	-9.4408	10.4705	-11.3181	338.8948	86.3782	54.0973
	14.5455	-14.9937	-0.2987	205.4413	66.0918	191.9035
	-25.1377	1.2398	6.5078	221.2845	146.1365	139.3959
	14.2003	-1.7601	-11.4619	90.5344	123.4916	297.2308
	14.7952	23.5317	-14.9833	291.4596	106.0919	130.8637
	7.8086	-3.7001	-3.8986	355.2165	72.9644	171.1058
	17.0122	-23.9988	-8.2666	149.5625	39.1294	120.8522
	-16.6168	22.5884	1.3090	120.6269	48.0001	359.6475
	-25.2516	27.2442	-12.2143	27.6682	39.6239	280.7525
	14.0919	-11.6379	21.7509	244.3894	149.7709	237.0513
	3.6593	16.4532	21.2545	216.7458	65.7781	207.8161
	10.1680	23.4387	10.3371	95.5743	151.2864	287.2457
	19.2175	-12.9602	-18.1669	70.8555	79.5441	5.5197
	-14.9180	22.1396	-2.7249	181.3095	107.3228	39.9802
	16.3811	-4.3197	7.9542	126.7441	76.2086	77.8104
	21.5012	-6.3756	-20.7021	253.0553	72.7648	130.5230
	-22.0804	12.7175	2.2304	98.5837	37.1087	157.4646
	-2.4972	19.3976	22.3653	129.9281	77.3545	72.6457
	13.8889	8.7291	-5.1739	356.0812	121.3099	251.5034
	22.4663	-19.4984	-9.4868	276.7552	113.5223	349.2439
	24.2545	2.1809	6.3493	182.7811	147.2122	41.1939
	-14.0081	-7.6327	-3.4664	223.7081	103.8533	359.9975
	4.7140	24.3450	-17.6176	197.5327	89.3532	256.5541
	-18.5581	23.6580	-1.1744	308.8582	102.9725	125.4435
	0.5623	19.3234	-2.1414	316.2752	83.0641	38.8555
	13.5585	-19.5871	-18.4452	34.6581	152.0229	166.3940
	-2.5138	-21.3859	-19.1428	201.4813	14.5884	133.6586
	-4.8195	-5.6103	12.5913	315.3455	101.8706	102.8308
	-4.2808	-14.4485	16.4018	119.6043	26.1532	236.3283
	-4.0636	-10.0751	-8.0244	34.7757	98.7835	38.9180
	-0.8033	10.2424	20.2641	265.1580	24.1904	237.4810
	-9.4791	-16.8979	8.0876	254.6757	106.3269	335.1546
	3.9054	-12.6649	-18.3137	347.8363	47.1377	324.6748
	-1.1222	11.9591	2.5684	43.8325	114.6949	177.1180
	-13.6612	-17.2819	8.8232	267.6236	66.4360	95.5853
	23.6552	10.8168	3.4785	358.2050	102.1944	204.3222
	13.1083	6.1932	-15.9132	74.2119	83.7832	284.0036
	19.4963	4.0411	-5.6233	71.1437	123.7948	264.4215
	23.7202	18.9020	11.8148	48.1633	31.3321	24.2246
	-5.7659	-14.7251	19.9520	18.5670	152.2673	108.1783
	23.1400	11.9791	8.7914	204.0733	93.5128	104.5731
	-20.2205	-22.8212	-20.5895	247.4576	108.9750	227.9810
	3.2875	1.1947	17.7244	98.0736	105.0124	50.7022
	15.6412	17.4749	20.1993	19.4610	124.1959	278.9867
	12.3487	13.8233	21.1626	216.9129	82.5533	236.3771
	-24.2581	-8.8921	3.7148	295.9415	93.6369	126.9356
	-23.4278	3.4517	-17.3941	202.2281	89.5054	110.0718
	-22.4126	-8.9640	3.4709	120.8527	83.1836	281.5617
	17.8497	-3.9000	-20.3106	325.5596	102.5911	292.8694
	-26.0768	-13.1127	-13.1640	43.7461	130.1446	244.5730
	-27.2367	-11.7620	-2.3014	323.7806	145.2125	180.0462
	-25.1497	-22.2404	19.4275	81.7408	86.2411	20.4536
	-8.6549	18.8298	13.1076	72.9963	128.1734	148.0033
	-25.3262	-14.4733	3.1305	299.7805	95.8447	3.5971
	-10.5766	-23.1027	-17.6452	47.3474	168.4603	68.8197
	-20.4655	-23.1353	9.6128	321.9171	57.0206	79.1514
	-4.0477	-7.5982	19.0772	258.5637	37.4837	120.2697
	-4.1816	-20.3963	-21.0395	13.9032	79.2367	57.3870
	26.4718	24.2422	16.9785	51.9769	59.8943	52.3807
	-16.0541	2.6077	-12.6503	99.4402	126.1288	158.9844
	-9.6237	-6.1435	22.4442	90.8312	35.2839	80.6399
	-27.1373	-24.0644	0.0004	159.0224	109.8939	129.3340
	0.8340	3.4716	-19.6521	295.0443	38.3723	186.7273
	-11.1819	17.0061	-2.3936	252.4355	57.2862	230.9366
	-18.6589	-20.8634	-18.3413	290.8993	94.1401	160.0510
	-16.9254	-11.1193	-1.6570	72.6635	59.5930	276.3619
	-0.5381	2.0016	-16.0672	193.9434	41.4713	155.7455
	-23.0432	6.5472	-14.1313	79.6301	125.3836	314.7843
	-21.4715	1.1235	-6.6101	54.2096	84.8633	279.8749
	26.9843	-14.0801	16.6127	30.5214	65.8955	107.9475
	-20.6875	-11.9426	7.0665	163.8904	44.8907	224.2265
	-8.2173	16.3008	17.6434	102.3719	81.7636	104.9182
	21.4593	-4.1471	3.1056	86.4467	162.1957	101.9177
	-25.0010	3.0916	-7.5269	266.1120	79.8936	268.1857
	-13.0887	-19.9561	-21.1025	289.5605	118.4182	60.3536
	-20.1413	-16.6001	22.0348	253.7154	128.8457	60.1681
	-22.1875	16.5256	-21.1538	345.0907	152.1004	201.0178
	10.7923	-17.8355	-7.1326	10.5566	50.3807	356.6796
	-17.3659	19.1521	-15.0340	312.9783	73.7209	60.7380
	7.3096	10.7879	19.8274	3.1079	158.8994	153.9564
	-5.4157	-17.2565	-10.3056	160.2093	67.0047	359.8073
	2.7867	-2.4835	19.4850	344.8450	105.5023	195.0577
	23.6629	-22.7779	14.4666	22.5529	136.7259	104.0584
	-5.9619	15.6995	13.7744	260.5367	30.9356	194.9342
	-9.9956	2.7687	-6.4950	131.5781	23.7478	223.5514
	4.6162	-0.6213	-5.6098	150.7581	116.5570	92.6270
	-13.9313	15.6961	-4.4140	145.2479	131.8011	320.8102
	19.9400	-18.0321	-7.3390	139.0730	76.8463	355.4111
	7.9862	27.2606	-0.3678	133.0937	32.2543	172.0299
	-20.4579	1.9072	-17.4098	323.0757	54.5396	200.8980
	17.8474	-20.4789	0.3587	312.4692	75.1566	44.4509
	22.5323	7.1941	14.6395	39.9617	140.2735	129.8822
	-18.3570	2.0989	-9.2137	95.7917	48.2692	135.1382
	-10.8873	25.3806	-6.8503	355.4252	18.0090	323.7452
	-1.3172	10.9405	-2.1921	322.6729	90.8770	87.4886
	3.6618	7.4334	17.3998	75.8204	47.6479	73.5338
	13.4503	-10.7274	1.7548	189.1963	122.6568	246.4116
	2.7908	20.3099	-13.7720	201.2530	125.9287	171.8225
	22.2860	-1.7159	6.3251	222.5526	138.3825	120.5773
	20.9866	-18.5367	-14.6083	92.6207	123.9924	131.4156
	-21.2449	14.0645	-17.3692	348.6106	113.7812	353.4081
	16.7457	-24.7339	-21.4417	9.1041	83.6378	350.8331
	-17.4423	4.5074	15.5496	54.6114	8.4699	20.0555
	2.4714	11.5981	-13.5398	178.0133	115.8184	103.3681
	3.3833	1.1472	17.9788	223.3263	109.9489	25.9276
	-17.6042	4.0443	20.6182	85.6543	55.2589	119.8193
	-13.8168	-16.5419	19.9616	315.7735	97.2381	106.3800
	-7.4677	7.0640	-1.3706	69.8844	52.2843	29.8520
	-6.8743	16.5206	-1.8951	199.5607	11.9287	247.0044
	-13.7531	-14.9461	-17.2426	257.6776	6.7973	242.3554
	6.5645	8.0273	-4.0281	262.2212	140.8040	106.4130
	13.1396	-17.3573	15.0322	118.5910	56.3314	175.8399
	-3.0223	12.4022	15.5426	177.5487	88.2206	148.1636
	-10.7075	20.9702	-20.7638	29.5493	63.7554	121.5193
	6.9286	1.6529	-13.2855	218.7126	90.5839	68.9596
	-10.9409	8.4158	1.9843	243.4085	45.6190	339.1190
	6.3674	-10.0316	6.4265	133.2703	83.1662	265.2396
	20.5700	-17.3597	17.7924	276.2727	43.2355	32.4185
	-21.3272	14.8846	19.1669	309.7278	118.3785	139.4547
	-13.3379	18.7353	-12.1361	205.7978	63.7630	154.0331
	-6.4139	22.9071	-15.1110	15.2558	162.6121	199.0293
	22.5797	2.3347	-2.6542	76.4863	59.3399	247.6724
	2.9633	-12.6804	-15.0066	332.4549	143.2649	274.6941
	-4.9496	16.8551	-16.1437	256.4628	75.7927	240.3663
	3.2825	-22.0849	-0.6106	38.4927	23.4330	175.2737
	-24.0798	23.4913	-5.8103	10.5727	42.9576	70.7972
	-15.9753	25.5968	0.3940	211.2902	27.9321	196.9842
	25.1055	-2.1241	-6.6631	217.4954	94.4220	310.7657
	24.3669	10.1712	-10.2339	85.1850	108.9421	130.4761
	-17.7856	6.9586	-10.9821	76.4923	91.5852	341.5634
	-5.9691	16.1956	19.1012	69.1461	67.9382	24.1946
	-14.4501	5.5959	10.1408	199.2489	37.7580	357.6319
	8.4678	-25.9599	-0.3774	308.5981	140.0962	270.4516
	16.0494	-10.5265	18.7068	52.5342	42.0599	238.3814
	12.5597	-24.8543	-14.3004	103.5314	165.8189	112.2239
	7.4331	-24.4665	16.2525	171.2088	103.5120	94.6718
	12.5911	-5.4563	-1.9747	24.4142	73.9730	126.8981
	-21.8534	14.5931	7.8381	88.5934	34.0298	249.6079
	16.2640	-21.8287	11.5349	265.9698	100.5467	290.7797
	-25.9494	1.6585	-5.5006	47.5457	86.0145	104.6161
	-10.7866	9.6750	19.9007	343.0706	91.3590	127.6354
	23.5323	25.2854	-6.1698	352.1361	20.5136	44.2975
	-18.9254	-18.3888	9.0050	224.1470	127.5662	254.8588
	-15.0109	26.8320	-3.6987	91.6297	108.7820	294.1979
	-11.8239	-13.4903	-9.9821	77.8877	100.6740	44.3569
	22.3111	-17.8607	-6.4280	215.7149	87.9056	180.0752
	9.1446	-1.4228	16.9548	70.8067	118.1231	205.8492
	10.7478	17.2661	2.9677	78.8880	44.7648	295.8003
	5.6506	24.5274	-2.2850	346.4251	78.9112	28.3676
	13.0982	14.5172	3.1140	279.9349	80.7926	7.2233
	-16.6640	19.6493	-17.3711	288.2659	132.0627	238.5783
	2.5580	-19.7552	-7.4721	160.1188	90.2002	65.2640
	2.4050	-14.4880	-3.5445	87.0752	95.5107	347.8976
	8.0170	-12.9512	10.6988	121.0500	42.5721	279.8010
	-22.2973	4.0935	14.7156	248.2104	83.1014	272.5888
	14.9765	-19.9741	0.9610	7.5199	90.3090	71.3436
	8.9094	-16.4157	19.4654	26.0379	77.8805	263.9667
	18.7911	14.6500	16.8038	183.4592	79.2512	34.1848
	17.7897	-10.7017	17.0901	286.1875	84.3794	111.4672
	-27.2074	-10.2624	-21.9871	359.8275	161.0491	173.9456
	-25.8465	10.4181	-3.2099	93.2954	75.8051	118.9815
	15.9500	16.0936	-8.4662	267.2603	121.0029	332.2221
	-6.3663	-23.1405	18.9847	1.2460	174.9115	52.5495
	-24.1949	-5.8852	-5.8357	29.4457	75.3791	170.9332
	-21.9691	24.7129	-13.0092	17.7297	105.0769	21.6586
	-19.7269	10.3429	6.6775	333.5219	146.8467	83.2225
	21.3978	12.4316	9.0458	117.1543	97.3969	223.8271
	14.2183	9.6061	-11.3425	97.6315	128.7310	133.0348
	13.9270	-2.6242	22.3769	164.5724	129.7632	306.5847
	0.9204	-13.6202	20.9139	348.4836	120.0307	195.6619
	3.6934	-9.7034	4.1238	174.0711	41.7603	267.5957
	22.3540	8.1175	-4.0432	322.2497	84.6680	54.4454
	17.5493	0.2455	2.1513	291.1838	119.0439	37.6323
	-12.0752	-24.8077	13.9280	255.9245	52.6629	175.8071
	8.7925	-0.8698	9.2948	330.4707	69.0682	269.4560
	18.8770	-5.5117	-9.2080	10.2777	81.4463	92.9335
	23.6764	16.0261	-16.0450	125.7588	114.2586	17.3470
	-9.7111	-20.1967	14.9546	77.3160	46.0805	13.3714
	10.3381	-16.2955	-7.0871	74.5092	86.6751	273.5252
	9.0050	-10.0538	16.0435	47.7079	105.6293	112.5128
	24.1696	-19.7765	-9.3798	321.3094	64.5726	204.8840
	16.3047	15.3764	14.1276	299.0784	80.1755	87.1297
	-6.2580	-4.5242	18.5578	73.7408	106.7277	65.3210
	8.9882	19.1992	21.1166	134.3979	44.1808	150.8645
	-16.9221	20.4789	20.0786	187.2620	48.0514	290.8330
	8.0015	2.4765	-1.4121	29.5940	5.7271	243.3076
	-2.8761	8.0933	17.9341	172.0417	65.0538	203.2749
	3.8761	-6.6716	-17.4378	0.7268	80.3399	36.1785
	26.2597	20.2454	10.7728	70.4562	95.6779	94.8539
	-20.0553	-9.1434	-3.2874	271.8277	166.1004	240.0777
	-12.7757	2.7907	13.3044	65.2911	38.8564	131.7723
	-23.4699	22.1448	-15.7565	309.4953	149.4711	258.1904
	1.6291	8.4027	-5.4228	10.0093	67.8954	348.1628
	-8.6288	-18.5579	16.4437	264.9661	97.2108	263.7913
	-11.0332	6.9934	16.2745	353.5348	73.0797	213.1704
	-20.5602	-25.1150	-17.1837	235.8175	96.3435	140.1849
	3.8363	-10.8112	-5.2828	65.1814	129.9641	4.7998
	19.8748	10.6351	-20.5402	137.2410	75.8048	200.3090
	1.6780	-23.6697	10.8284	277.3501	36.5772	271.5946
	5.6217	-8.1711	8.8933	296.7328	22.0248	182.3808
	4.4337	1.8400	-10.4430	294.6230	75.1028	171.2499
	18.4246	-16.5510	-10.2377	153.1685	38.6369	131.3428
	-4.2749	-23.9721	-1.1108	264.4821	52.6953	93.7167
	-21.7550	-3.5939	13.9517	161.1509	134.6101	253.5432
	-22.7386	4.9895	-1.5126	113.3220	88.2559	173.8485
	16.2357	-26.9302	15.8924	226.7664	30.1391	127.2099
	5.9505	-15.4218	4.6982	83.2941	56.1807	256.2873
	-15.6387	-6.4408	-10.1262	78.8259	118.6204	53.8994
	18.0690	-18.7270	11.0133	40.1993	41.5789	125.2055
	-2.5341	-8.8622	-14.3478	51.5965	87.0101	339.7829
	-24.6421	-19.1597	-0.1070	210.3201	116.0098	298.8177
	23.0577	-11.0886	15.3375	242.0919	161.3568	45.1672
	9.9867	-20.9514	7.4092	342.3777	141.0212	319.9631
	25.6819	3.5702	-4.8875	340.5436	152.9945	87.1310
	-9.9826	-27.0178	9.4625	13.6989	111.9242	245.8456
	2.1965	-20.4391	-14.8360	183.9287	29.6188	356.6799
	9.6251	7.8657	-6.1261	13.2459	172.8726	297.3820
	-21.8907	23.1414	21.1753	4.2370	114.6370	125.0002
	-24.2469	-23.6074	-14.1850	158.8890	149.5281	87.6219
	26.3471	7.3081	13.3551	281.1049	96.6745	66.9033
	-3.0415	7.8655	-19.3997	277.9279	20.6415	126.3042
	-12.6565	-2.1086	16.9675	74.7011	107.7467	312.0153
	-26.4096	-8.3453	1.5460	86.9459	95.0482	272.6830
	27.1787	-4.0187	-1.6196	313.5217	21.0008	68.8124
	10.7299	-11.8807	-10.8236	53.5159	38.9548	204.4358
	-16.6298	6.2593	15.2425	228.3091	130.6556	108.5758
	27.4110	-14.8564	-0.6188	280.2237	105.3385	102.0268
	11.8474	8.9831	0.7949	21.9944	130.8124	159.6048
	22.5150	-22.6045	-17.5985	136.6303	159.8554	217.0380
	-16.6075	14.3915	-8.3648	107.5221	82.0506	97.3764
	-3.4144	0.0502	-4.7972	189.4665	143.6872	111.8174
	14.2113	7.1332	-16.0524	121.7366	68.8264	180.4450
	-2.4489	20.3317	19.2209	226.5547	92.0990	37.3311
	-3.8510	11.6317	18.2845	340.9662	130.7993	310.9480
	-25.5081	-27.2510	2.7624	208.1605	134.5378	111.1525
	9.0963	26.6679	11.8344	48.4961	101.0171	12.6953
	5.3564	-26.9540	6.6730	331.8562	140.5158	289.5083
	13.7186	-7.1320	-0.5222	182.2345	80.8368	114.3379
	-11.8666	2.3101	3.8068	215.7379	88.1237	40.3037
	18.8803	3.5008	10.7219	301.6441	91.2920	33.6739
	23.4246	-13.5834	9.2200	326.5820	129.4743	21.5254
	-26.3555	-23.1821	3.4653	253.5825	94.3513	242.9707
	12.9565	-22.0372	-19.5311	135.7476	139.4358	326.9910
	2.7924	-18.1880	3.6440	292.8428	42.1839	321.4528
	-18.3984	26.6813	-3.6795	19.9195	72.4150	244.3609
	-9.8694	27.1046	21.9100	230.8530	28.6727	149.9446
	-1.6440	-3.1437	17.3417	91.8418	25.8053	262.3782
	-4.5526	3.4543	19.1919	151.3026	95.0490	299.7503
	0.1954	5.5456	-6.2809	303.5188	138.4407	44.4748
	1.2985	19.9507	1.9185	331.9034	88.4119	178.5421
	18.0261	23.2098	-10.1472	10.5919	12.6058	136.9448
	27.1992	-12.2070	-18.7725	294.1280	124.5832	333.9963
	-22.5421	-25.1029	3.1268	30.2041	132.1755	201.5289
	-13.1689	20.4805	19.1222	127.4529	21.1560	74.8778
	4.1078	6.7181	18.7912	112.6920	139.2994	236.7618
	20.6205	16.6150	-6.3647	358.2848	54.9739	240.7800
	17.4149	-23.7011	-19.5050	19.0327	132.0781	331.0149
	12.2654	27.0627	5.6091	28.1070	112.9401	27.1018
	4.5734	-15.6541	-4.7766	336.5115	106.1921	256.8025
	11.5509	-3.0481	-0.4271	108.3488	94.7173	60.1054
	6.7496	23.1046	7.8176	277.0543	20.7011	71.6019
	-22.0024	-3.3875	3.0494	317.4185	140.6768	196.2730
	-11.2562	-21.3079	-8.1859	104.6690	33.8670	265.9260
	-12.8731	-2.7848	-15.6899	249.8699	44.4822	213.9569
	-13.6980	-2.9878	1.3323	75.4494	9.1647	249.0283
	-24.9674	-16.2693	-17.3454	81.2801	101.8332	70.8144
	-23.8324	-9.7199	-5.8408	329.5265	8.2284	60.5938
	11.5018	21.8286	20.9088	303.5993	104.1961	29.8196
	25.1336	-21.3259	21.7514	202.2867	152.1689	298.1019
	-25.0212	2.3123	6.2974	164.2116	104.3528	85.7546
	-6.3025	21.2804	6.7214	287.4746	98.4180	173.5008
	-25.5761	-23.1746	0.0024	130.6685	33.8999	252.4549
	10.6141	26.1586	7.1837	316.6883	141.9299	143.2809
	-11.3917	26.3191	-4.0393	264.9745	60.7175	117.0695
	-7.6629	18.5588	11.7761	359.5582	92.1093	140.8250
	-10.1764	27.4549	3.2247	96.1456	74.0427	230.7905
	9.5373	-25.0044	1.3028	47.6835	140.5578	142.0851
	11.3524	2.0490	-18.4562	32.9797	48.5610	342.0719
	-5.6104	-14.6807	-2.6883	57.5586	24.6731	129.5471
	-7.7515	23.7421	-5.6216	308.6343	110.5234	276.7129
	-9.5398	14.0126	6.0142	227.9060	57.5341	66.6078
	17.7316	5.8446	0.1415	140.9675	89.3820	54.4082
	-26.1431	-16.2173	9.4862	272.2278	164.4671	234.4000
	-6.5168	-2.5367	18.9689	169.2182	78.9288	82.4551
	-12.9725	-13.4998	-22.4155	151.7415	85.9249	2.5962
	2.8359	-11.4307	0.7785	240.9761	116.6203	332.0145
	-15.2443	22.6684	-22.4112	189.1996	13.5206	8.7925
	22.6988	3.2901	11.2366	296.9933	166.4763	171.4354
	-12.2380	22.2831	1.5840	211.6366	32.1070	337.6679
	-9.0734	10.6333	1.7112	63.0962	76.4798	78.2791
	-21.5587	-18.9823	19.2123	340.7202	102.4834	183.6814
	-6.4688	-10.1512	-13.4301	84.7246	93.8514	254.0991
	-8.7062	-15.4270	-0.4390	2.1838	59.1020	175.4226
	21.4443	16.7065	7.7204	227.3555	26.9035	101.2502
	3.3789	17.3444	21.9711	279.2858	61.4363	164.1879
	-2.1041	23.4641	-21.8570	83.6097	119.9933	225.7741
	25.3673	13.2422	-1.3385	95.7563	169.2341	321.1070
	23.8083	-0.3069	-8.6120	42.8907	126.2713	309.1910
	23.9586	8.6324	6.7196	204.5974	64.2108	33.6477
	15.5710	-10.6689	-14.8860	119.8796	19.3869	202.6757
	6.9540	7.8240	8.4767	204.8291	55.8525	10.4110
	-0.6758	20.8863	-13.3164	241.9792	28.2569	333.0818
	-14.4238	1.0075	-16.4709	48.0316	92.0669	57.3769
	15.3067	12.9025	10.9322	82.7165	66.2811	274.3749
	-8.3005	-11.1595	-9.4651	211.9082	122.7826	195.5835
	12.0236	-20.2569	18.0120	305.7281	84.2827	169.4930
	-3.1538	9.1804	10.8467	293.9189	73.2761	199.1452
	6.9029	3.7116	16.5526	355.8536	114.5713	308.4781
	8.9000	5.1898	-6.3461	287.9787	156.8006	201.4669
	-5.3802	-18.9360	-5.8528	210.9021	119.0359	296.6357
	-3.3844	-2.7634	20.4719	53.8076	145.7051	195.0209
	-17.5611	-12.1307	5.1731	72.5177	75.9886	236.9394
	27.2255	-21.9133	-10.7268	19.1838	90.5435	285.0128
	-5.9809	-5.4230	14.8872	161.0662	74.3194	213.9950
	7.7769	-14.9089	-7.3315	36.6568	109.1933	248.6886
	-19.7179	16.1581	13.3798	42.3208	122.1725	298.0654
	-18.5365	9.2470	21.5337	126.0555	113.9865	40.7007
	-8.8327	7.1704	-16.1176	192.7277	125.5002	357.5909
	18.2849	-7.9018	21.1450	187.0345	106.1196	13.6329
	22.8733	-6.8758	-15.4001	164.4673	34.9781	92.5994
	-5.4970	-12.6604	10.3928	45.8665	64.2470	288.8245
	21.6535	-3.7753	10.9417	273.0047	91.0948	269.9361
	-17.2507	-13.3920	1.7136	347.5343	78.2694	219.9355
	21.4985	-1.4984	14.5229	117.1401	22.2590	336.1206
	-1.4242	-3.4053	-5.8734	201.5659	96.7146	314.2453
	-20.0875	1.5091	5.0067	306.8979	102.7457	302.7632
	-8.6670	8.7474	22.0373	36.9661	63.2639	105.4886
	-13.8798	12.5004	-2.5426	284.3256	83.7994	22.0734
	-24.3180	-0.6425	-3.9613	243.4295	122.7141	284.2401
	-15.9925	-5.7460	-19.3837	66.5259	33.8494	220.0271
	-11.4615	23.0959	4.6034	260.1937	37.0317	357.7589
	-20.2369	24.9779	-7.1382	252.1863	6.9930	296.8141
	22.9478	-15.4333	0.5818	241.3246	97.2717	305.5786
	-17.1749	24.7732	6.4326	180.4668	159.6808	335.0955
	-20.7750	-24.8250	-11.1698	79.9788	135.7009	244.9518
	19.2364	-2.3941	-14.7116	105.5151	144.7862	183.6064
	4.2060	-8.5718	21.3937	222.7094	28.9060	88.4932
	-0.1188	-3.0423	6.3271	43.5669	161.6226	342.5749
	26.6926	1.1045	-7.7990	315.9954	56.9094	142.7749
	2.5767	-10.6981	-7.8558	216.7253	133.7792	1.6038
	-21.5225	8.5210	21.7896	43.6504	119.0426	300.5660
	14.0582	15.5994	14.1322	198.8231	94.0618	350.9901
	-6.5430	-19.2714	-7.9724	132.3538	29.3792	42.1047
	7.5699	16.1505	9.6191	181.1085	64.3228	89.1481
	17.6657	22.5818	1.8316	56.2140	65.0298	236.8868
	-15.3082	15.2655	18.2274	127.1780	95.1582	241.8610
	1.9392	-1.1522	-19.5862	331.7340	48.0437	232.8863
	-5.1506	14.7834	12.6046	212.8638	58.3514	254.1245
	5.1919	-14.1380	11.0363	280.9852	40.0795	13.6046
	-7.8184	-17.0410	-12.8780	9.8581	54.2250	346.4309
	0.7212	-10.3884	-19.7007	13.0191	83.8407	47.6252
	4.8586	16.8753	-11.2110	33.8074	72.9222	216.1162
	-25.4249	5.5245	-2.2210	321.7478	117.8167	320.4625
	-16.3602	26.6703	17.7017	135.7609	97.4434	20.9991
	20.5825	17.3929	-2.1649	329.2431	120.4332	237.9768
	-3.6611	-17.5942	2.3059	48.8229	44.3553	334.6780
	0.0867	2.4891	-12.2478	197.6416	59.7508	189.6641
	-26.2381	24.5330	-3.9757	315.1042	70.4750	8.0703
	-13.6613	-27.1226	11.2689	75.2494	135.5807	31.2966
	-15.0222	12.0717	21.3875	123.2482	35.3765	142.2623
	22.9683	-11.4064	-12.0755	193.6244	111.3579	47.9837
	-10.3410	-19.4396	19.8536	39.8657	41.4163	189.2226
	23.2629	18.8010	10.7213	81.4213	30.9377	316.4103
	-4.7870	-4.5930	-18.6474	355.3802	87.5213	103.5025
	8.1917	-9.1908	0.2601	310.4237	94.6385	230.0090
	-10.1450	26.6606	-16.5359	25.5034	77.0132	227.9426
	12.9074	-17.3834	5.5597	330.0225	29.2107	225.4728
	-2.7643	-13.0650	20.3489	226.1989	114.1455	312.1853
	12.1232	-7.8323	18.7115	330.5663	28.9432	41.9816
	12.3166	16.6814	16.5416	156.7277	105.3041	175.8718
	-25.8574	16.7645	10.1409	93.9666	119.2957	304.2745
	10.4669	17.5072	-20.0818	249.6939	103.9064	313.8663
	3.0262	17.8124	-6.7723	269.7352	133.9114	222.9209
	-9.2920	-26.7835	-1.9099	346.1616	142.6670	82.2484
	23.8834	-18.9599	3.1473	45.6697	36.6646	274.0658
	-21.5623	-16.9080	5.3779	68.4758	121.8953	321.1190
	24.2147	12.8339	16.7408	133.2791	176.9863	320.5860
	-7.4187	13.3580	-13.7084	75.5749	154.4103	176.5912
	9.5490	24.4146	-11.0527	91.8262	139.5738	214.7833
	3.9711	10.6665	-21.3808	169.3190	88.3452	281.4413
	-27.2065	-24.7667	-15.1069	336.4998	120.9772	54.9528
	18.1303	-22.4295	-20.1141	265.5584	7.4398	131.6450
	5.0598	-3.4993	-5.9527	55.6008	117.3232	161.2530
	12.5787	-19.5275	-7.7928	147.3905	156.6594	232.5063
	9.6518	-17.7420	16.6193	232.7013	65.0466	161.6784
	9.8621	-9.5673	-4.6848	203.3191	41.0390	32.4227
	3.2322	-9.7692	-18.3639	178.1425	123.1816	166.2254
	1.7498	-5.8160	2.4717	40.7178	173.3165	353.8522
	-22.8058	19.4197	9.5048	68.0183	89.4730	178.7826
	22.9056	10.6101	-7.9282	199.2459	53.1363	129.7752
	8.1751	27.2481	21.8948	345.1995	87.0414	49.3090
	4.8653	-22.2343	-13.5117	70.3270	67.1616	42.2181
	14.1715	3.5868	2.4891	309.1578	115.4269	124.4075
	24.6235	23.9052	-1.1207	304.9071	41.4143	113.8545
	7.2460	-17.7627	-14.8292	150.2939	112.8179	308.1575
	-8.1804	21.1101	-12.8700	323.1168	44.7040	223.8075
	-22.5683	3.6651	-12.5809	113.6862	89.7291	91.8089
	20.9249	-3.1674	-9.5687	247.7484	85.3171	264.8289
	8.9709	24.9499	-15.9813	231.4247	93.7035	36.0791
	18.8001	-3.0213	4.8911	80.6441	118.5343	97.6608
	-10.0384	-17.6570	-5.2168	4.6430	122.5417	18.7694
	-16.2349	14.4419	7.1895	69.8933	122.4453	350.2541
	18.3725	18.2482	14.9301	247.5298	95.3890	140.4433
	-20.3418	-7.1591	-4.9358	321.7967	138.7802	113.9752
	15.2458	16.3007	-18.9690	164.5879	81.9945	118.1973
	-18.1184	24.4132	-8.1743	288.9886	147.2828	203.0091
	-14.0349	-19.2991	8.8530	243.6698	132.4526	179.5440
	-2.7369	-8.4569	-10.2501	174.2447	65.6321	8.6765
	19.0566	19.7939	17.3293	265.5642	65.7164	232.5226
	5.1207	23.8721	3.9242	128.0466	12.1463	25.1647
	10.4147	2.9339	-16.7534	86.5343	56.3732	330.1293
	-12.3275	-20.2963	4.8661	110.9504	81.2496	160.0400
	-8.2901	0.7162	-11.2778	253.9378	30.0028	232.5950
	13.2675	-24.5651	8.5826	189.8948	134.6286	4.1208
	6.5758	23.3364	9.7709	291.5325	115.4896	19.8074
	-26.5998	-14.7207	8.0604	329.9434	76.4157	313.5612
	-1.5534	-9.7785	6.3305	290.2109	52.6882	2.7707
	20.0302	-22.3478	-13.2877	157.6901	98.3248	286.6868
	-21.3351	8.9830	-19.2373	289.3160	133.8734	29.6602
	-6.3376	-4.9943	-16.7725	290.7944	54.1214	110.3233
	-23.6439	8.0083	-19.7512	81.9563	103.3078	151.2572
	8.2215	-8.8504	9.7104	277.8807	123.6120	246.6950
	-15.9433	-20.9815	5.3490	53.2587	76.4934	221.3192
	27.2879	-9.6776	-13.6867	358.3447	125.4201	184.6345
	-0.9584	-23.8565	-19.2476	279.7655	104.6343	37.2017
	11.4654	-2.2564	2.7295	113.2469	102.6736	358.5843
	18.3036	-1.5587	8.7853	142.0870	92.8196	16.6242
	-9.0349	16.8328	16.0891	126.6033	103.9454	68.9138
	24.5047	-27.1640	-7.5284	209.6046	86.1002	62.9139
	7.1194	-5.5382	-0.1013	243.3726	112.3766	271.0038
	23.6455	-9.7669	-9.2339	37.4704	43.9427	351.7571
	4.6597	14.6175	3.1901	334.7534	142.0342	226.6037
	21.5982	13.6377	7.0959	151.8643	36.5886	309.7154
	8.5563	10.7838	-0.2689	227.9331	155.5824	216.6872
	6.7124	11.9182	2.4754	250.7704	122.6329	293.1710
	-4.2704	-10.0936	2.9654	331.3001	104.8731	132.0687
	8.0708	-13.2985	-0.4070	286.6807	66.4850	188.1110
	14.2616	6.9722	1.6781	315.2149	74.0194	354.4025
	-16.8244	-21.2668	-19.3545	104.0443	152.2327	328.6780
	-13.6002	24.0735	5.2295	2.4014	76.2029	82.8349
	-17.4183	26.1910	-19.9003	94.9249	95.3837	356.2341
	-16.9671	-21.6456	-22.3192	184.0066	15.1024	159.7134
	-12.3469	4.1404	-4.0066	21.4200	118.8469	347.5579
	-2.0294	-2.2999	-0.6630	113.3709	120.0011	174.6966
	-20.3062	-13.8130	16.4466	50.4239	74.7244	107.5997
	2.6841	5.1540	10.8646	103.3073	45.8805	240.2470
	-6.1826	18.3655	0.5717	308.7332	150.8177	272.2234
	0.0466	22.5789	-5.8566	167.9673	39.6775	191.9217
	11.2735	4.1622	19.4455	271.0119	119.2526	65.3780
	-17.9222	25.3068	-0.0384	207.4349	77.5270	148.6267
	-15.7475	-2.2665	-16.0730	16.0325	126.7623	177.1480
	7.4106	16.8051	21.1829	143.8810	80.5704	323.9401
	25.9451	-4.3295	-10.8914	51.3313	100.4942	47.5981
	-11.5566	-13.2868	18.7885	236.9361	119.4894	16.6116
	8.2050	-21.3095	-8.4653	219.4817	75.6424	39.7177
	-4.2658	-11.0878	10.0970	51.6375	66.9423	322.1729
	21.6429	27.0826	5.3370	335.0573	111.3838	278.7518
	-4.6425	15.1764	-7.3197	347.2792	139.9185	286.3753
	20.1123	10.6461	-9.7495	283.6062	86.0876	279.4478
	-4.7944	-22.8838	-15.3433	102.6621	73.4714	153.1019
	27.0233	-17.3083	9.8339	313.3112	60.7495	180.6553
	-26.3827	-4.8446	-18.0238	321.0112	35.1220	152.2047
	6.2311	-6.1350	-4.1827	63.4724	93.5008	270.4559
	-16.8609	-21.9562	15.5892	230.8859	112.3031	341.9428
	-1.1117	0.5249	19.0455	61.7131	53.1069	199.7846
	22.7240	17.8002	-15.4125	259.5676	75.7016	301.4155
	12.0081	-17.0604	13.3387	305.5800	119.5064	6.0869
	-8.1385	22.4970	22.0959	235.3964	34.2981	291.1148
	7.2269	-4.1726	-10.3018	304.6442	125.5608	245.9475
	-6.1587	-22.1591	-5.1715	227.9542	129.0862	344.0135
	-6.6111	-13.6098	-21.8473	231.3348	85.8555	155.0992
	-3.1920	19.2134	-11.4927	280.1722	145.2933	70.8254
	10.3480	-2.4541	-14.4666	317.6112	46.2022	122.6504
	26.3551	15.4263	21.7153	120.1033	44.5204	76.7310
	-1.7275	-11.8921	-0.1220	347.3072	51.2475	179.7785
	-22.3915	-2.2369	-20.6444	178.1689	32.1250	303.2816
	16.0928	-22.1986	1.7565	177.2991	105.7391	284.8253
	7.9311	9.0977	7.1487	224.8377	131.4400	243.4401
	-4.0994	-8.6342	19.3177	60.3673	117.3272	165.1078
	17.1220	-9.5520	19.5632	47.3008	97.7413	327.2740
	18.4813	12.8730	20.2934	88.5699	70.8065	99.2095
	-19.5644	-25.6460	0.3804	24.0860	111.9135	48.5168
	10.8676	22.6907	-19.6258	215.8153	110.9470	261.2955
	-14.6748	-13.6315	-11.3352	218.7886	20.5997	168.5368
	-4.4789	-21.2308	11.7987	337.3621	133.1352	149.9141
	11.0199	-18.5884	1.1092	38.4586	83.4307	281.7839
	-4.9094	9.2681	19.9633	22.8790	56.6822	263.0985
	-11.5352	-15.8211	-3.5653	209.2431	106.0868	295.3814
	-24.6239	16.5090	10.3981	234.5714	145.3581	154.3815
	-1.6341	-25.0633	20.8699	215.8012	30.4475	204.0586
	-23.5427	-1.3958	16.3034	108.2247	104.9227	7.7391
	4.7276	-21.2586	-10.4863	99.6056	114.6893	234.4185
	-4.2806	25.8163	-20.0841	12.5158	141.6004	219.5274
	11.4021	-7.2381	-1.6021	145.5055	129.9779	139.6666
	1.2733	9.7695	13.1664	188.8069	56.6267	187.5515
	14.8249	-19.5120	-19.6226	42.8282	47.4793	310.6257
	13.5292	-10.2704	-16.5169	56.8981	140.9246	100.7790
	-19.0764	1.8938	13.1822	353.5301	128.8076	155.9732
	21.1947	-6.5280	-1.7451	137.7795	94.7744	271.8684
	7.3864	5.7916	-4.0856	208.3803	23.5063	229.6500
	-16.7565	24.9561	-6.6169	252.4354	138.0390	305.1198
	7.7464	-18.1530	12.1100	252.6520	53.4387	90.2652
	13.7288	0.0524	-2.8947	346.5423	68.5495	99.2087
	4.2036	25.1153	6.9243	42.3006	87.2837	282.9577
	5.0988	24.5034	22.1165	282.2054	50.5872	247.2941
	21.0910	27.2878	12.9184	192.1565	123.2846	198.3221
	-24.3621	-17.5638	2.1512	168.3776	176.5954	45.0994
	10.8557	-6.5894	-19.1017	300.5498	100.1871	151.4745
	20.5424	10.9576	-3.9484	76.5474	65.9683	168.4290
	18.1030	24.7985	-19.9347	166.7409	74.5610	267.2128
	-27.0135	1.3687	10.2682	17.9985	144.2954	199.7122
	-0.6937	11.8258	-8.6114	2.7620	48.6729	153.5167
	-9.9976	-8.9519	10.9781	20.9726	77.9763	151.4905
	13.6915	8.1101	10.4973	202.8078	160.3425	7.2119
	-1.2564	-7.2538	-13.3185	199.8741	94.2397	50.3679
	5.9250	17.2542	1.2118	85.9365	31.5302	93.7762
	-1.0777	17.5398	-20.7541	250.9234	47.2299	219.4482
	-10.4074	-14.5189	21.8942	298.9400	137.9169	16.2230
	-6.0954	-6.9850	6.8688	36.2247	58.8480	307.6693
	-23.4209	8.8284	-1.4308	34.4063	167.3713	26.2113
	-1.7698	-11.1252	10.5081	350.6333	121.9445	7.8091
	-8.0429	-17.4987	-9.7495	251.9913	128.4788	32.7428
	25.9744	23.7087	-16.7146	65.3364	136.0645	111.6895
	-20.6959	25.6220	12.2024	67.5593	136.7272	102.8478
	-13.3731	6.3982	19.5971	32.5470	149.1915	144.5452
	-13.4556	-24.5576	-1.0738	38.3243	50.7588	228.8174
	-13.8326	-2.6205	13.2489	255.3795	25.1445	215.3804
	-13.1486	-7.6537	22.4399	40.2490	119.1124	84.8236
	-15.6220	-22.3006	-17.4725	186.2801	70.3919	115.2281
	-16.2256	0.9654	-12.9719	359.5434	107.5842	175.4717
	4.4339	-9.7417	-20.7968	99.6944	87.4991	244.3761
	3.3575	21.8373	-16.5369	172.1252	148.2216	339.0174
	-22.7906	-22.3533	-10.7355	266.9074	73.0257	234.6769
	-20.4215	-6.8693	-16.8715	321.6563	146.9111	256.4974
	23.9067	18.4299	-2.3456	88.0628	164.4060	150.6455
	-4.1172	1.8454	-6.4328	72.4784	81.9447	245.1375
	-22.2016	-1.6194	-2.4708	111.0564	131.2680	250.3349
	15.2081	16.5320	-19.5187	278.8735	80.6817	359.4195
	15.9803	13.2393	-11.3124	340.4007	137.1241	249.8950
	4.5982	-14.6528	-3.6300	306.6044	107.3070	162.7913
	23.8682	-0.2081	-3.7157	38.7854	105.6080	164.1190
	-17.5522	-6.4793	15.7843	119.8666	90.5815	288.6686
	-23.3165	-17.3123	-9.4464	167.5510	65.8017	55.7244
	7.9994	-12.4111	2.6357	248.7233	94.0286	60.2090
	-20.7558	13.4743	21.6941	220.3132	65.9335	80.6082
	-15.4973	-15.7068	12.1144	94.4662	80.9923	202.8318
	-17.4698	-14.2537	13.6515	226.5785	41.1461	236.5799
	-23.6398	25.8943	14.1201	97.6195	129.5307	219.4126
	-5.7310	6.1682	20.9800	113.8765	173.2833	55.0404
	11.8077	-12.7905	-14.4961	185.7656	145.8530	51.2807
	-20.0611	13.5858	-17.1521	190.4175	131.2986	143.2178
	3.6438	-0.1009	16.4230	305.1218	90.3311	166.1421
	-23.4891	-26.3935	7.8966	218.0596	61.0490	12.5808
	-9.1859	-5.9194	-12.0697	345.0164	52.3347	263.8394
	7.8566	-14.8655	-12.9457	253.2672	120.9112	85.5805
	2.5736	-1.3456	5.6841	50.0841	84.9143	112.1192
	26.8056	24.5796	-11.1733	151.8757	66.8462	134.8107
	-10.8098	17.8599	9.9673	355.0984	156.2446	155.0440
	-26.0662	4.5404	-22.2906	201.3841	26.1866	307.6653
	-14.2642	8.8262	12.9573	98.9354	69.6611	69.7560
	-15.7715	11.0543	-5.3540	63.9039	104.1500	9.0366
	12.2318	27.0303	5.3769	99.4152	87.2059	169.9212
	0.6562	-3.6929	13.5931	122.9311	139.6964	93.7168
	-26.8485	-19.7767	-22.0819	120.6174	133.0617	117.5708
	-12.1719	25.4250	10.3345	264.3170	27.7353	76.4711
	15.9280	11.0936	-16.7815	179.7073	73.8294	137.0417
	11.2218	14.8527	-18.3877	226.2172	88.2011	8.8376
	16.3767	13.1759	16.4682	21.3980	105.9482	147.4557
	6.9178	27.1117	-20.1499	151.4043	29.2920	128.8071
	21.4088	-24.8973	9.0835	301.5103	113.6528	288.6829
	-23.4986	-20.5217	6.2194	39.8440	94.8533	264.5092
	13.3667	-1.3028	10.7040	26.9695	93.1207	287.9394
	-12.4675	-5.2158	13.9065	4.4883	64.8621	241.3615
	-21.1749	17.5504	9.1662	4.0198	105.8886	32.9461
	-8.1963	17.9253	18.4741	294.7870	139.9249	342.7091
	14.1055	1.1526	-14.3169	284.7961	139.6671	118.3793
	-21.8458	11.6976	4.0506	252.8272	141.2158	189.4555
	-3.6191	-19.6862	12.8797	164.4484	45.6084	269.8798
	-8.8786	26.7168	-8.0465	3.2905	101.0950	274.5230
	11.2169	-10.9818	6.4956	25.2476	158.8234	321.3426
	7.2528	23.6443	-9.5915	172.2686	54.9370	102.9227
	-14.3238	2.7919	-8.9750	255.5094	126.5081	133.4370
	1.9747	-26.0242	18.1668	326.4445	87.6935	91.9485
	21.7105	-19.8838	3.9330	97.8988	114.4418	16.8462
	-18.3458	15.5131	-9.7460	248.7676	77.9965	266.7806
	26.0557	17.8921	19.2753	119.4779	92.3871	339.9765
	11.0759	19.5139	9.0220	104.3678	102.3302	46.6893
	-23.2377	-23.1780	-6.1572	97.0172	128.0103	127.2083
	-25.8525	-21.1142	3.0406	316.1017	50.1861	16.3765
	-16.9246	0.8703	22.2035	350.7082	52.4822	306.8593
	1.6950	23.2579	-21.6236	163.8309	113.7921	148.6080
	25.4084	11.5068	-4.7103	293.5529	101.3646	100.9049
	22.9014	16.8625	13.9176	184.3578	139.0742	238.6950
	-22.3023	-4.1305	14.9849	295.5725	87.3545	112.4685
	1.3961	-3.0786	1.0636	220.5555	63.4629	132.2214
	11.6329	-17.8456	3.3798	83.2686	63.7077	295.5736
	-8.2743	17.2540	12.9875	21.3141	26.9290	147.0209
	-21.5169	6.8595	-4.5937	108.6523	88.0362	359.5617
	5.7538	-0.9313	-14.5727	60.7821	175.8358	4.8254
	22.9248	17.0618	-16.8075	301.6795	2.8897	247.3965
	-18.1248	15.8561	15.5933	18.2803	65.5345	72.0411
	-20.0361	23.4148	-20.1376	319.2537	72.3688	185.3531
	1.5404	-6.3461	18.0556	186.8399	98.5138	227.3711
	-15.9175	-5.1962	-14.2966	131.0688	113.7316	271.2309
	15.0705	8.9250	11.5647	12.8803	73.6058	75.5684
	-15.6994	-3.2207	-3.3425	306.3250	103.5528	245.0317
	19.4547	3.6117	-7.4310	188.6078	105.7609	49.0629
	12.5051	12.6453	-7.4792	291.6433	20.3465	154.2191
	13.1601	-8.8407	13.4311	254.2837	43.8350	87.4184
	1.0528	-15.2078	-9.0484	248.8979	130.5572	183.1431
	-22.5032	-3.2639	3.1337	85.6992	22.7044	103.2513
	-1.8052	-22.8953	10.0795	236.7479	62.8592	36.2379
	-13.0052	10.4905	4.0476	122.7404	83.9178	9.2251
	11.9919	-6.0648	20.0981	272.5533	85.5481	212.2614
	4.1229	-17.1748	-17.9961	338.9952	52.7971	303.9990
	20.7359	2.3642	-17.1338	174.4684	164.9361	149.7632
	14.4717	-25.3982	20.1312	329.9077	102.1014	70.3299
	-19.1825	5.1261	-13.4692	43.4433	141.4642	164.2723
	-21.9123	-20.0646	12.7962	23.3640	104.5665	274.0993
	18.2285	-10.9115	15.6180	101.6115	125.4106	11.7536
	-1.3874	17.6486	3.8592	158.9987	155.9561	63.9976
	0.1597	19.0772	-11.5034	355.5894	72.0054	66.0107
	-23.6674	22.6410	-4.2478	216.0624	127.4510	271.6515
	3.3045	-3.6437	14.2394	83.8414	139.7393	66.4240
	13.0455	-26.4862	-5.6043	2.4833	51.8334	326.7406
	-24.4845	-26.1247	-11.1079	199.1241	103.1160	7.9951
	9.3449	3.7740	-1.9575	321.3594	42.8065	78.6962
	-2.8158	-11.9400	-17.6250	95.2717	107.6720	229.9694
	19.7710	-1.2699	13.7764	45.8432	57.0475	224.9605
	14.7754	24.9496	6.7919	335.7269	85.6287	355.6090
	-11.2846	7.3177	-5.3081	347.5411	76.0835	137.4040
	-26.5146	20.2773	-20.1952	277.4985	7.2158	79.1528
	1.0919	-9.2897	0.2204	31.9042	103.5238	6.3315
	-24.8673	20.6237	-2.3017	175.1335	131.2373	94.2269
	13.2790	-5.0621	22.1636	19.6005	123.8418	320.1423
	-7.7740	7.5132	-14.5395	49.1011	62.9660	162.6646
	-13.8060	-17.8473	-11.2393	15.2974	126.2341	175.6427
	2.7439	0.9399	-3.4375	317.6896	128.4388	215.1960
	11.1213	19.3199	10.8809	338.2310	43.5993	25.9721
	13.4895	-13.8314	-19.3577	239.4664	20.8810	192.8380
	18.5062	21.9894	-3.6111	195.1910	143.3147	183.0811
	-20.3984	-19.6602	9.8249	46.0338	90.6723	47.3018
	-17.7521	-9.7597	0.3785	66.1629	59.0187	295.4869
	-9.6935	3.2015	18.0770	107.7530	99.6553	83.8943
	-24.8637	-11.0515	-6.8292	3.4730	84.7430	342.1048
	-23.5422	19.4150	-15.0117	192.4142	145.3737	87.4902
	16.1246	-0.1680	-15.6211	96.2881	112.7529	224.7214
	2.0710	7.5812	-2.9986	21.4752	135.0912	139.9555
	22.2244	-25.1305	-22.3983	117.8043	132.2998	100.0514
	-5.5426	-9.3602	3.9892	101.8399	109.5379	71.9625
	-14.2366	4.0069	9.4939	126.2932	59.8489	137.5917
	-20.1665	-1.5625	-8.0984	124.0060	72.1633	244.0925
	24.8500	-6.9714	17.9925	245.4149	95.5948	189.1602
	22.6108	-8.5036	19.5055	157.5023	114.8739	243.4002
	-21.4801	9.9193	-0.5545	221.8661	124.6923	307.6673
	4.9520	-23.1334	-20.5232	239.2728	61.0994	343.6652
	19.8280	-14.8294	20.6731	279.2355	24.3620	143.7667
	-2.8210	11.8350	-18.7949	196.8895	90.9462	196.6084
	16.6106	-16.6567	21.5083	106.3156	76.8576	161.3387
	0.3715	25.6022	1.9563	118.6230	53.2892	144.6259
	-7.2975	25.2629	4.3118	161.5542	136.8946	118.5646
	8.1595	-21.6623	-9.2793	14.9038	127.2076	263.8445
	-27.0016	-9.0540	4.5030	345.2698	76.0858	297.2514
	2.3233	-11.5222	18.7562	165.3340	54.0810	219.7341
	-9.5373	-0.2562	-21.8889	186.5369	76.6303	47.2110
	-5.3713	9.3264	-11.1028	343.5930	90.2389	239.3126
	26.7859	3.3201	9.7356	302.5388	50.7635	234.7826
	-1.5914	9.4544	12.3153	246.3730	59.2211	33.2729
	-25.1192	16.6705	-19.3714	94.2264	46.8926	233.8832
	21.5435	25.8579	-21.9505	279.1093	80.2942	3.2806
	-14.7185	-24.0630	16.6927	265.8197	86.2382	184.5872
	8.0566	-8.5070	12.3979	274.4619	41.8720	344.4790
	-22.7096	23.8224	17.6275	15.6773	124.7998	175.3190
	-14.6035	-6.7736	19.7500	333.7935	55.7661	184.8410
	-15.7940	10.2470	-0.0010	255.4543	34.5502	108.6950
	5.4258	-25.1836	-19.6901	323.9721	117.4563	123.4376
	-11.1485	-22.9201	18.6640	77.2804	82.1210	69.8185
	-19.7769	-21.2398	-18.3618	22.0149	45.0801	174.6869
	-11.7753	10.2277	-1.4925	118.1583	75.4760	302.2843
	9.4513	-0.8379	15.1082	257.8762	102.2875	149.8787
	-20.5569	15.5890	-18.4651	40.2910	8.4094	149.6130
	12.6944	-26.0768	-9.8375	83.6662	57.6178	44.5448
	-1.9014	17.2830	-4.3287	208.0885	65.4669	340.5897
	20.4448	-26.2817	-2.0683	145.3179	135.5279	218.3943
	21.3730	9.2602	11.4434	109.2913	39.5372	170.7933
	7.1540	3.1829	-13.8705	266.3008	135.7660	78.1605
	18.4960	1.4394	-20.8513	189.2104	146.6123	163.2056
	25.0695	-20.2717	-12.7530	204.4984	62.0923	48.6977
	-15.3692	-9.9247	10.7258	84.1564	42.7419	107.1843
	12.4556	5.1203	14.3674	209.7316	158.6984	83.3778
	4.2473	23.5526	5.0513	68.9664	41.3821	31.7061
	20.4514	12.3887	-6.2445	319.6005	155.8651	298.6838
	25.7981	-12.8626	-18.6677	13.6566	108.1472	114.6732
	6.4658	-24.1116	-0.8672	239.2609	77.7671	125.6022
	-13.9190	11.6882	12.8132	190.8982	146.9442	112.6036
	9.4060	11.0277	8.9711	303.6942	66.8369	82.6769
	-10.2178	0.9514	-9.7764	127.9736	130.4145	168.5580
	5.9629	4.0796	19.5172	302.3855	93.8868	103.6134
	-26.5073	-20.3969	-3.9501	52.4287	64.6269	298.1335
	4.2269	-3.4187	-2.7454	138.0340	38.4199	352.3124
	-16.4295	-15.7761	-10.5111	96.9936	108.9488	251.9629
	-19.5944	20.8632	-16.6024	314.3290	97.3952	225.4226
	9.4584	-10.2479	-0.3185	274.2714	150.1281	282.5813
	-20.6313	-3.6846	5.8048	180.3703	40.0002	339.7234
	-1.1295	0.6594	18.6505	294.1022	48.1765	263.4150
	-25.6248	-13.5509	8.1322	153.7571	68.9429	338.4210
	15.1630	11.3439	7.4522	291.6026	71.6699	99.0330
	-17.1305	25.8108	16.0621	70.4698	67.6619	33.9473
	3.5994	-12.4067	18.0385	103.2437	108.1323	201.7345
	21.5700	11.3121	18.6539	257.4645	75.9326	151.3808
	-14.8807	-26.3022	-21.2731	64.5559	32.6088	144.2537
	4.2995	25.5428	-21.1732	122.3290	76.7786	71.4976
	10.7056	-12.7491	-2.8385	74.9279	56.2248	21.6490
	6.5329	-7.4246	-8.8886	256.8246	85.2071	234.5532
	-6.6061	26.5267	-0.6676	34.5746	86.8731	17.4800
	-14.3777	-19.3774	-6.5885	275.9995	138.2039	226.9518
	8.0010	11.3041	10.5958	334.7060	21.1742	88.4432
	-9.9644	10.2298	-17.7524	222.4817	146.1578	276.6701
	-25.9152	0.0615	-14.8194	283.6734	53.3894	195.4304
	-3.8825	23.1236	3.5046	3.4320	86.4501	336.9019
	24.9989	-0.6889	-18.8566	233.4780	49.9655	261.6756
	21.0808	9.0565	4.2008	86.2434	131.8341	356.0423
	3.7014	-18.1481	-3.1723	169.2602	101.8207	355.4402
	6.3090	-7.2998	-4.4958	173.8936	56.6457	315.5860
	-21.9369	3.6617	2.6269	258.8399	93.5513	185.2119
	20.1698	-20.5040	-5.8565	201.7040	68.9316	303.0681
	-13.3173	8.7555	-15.9729	55.4346	74.3528	349.5020
	3.5190	7.8751	2.4002	205.5272	141.9192	299.0556
	24.5684	-21.2055	-17.3927	27.2284	109.4186	138.2583
	-27.1767	-9.9044	6.6657	279.8940	128.7505	136.4028
	3.7060	16.7118	-15.1726	330.7080	18.5314	266.2550
	-17.0981	16.5878	-17.6821	270.5339	79.3648	229.5100
	-2.8739	17.7251	-5.2504	281.5219	111.1213	265.8302
	5.0305	-24.3775	8.2717	317.7845	70.6923	108.2881
	-26.0340	19.5208	-10.3342	98.2760	131.3548	310.1980
	12.4118	1.4135	15.5886	227.5290	101.0718	10.8354
	1.1052	-23.5010	12.9124	265.2021	95.3956	91.8180
	-24.1332	23.5640	-2.0600	31.2044	30.4575	76.4295
	26.7541	14.8765	1.4598	64.5530	37.5528	103.3503
	19.1029	25.5047	13.0613	23.4983	116.6695	6.0260
	20.8483	-20.7639	9.2057	253.7098	12.7661	70.2200
	20.2059	20.6381	7.9519	160.4192	139.8907	146.9722
	7.0415	-1.9749	-1.4160	81.0051	68.5516	63.0267
	-12.4926	16.3939	-10.2067	233.7036	176.2735	218.4570
	-20.5118	-5.4326	-13.5470	161.2985	112.8750	52.6771
	-15.5670	-19.2779	11.7195	329.5781	104.0231	25.9701
	-26.7379	-26.2604	-7.7295	84.5048	21.9088	46.7585
	-24.1283	-22.7670	-19.5519	306.7677	91.6226	184.2693
	-23.6006	15.3118	-15.6963	103.0389	62.5564	327.1400
	15.4948	9.5897	0.6463	135.5583	29.8046	170.2315
	-14.5607	13.4389	-16.5444	303.9669	81.9847	310.5954
	23.6611	3.0322	-20.8130	165.7110	137.1872	38.6974
	-2.1625	16.6807	1.8495	156.7389	35.3382	99.0791
	14.4731	22.8702	7.1436	19.1153	126.7247	139.3264
	-19.3465	-6.4773	18.2239	21.6097	130.4338	117.7095
	-17.7113	-2.2018	16.7025	283.4504	55.5635	71.3397
	-22.5182	21.4816	-4.5395	127.6159	15.7207	73.9672
	5.8324	6.9608	12.5171	142.7496	124.9668	20.2050
	-6.4954	6.0829	13.6380	26.8549	84.0321	294.3703
	-24.0221	-11.7750	-8.2916	263.8100	96.8551	204.0499
	-1.3623	7.3671	2.9881	136.1909	60.8670	280.2844
	-13.2690	18.3712	-21.4813	175.9246	65.6435	344.7518
	-23.7625	6.2805	-22.1678	121.1099	77.7927	130.2816
	25.0258	-19.7203	11.1956	347.2857	31.1026	296.1830
	18.5217	21.0790	-3.3168	219.4383	24.9860	75.7863
	-6.2790	13.2220	-20.0922	129.1273	89.8632	217.7594
	-27.4028	-10.6743	-4.9659	241.2034	141.4114	56.4278
	-12.6669	1.6012	-9.6310	122.8228	42.2563	152.2103
	-7.0639	-3.9241	-21.0051	268.6690	92.2971	35.0720
	25.3055	12.4606	-0.4257	178.7468	18.6814	125.5321
	22.1637	-18.9871	8.9946	91.8665	77.0073	14.8091
	-7.4888	-0.0802	4.3666	124.3557	63.7859	344.6814
	10.9664	-15.8884	-10.5398	291.0022	73.5195	24.7961
	2.0654	-13.6971	2.7271	109.3253	86.7272	312.7132
	8.3200	-6.8136	11.7466	94.5724	69.6583	25.5550
	-26.2388	-17.2596	-14.2019	118.5351	63.1560	117.9355
	-8.7774	-23.9023	-5.1179	138.5488	143.9957	9.1483
	-0.8593	16.2439	0.8935	284.0411	30.5290	160.2783
	-0.9865	7.7735	0.1715	347.8325	87.1918	106.3026
	17.4995	12.1225	13.5957	6.1004	66.6266	319.7729
	-3.2056	-26.0565	15.7052	69.0233	115.7060	123.4914
	13.8790	17.7711	19.9795	17.9576	62.6461	277.4073
	-25.4958	-20.6806	22.2392	314.7389	59.2875	101.4130
	10.7863	8.7661	7.9189	142.2039	27.1872	153.0731
	-13.4563	9.8539	-19.0684	154.4820	80.0862	139.4156
	16.3889	2.0106	21.3530	200.4732	49.9682	333.1308
	-8.0098	-13.6282	19.2878	312.8924	173.2215	112.0500
	3.7469	-4.8374	-17.9048	40.0098	89.1109	0.8191
	10.8073	-3.1428	-4.9961	346.6842	67.7557	165.4227
	12.4178	5.6276	-19.3212	185.1976	69.1948	179.6763
	-9.6342	2.3780	-13.9789	334.4428	97.6544	140.2799
	-3.7038	-21.1175	-19.3936	291.0950	71.9888	284.5983
	5.0744	22.5029	20.0964	105.4467	136.5182	257.5115
	7.2990	5.6083	-8.0582	183.4041	129.4569	222.6645
	-25.5328	-18.1164	-3.5616	172.4418	116.0725	296.6529
	-0.4545	20.3168	-3.6704	300.0024	109.6977	307.3319
	-8.5145	23.9533	-11.4750	186.6556	72.0470	47.0637
	-22.6308	-4.3609	14.0740	32.2709	29.8736	54.3512
	18.9221	-9.5291	3.3800	16.8638	79.0178	142.9435
	-16.1892	25.2420	-15.7573	35.6630	122.0870	278.6979
	9.1268	-9.0922	-13.3984	336.3758	28.0200	196.0931
	15.9862	14.0866	13.4417	180.6631	43.7138	90.6538
	18.6287	25.9969	5.7481	96.3030	127.2685	334.1130
	9.5931	25.8226	-11.0418	118.7816	114.4632	175.4846
	23.7503	18.6882	2.0226	159.0118	27.6922	170.1141
	-2.6712	16.9776	1.7058	248.2658	100.9031	328.7172
	23.4154	-10.2090	8.0581	253.0996	5.2348	266.8263
	-2.8219	20.4990	-9.6901	110.2724	79.4174	144.6450
	-13.8237	-24.7721	9.3341	306.5805	102.7102	148.1936
	1.7260	12.8601	8.7512	249.0068	16.4844	252.8764
	8.8281	-27.3292	-6.5900	359.0396	96.7084	58.0728
	-24.9151	-24.8478	-6.4663	167.1027	42.0051	259.1193
	3.7973	-0.2791	-2.3447	62.9144	123.7017	35.7586
	-10.2743	-4.6838	-2.8909	279.3978	107.7261	328.4765
	-5.1474	-20.6520	-3.0515	191.4266	54.9092	136.6506
	20.3465	-11.7037	3.4469	21.3270	118.4503	331.8698
	25.5582	-4.5578	12.3147	147.8546	139.1553	256.1895
	3.7643	9.7723	-10.2063	85.7874	127.7039	336.2158
	-20.8388	-20.1403	16.4413	236.3743	67.5040	90.0067
	27.0428	8.6203	6.7104	147.5933	49.4926	198.6013
	-0.3792	3.5552	21.4314	87.4422	93.7054	222.6748
	3.0202	20.8529	2.9425	100.7750	46.4490	122.8733
	-18.6694	21.7217	1.5763	359.6473	51.3295	316.5485
	-18.1034	-16.2081	-13.2282	221.9569	61.5777	169.8610
	-14.7745	-14.2177	-2.2873	29.6309	48.6704	290.1868
	-25.4091	9.5913	20.3158	38.5962	70.4867	43.1032
	-26.3408	-15.8632	-9.8787	313.7800	111.1491	139.1967
	-22.0973	-23.4554	-1.4340	134.1537	136.0133	25.2112
	14.7933	11.6860	13.6381	313.5715	16.6666	103.1419
	-14.9094	1.0336	2.4844	107.3467	138.9388	315.2906
	2.4761	-20.9796	-17.5678	217.2220	53.5074	160.4128
	24.8545	26.4469	4.8580	212.4692	67.8207	230.0039
	-16.7384	-9.1472	-12.1403	285.3051	80.0342	137.6943
	-14.4472	-15.0605	14.1771	231.9385	47.3367	256.1071
	-11.0063	-6.4079	16.9979	159.5245	69.5082	353.4876
	-1.1628	-6.5817	7.6235	10.5722	67.9066	168.9599
	6.1051	-9.7204	-4.0484	81.9846	102.3189	241.7694
	21.5952	25.9686	-2.5826	164.3425	115.6569	326.8715
	17.3425	-15.4108	-18.0791	290.5745	152.7000	208.3634
	-11.5229	17.8987	-5.1598	270.6016	76.7726	79.3761
	0.7119	3.5327	4.0241	359.4946	104.6850	8.6466
	14.0122	16.1595	-14.6313	132.1899	30.5404	322.7134
	1.0187	-21.0409	-15.2632	119.9995	132.8472	347.9410
	13.2556	-19.6834	-18.5625	243.0155	136.8878	339.8558
	4.4572	27.4343	14.6941	332.4001	142.5536	179.7731
	-5.3182	23.4486	1.3578	45.1490	125.1748	2.7171
	24.6061	-0.7476	10.3358	140.5269	144.5806	146.5205
	-5.8419	14.5088	-4.6911	330.0612	123.9071	21.7195
	-2.4950	-0.6927	-13.7347	341.0867	114.5874	292.7279
	5.9811	-22.8769	4.0514	264.3081	25.9973	178.0089
	0.4415	21.3075	-17.6882	80.8990	170.9566	188.5078
	21.0167	3.4177	-20.6006	58.9532	23.5469	100.2967
	-16.0487	-26.4447	-6.6634	110.3420	52.7754	354.5407
	2.3703	23.9367	16.3848	216.6813	64.0476	321.7186
	-4.5145	-1.6926	-12.0379	351.6972	87.4268	202.9837
	-20.7702	10.5886	-19.5606	138.9970	82.9998	134.2629
	3.2567	-4.6974	-21.1025	114.7579	53.8612	236.0394
	-19.8645	-8.0139	-16.5421	117.8830	125.5766	336.6296
	12.4861	1.3182	-12.5777	196.6224	80.6053	326.1838
	0.7139	1.9325	-18.5538	283.5244	144.2983	114.4927
	-14.1587	-20.1891	-1.0068	55.3601	115.3503	329.4373
	-26.8843	3.8193	-16.1929	34.9585	105.1831	135.4756
	-25.1398	-18.4481	-17.2720	87.2785	71.9900	88.9608
	17.1731	2.4023	0.9826	6.7765	52.3820	286.7994
	24.9114	-17.8973	17.5384	56.2417	127.3387	280.0643
	-11.9382	-8.3244	-15.8936	102.2954	62.4102	105.5403
	-5.8358	13.6017	6.1527	198.4227	72.1014	337.6819
	-8.0506	7.5024	-1.5171	303.9267	125.9336	174.0621
	-4.9739	-16.0509	16.7047	326.9631	163.8685	273.9416
	12.4459	-11.0991	18.3481	62.5449	129.0025	72.4585
	15.2982	-26.0603	7.1836	246.3147	66.0046	224.7013
	-16.4102	-15.3292	20.6734	357.5119	72.6554	287.8146
	-12.9394	7.6352	-7.4906	228.1222	110.6183	356.4409
	16.8145	0.8820	-16.9264	205.6882	99.7714	87.0352
	6.8682	0.2237	-22.2698	205.9053	111.2228	275.5713
	3.8858	-5.2951	-4.1914	121.1032	59.2062	254.2369
	12.2017	-20.9235	15.0782	265.4851	92.1932	305.6977
	-10.8791	22.0793	20.1194	309.8790	26.8759	3.6218
	4.2818	-15.6810	-19.6906	20.6335	89.1886	359.0900
	27.1719	17.7505	6.4978	153.0097	130.1686	26.0862
	-14.3112	-10.3675	5.0093	64.0653	87.6312	16.8834
	14.1481	17.9439	8.2038	84.0356	28.4012	234.6965
	6.3450	9.3382	5.4331	297.4248	100.6444	81.0089
	6.6366	8.4251	-16.4103	81.0749	54.1371	174.2387
	-20.1196	19.6490	13.0846	78.2346	146.2631	110.3673
	8.4676	15.5609	-6.8153	307.7377	43.2989	69.6919
	22.7783	26.4268	17.8967	306.5737	143.0622	272.4483
	-24.7769	23.0028	-19.5616	241.5746	16.7035	255.7630
	-14.7392	2.3258	8.6236	355.3357	119.0832	329.5700
	13.7012	14.3863	-2.6759	339.7611	139.3701	36.7439
	-18.3853	-6.7193	-10.2629	87.7685	58.0467	29.5693
	-5.6925	-12.9288	2.8839	29.5008	115.7863	132.1811
	26.4268	3.4136	1.6647	33.7601	56.3137	134.8713
	1.7872	15.9080	0.5833	212.2556	68.3293	199.6705
	16.2146	0.6889	-0.4940	55.2834	141.8776	40.3795
	-1.0649	-8.2912	15.6249	80.0612	167.4874	104.3070
	21.6811	11.7314	-11.4249	350.9724	122.0944	250.3440
	-11.0918	-13.1838	16.5442	52.4447	47.9893	134.6354
	0.9307	-4.9197	14.4584	317.8807	91.0095	303.3052
	17.5273	20.5832	-19.6638	32.7814	107.2564	182.8975
	-4.7048	-4.5325	2.1349	351.4506	67.1222	324.5514
	24.6808	20.5216	-6.4296	240.2591	95.9864	191.8587
	2.3161	-19.5925	14.6301	153.9258	139.8967	268.1452
	2.4353	-2.8826	9.4521	138.9291	71.3144	112.4365
	-19.6141	14.8151	-11.2581	208.2762	91.9789	68.0096
	-1.2716	24.7057	5.4507	178.6914	120.7500	312.9692
	0.1548	-12.2777	-8.9658	179.0680	118.4295	254.0304
	7.9752	19.9296	7.9617	260.1260	57.7234	9.6563
	17.7336	-4.2670	16.8171	199.8634	134.2524	103.1204
	2.5803	18.9758	-19.6037	288.9963	103.8826	160.1084
	19.8166	-0.3540	10.4057	11.0996	32.5400	34.4625
	26.0617	7.1621	-20.8955	178.0983	96.4430	274.1895
	-24.5295	-21.7773	21.6053	148.5771	28.2270	71.6992
	-17.4015	24.5307	3.9399	160.8697	138.3130	184.2281
	12.0983	-27.4952	14.0908	115.1324	74.0092	193.4600
	-8.8259	-23.6367	1.9267	209.3935	62.9773	182.4084
	12.7923	4.9020	-14.4612	260.7897	11.1966	77.7327
	7.1185	10.8165	10.1087	138.2666	139.2901	216.7582
	-9.5441	7.5851	8.1510	123.8891	124.5964	247.3866
	3.0680	-17.4542	-12.6541	349.1079	128.5377	211.9026
	-14.1247	-16.4584	5.8020	53.7513	124.6531	226.5482
	-3.0138	-9.9999	-20.4359	25.0380	45.5143	76.2591
	4.9084	21.4237	21.2569	338.2213	105.1733	58.0067
	23.7048	2.5609	17.0102	43.6234	63.5137	57.9488
	-14.2702	20.8795	-5.1633	14.5631	84.4628	187.5707
	-5.4193	-11.3365	-19.6411	242.9941	79.4239	49.4592
	5.2550	19.7387	-4.7723	265.4526	28.1425	12.3708
	-10.3158	-26.8675	-22.0876	225.5047	8.9841	205.7293
	-8.8441	18.4001	8.6073	204.1014	112.7509	225.2787
	-8.5715	-23.6077	14.7870	329.0560	81.4558	75.1789
	-19.4766	-17.4070	1.4217	180.2350	47.9909	286.5163
	-25.0979	9.5730	12.6735	204.5530	132.7512	334.2122
	22.6252	-10.9548	-7.1472	175.6272	116.8337	24.3578
	19.3504	-1.8576	14.0696	201.5007	73.4227	53.7086
	24.2200	17.4721	-8.3076	50.1039	30.2761	133.7076
	-5.6436	12.3531	14.4531	284.2890	113.0510	23.6407
	24.8624	23.8531	18.1741	350.7666	143.3114	245.2437
	19.2068	27.3053	-15.4722	201.1442	45.7147	208.9168
	1.0907	-4.0633	-18.0402	28.8109	61.0255	50.4764
	-22.0775	1.0103	9.6175	210.1660	34.2606	272.8480
	24.3770	-0.1516	11.9364	334.7965	41.2767	40.0412
	-8.1218	1.4560	20.7564	272.9707	89.7944	193.8293
	-17.9022	-18.8638	-7.2442	292.4213	103.4009	234.7985
	-10.0896	-2.6168	1.3462	5.6785	95.3002	226.4034
	10.4824	-19.5805	-20.2660	92.0427	139.6017	46.7891
	-26.5626	-12.4602	15.6428	18.2848	120.0066	281.1979
	19.7351	-5.7150	-15.0770	1.1113	46.8279	207.7483
	-4.0581	-7.8454	13.4356	148.7562	52.1104	268.5937
	-13.0502	-19.8812	-0.6689	138.9249	162.7255	287.7517
	-20.5732	19.2802	-3.9512	174.5894	31.2192	294.4478
	-10.7307	-17.0143	20.6538	228.4452	99.2992	58.5882
	-24.3460	-2.6590	-3.0510	191.1062	102.8258	285.8156
	-2.8194	2.2524	6.2095	171.7219	97.0179	64.3355
	-18.4286	4.7019	-8.3450	338.1337	42.4410	280.7754
	-20.4147	-11.8895	1.6052	72.4236	98.5142	243.3389
	-12.5822	-21.3830	12.6855	56.9416	111.5955	3.2679
	-18.5820	-5.1534	-3.4246	13.0264	83.4317	179.9933
	25.4229	13.5928	-11.0762	260.4973	98.0364	135.0818
	13.2290	-13.3318	0.5380	30.6850	165.6689	129.1035
	-13.0054	19.2529	15.0723	246.3901	86.0386	85.1017
	25.7465	-9.6872	7.5321	131.6301	92.7832	193.5300
	-18.1863	7.4242	-10.1133	137.3078	172.5082	312.5653
	9.7825	19.9285	21.4071	148.4001	116.6139	180.1414
	-3.6897	7.1221	8.7168	213.2396	124.4483	69.1497
	-19.8520	-9.1871	-20.1070	5.8909	94.7528	281.4922
	5.0606	9.3100	9.5571	45.2579	129.4702	150.4917
	-19.7876	3.4584	-0.7042	148.1711	61.2973	309.5373
	-22.0516	8.2952	-3.0873	38.6572	94.8642	173.3761
	15.7090	-11.7702	16.1069	227.1798	99.1037	59.5623
	3.7669	-7.7224	-21.0035	83.9260	57.1228	280.4648
	0.7880	-22.8551	-21.2418	145.4318	58.3777	6.9003
	-1.3712	-1.1889	-6.2310	303.4517	41.1410	325.4823
	-20.1684	-11.8942	-18.7536	308.8180	129.0850	187.5512
	15.1769	-1.3461	-12.0491	152.3597	132.4092	123.3683
	15.9399	-2.2777	-0.0091	247.3804	105.9092	238.1459
	8.0874	8.3643	-21.3703	349.9262	23.4301	9.2173
	1.2586	20.9827	14.5402	174.5226	118.0753	341.5317
	11.3335	-9.9990	-8.5819	222.6573	113.2829	216.4068
	11.3640	22.2032	7.7482	58.1774	113.1348	17.5370
	-9.1226	1.6817	5.1389	353.5531	61.7460	106.1031
	21.1611	16.3929	11.5156	246.0698	122.0843	55.8588
	-8.9187	3.6941	18.2475	39.0990	87.8857	65.9155
	-0.8167	-27.2325	-21.5028	58.8656	16.7415	244.8681
	-18.5122	2.4813	3.6811	47.3831	160.3826	108.7262
	-7.5696	19.4718	-5.5073	227.1207	126.3715	162.0635
	-3.3355	-26.7706	19.7438	80.5108	57.9337	95.7471
	-11.4959	22.3322	-0.1488	81.0004	130.0084	357.0004
	-11.2546	11.8533	-5.3494	52.9851	130.3228	186.8418
	8.1263	-19.9604	4.8817	73.4527	81.1117	26.9200
	-17.0111	9.7576	-14.1086	160.2568	37.1884	79.4558
	22.6646	15.9363	-0.9645	116.2057	19.3407	283.8300
	-12.8532	-11.2694	-17.6232	153.3697	53.5657	306.8358
	20.0204	-18.1146	-15.4353	60.0711	73.7363	221.0110
	11.1716	18.4028	-7.9536	107.8341	122.2505	329.4208
	-5.9896	0.7664	-17.7393	169.5696	168.4962	322.2609
	-23.6809	13.3664	16.5505	259.3234	128.8803	351.3758
	-10.6439	-10.0630	17.5936	341.3604	64.2909	237.4391
	-21.3764	-24.7201	8.3681	130.8448	103.9344	138.6890
	19.3646	-6.6736	-14.2624	169.4802	151.7602	96.1747
	-0.6692	-24.5721	-11.3177	76.2589	21.6752	83.8962
	-19.1965	-5.9307	10.9352	274.6976	137.3487	201.0821
	-9.0159	-0.3440	-1.0672	169.3813	38.4276	64.5641
	-26.8293	-17.1966	15.8132	102.5594	107.0773	318.1286
	0.6842	-11.2505	-14.3813	358.1809	78.6238	283.5592
	-22.0394	15.8349	-0.9223	291.8811	64.0985	62.7378
	0.8565	14.7339	-10.5299	288.5950	117.2102	286.6428
	-15.0195	14.5025	15.0294	15.8951	28.6340	106.1979
	-18.2929	15.6221	13.8370	117.2836	119.9048	27.2366
	-0.5377	-9.1118	-15.8751	189.7288	81.3364	317.5770
	-2.9260	4.9488	-19.9466	140.2390	54.8850	43.7974
	-3.9894	-10.0059	18.3988	143.5616	147.9006	177.7619
	25.1070	-19.1691	17.8837	59.1393	68.4802	262.6928
	-9.4752	-23.8060	20.5722	324.0666	118.6199	186.9583
	-16.2028	-0.7806	2.9430	55.3671	49.3004	239.9324
	-12.9816	-19.0340	12.6352	329.6068	143.3150	301.8900
	-23.1755	8.2899	21.2789	60.9323	60.1825	138.2686
	-1.7393	0.4755	-19.4875	166.1122	155.2137	185.0169
	-0.2327	-1.9137	-22.2529	147.1985	65.2798	2.1882
	-0.9805	-3.7540	2.8938	159.3940	47.1680	117.6998
	15.5839	17.6563	0.7697	217.2611	154.1571	74.5914
	0.3283	18.6051	0.5559	223.9221	94.4541	272.2019
	-14.4522	0.6249	-12.7478	203.4017	147.2252	117.8667
	22.6979	-22.6424	22.2313	238.4942	23.3443	27.8247
	19.7332	20.2344	8.7835	256.0209	123.4540	8.5718
	-4.9590	-18.6692	-20.4179	29.8101	64.6435	6.6671
	3.1857	6.8883	8.5436	235.0738	82.6198	351.1036
	13.6528	-4.8321	-15.4259	123.8742	95.1679	137.1294
	19.7815	-20.6887	6.8795	148.0024	70.4168	244.9794
	10.8517	-17.4904	-7.2255	290.9666	173.7948	297.2720
	-13.3933	26.7712	0.2065	59.7222	102.0627	66.3486
	-23.9806	-13.9701	21.0522	148.8949	130.8386	128.1463
	-7.7525	-7.7237	20.2676	331.1240	69.9939	130.6297
	19.5796	-18.6663	12.7388	109.3746	32.2958	145.7207
	-12.8148	-16.5810	4.5101	286.8062	40.7770	109.5365
	11.4363	0.9781	2.4820	250.0175	57.5477	205.5226
	20.4671	16.2640	-2.5431	328.4338	34.0499	189.8088
	-27.4460	-18.5659	12.6238	176.8280	107.0506	59.0809
	-18.5851	-6.5896	-19.4604	136.7818	91.5030	153.0434
	21.8516	-24.2683	-16.7932	10.4010	145.2546	182.2119
	12.8656	24.7402	18.7693	181.5644	127.0626	26.5150
	14.2930	11.9845	-0.7077	221.5967	92.6807	211.8753
	-1.4120	19.7393	19.9218	211.7797	63.5573	263.0994
	-7.4040	-20.5967	-8.6408	358.5656	82.8891	34.4216
	15.5034	-23.0616	-10.2726	327.6036	113.3245	1.9306
	8.2332	23.9990	-10.7393	19.7840	81.9603	225.6420
	-18.1943	-22.4400	11.5927	46.7982	133.5497	195.8618
	-11.5187	13.3992	18.7268	227.3674	75.1684	300.9320
	6.3959	5.6605	6.9189	286.0666	104.6843	27.1315
	5.0883	-21.6063	13.8303	267.4505	111.8589	287.7796
	20.9846	15.7847	19.7696	62.0188	120.2163	346.8551
	26.7886	-6.1745	-12.9443	202.6148	49.1755	179.7056
	3.9981	-20.5910	5.8353	201.2556	168.4568	214.4079
	13.5623	-11.9841	1.7697	26.8733	119.8679	301.7333
	-3.9951	-7.7348	13.9863	232.4205	119.3324	239.2950
	22.7284	-26.9721	0.8769	151.0877	16.0232	11.4484
	16.5128	0.4553	-20.5415	114.0169	78.3656	1.6770
	-19.8814	11.3261	-3.4061	278.6019	60.9913	277.8737
	-26.7522	10.5461	-20.9992	63.2765	90.9975	97.5237
	13.8305	10.7015	-18.5908	292.5121	124.6883	236.7945
	-18.5930	-25.1951	17.4061	193.4399	91.8659	158.3334
	-21.2628	3.2177	-19.7622	213.2517	133.5320	277.7879
	21.4901	3.4351	18.1486	192.0110	144.2777	271.9721
	-21.9436	25.0602	-6.2067	356.6964	144.3123	345.1439
	1.9761	17.6053	4.4324	159.9051	95.6221	314.8850
	-10.7411	-10.2189	21.4833	164.7290	74.9716	241.9132
	-13.5119	-14.7704	0.3614	247.4118	104.2612	103.6656
	-22.0675	-13.2474	11.0137	277.4322	35.2861	158.7258
	-0.6249	1.7700	-1.0583	64.1489	94.5519	305.6860
	5.6950	-8.3047	3.1652	115.0229	97.0390	296.2685
	-24.0702	6.9832	11.1406	312.4068	59.6865	313.1895
	-2.3031	-7.3280	-1.0987	342.3581	13.8478	142.3012
	23.3515	-5.2022	-1.4718	328.4152	119.6179	102.1221
	10.9632	4.9170	-11.2944	238.1676	96.8792	64.2054
	3.6673	5.1034	2.9977	99.3292	153.1749	140.7226
	-3.6122	12.2620	3.9818	154.7662	7.8144	270.6346
	-21.7792	-14.7000	-1.8240	101.6508	101.6125	53.8424
	9.4497	0.1416	18.5901	58.8484	95.7477	120.6021
	1.4485	-22.4477	-16.3368	240.9042	107.5747	127.1797
	-12.6399	26.3271	13.3312	241.9692	116.3943	328.6449
	18.2883	5.7837	-3.4375	134.6033	30.3577	306.9300
	21.2997	-10.0833	22.1031	357.9214	84.4107	250.0264
	-19.4314	25.9762	21.3390	62.2244	58.5629	135.9814
	11.5451	-17.5401	13.5242	120.3786	81.2046	189.2036
	19.3020	-0.6229	0.4667	106.3022	87.2424	323.3887
	9.3431	12.4736	-18.3661	99.9248	40.1490	349.2532
	-13.8688	11.9139	-10.1322	272.2333	139.5586	189.0440
	10.1752	-25.2843	-10.8853	234.3762	41.4571	300.3848
	19.9549	-10.6733	-8.1464	90.9215	97.8510	201.2668
	17.7815	-16.8045	-9.9200	214.2228	108.3733	234.6147
	-14.9763	22.2650	-2.0133	84.0222	137.6876	82.7180
	25.6891	-1.1949	-13.5047	348.4877	42.7787	207.2413
	7.7926	19.8234	-3.2398	319.6744	128.3338	217.4826
	-24.0900	-10.5731	-16.1417	132.0221	55.5470	101.4287
	21.1733	-22.2361	9.9062	76.2143	11.2900	359.1008
	3.6067	-27.1171	-12.8003	112.9725	95.7673	184.1772
	-20.0356	-7.5649	15.0967	317.8214	89.9923	286.9785
	21.3811	-10.0962	18.1084	278.7840	148.8924	65.2711
	-23.6004	4.6431	12.9255	25.7986	22.8617	73.9597
	-5.6519	8.0103	5.5880	10.6520	145.4453	118.7078
	-14.8543	13.8358	-18.6937	99.1918	119.6849	129.7987
	0.0638	24.5480	13.7389	165.1991	135.2164	330.6979
	-12.5480	18.4832	7.1631	37.7405	80.5894	98.3922
	15.4589	-16.4980	1.1088	22.1887	117.9850	232.8598
	-21.0697	-24.9355	1.4739	359.7786	122.2146	291.6710
	22.8833	-26.4763	-15.4640	41.8602	22.8877	222.8830
	5.8137	0.5639	12.4154	183.0867	33.0761	111.6119
	2.5276	-25.3240	19.7802	187.1225	18.4522	80.4577
	11.6887	-27.1948	-14.9234	166.8909	126.6566	44.7840
	-20.0488	16.5777	14.5673	310.5832	89.4581	301.8098
	-13.1025	-6.2426	4.2627	39.0518	58.5486	154.7767
	17.0070	8.7814	-4.0550	314.3251	85.2057	224.5885
	-8.4016	-2.1671	-3.3629	213.9727	114.2583	279.2871
	10.3843	17.1730	-12.2553	38.1565	82.2648	328.2566
	6.4475	19.6761	-6.7780	270.0475	1.9093	351.9446
	-23.8548	23.8187	14.3405	244.3763	172.7266	110.2350
	7.0900	27.4554	-17.3423	294.6073	41.4862	344.3793
	10.7232	-18.3090	-16.9625	131.9368	135.0124	144.5455
	3.5964	-17.3298	-19.2971	172.9089	151.6272	338.8820
	-9.4453	20.1017	-16.4741	229.1738	142.3547	130.4951
	-16.1806	24.9711	-5.3720	202.9109	161.7872	248.4306
	-12.8219	17.7934	-20.6925	260.5641	122.3597	54.3322
	-17.7148	-0.4566	-1.9626	101.0087	157.2186	300.6650
	-2.5243	-20.3959	-6.4841	291.1683	27.5271	332.1511
	18.7143	5.9824	-21.6040	143.6735	106.8132	214.7268
	14.0666	-20.6777	-12.7876	66.9359	154.7824	331.7818
	-17.8329	-1.4567	0.6149	58.9268	138.7758	222.9632
	3.4581	14.0267	20.2754	155.8683	112.3125	166.7564
	-14.0034	26.2341	16.3246	205.6643	60.2724	120.0198
	-12.5209	-21.6774	-3.0748	335.2407	15.8358	218.7959
	24.5350	-2.2572	-18.6835	334.8453	18.5306	123.2449
	10.1077	6.4177	11.6082	75.2687	140.2496	20.4187
	11.8139	27.4927	-17.0725	142.1114	91.6426	125.6572
	-13.8657	-8.3055	4.8589	331.4381	100.0104	12.7506
	-17.1171	-13.9834	-13.9555	294.6300	160.0162	207.3668
	-23.7383	-16.1011	-22.3094	61.3923	57.8091	245.6674
	5.4126	-9.8922	-13.9877	106.8594	136.2417	276.3010
	27.4081	-18.6084	11.1326	81.3754	155.7799	24.7641
	-24.4334	18.6209	-19.1860	204.5033	91.8935	241.0686
	-0.8255	-24.0148	14.6321	320.1031	112.2080	68.5390
	4.6996	17.9661	17.3914	306.4713	98.4901	235.9325
	-6.0717	-11.1688	19.0780	302.5390	44.1879	264.3570
	-20.4293	-1.6975	1.4064	275.0001	70.7345	140.2488
	-5.5833	22.9343	21.7338	215.2786	70.6093	216.5933
	-3.5534	-3.7050	14.4112	56.3982	103.2036	58.7416
	-17.9234	7.6627	-7.3610	47.5699	101.4112	336.7460
	15.3177	3.1425	11.7890	100.3191	51.8739	31.8647
	-15.3856	18.2901	13.5460	89.0865	84.5321	290.0466
	9.4871	9.4729	0.3939	344.3224	77.5690	139.6473
	22.6713	-16.4472	-16.7945	24.8322	117.4606	344.9719
	5.6085	-25.0150	12.7888	129.1354	41.0069	279.3343
	5.7694	9.6786	2.6006	2.2077	125.9707	30.9071
	-18.5474	-8.8596	8.4891	250.7320	58.7414	109.0390
	10.7318	26.2079	-8.0064	208.0617	56.5528	114.1294
	-13.6054	11.3332	-5.2319	344.9565	34.0809	114.1468
	-10.9401	7.2853	-12.1555	83.6011	47.0563	0.3153
	-9.3519	-17.7893	-8.8087	296.9385	24.7289	134.2619
	-25.8632	-26.3354	17.0088	62.1726	36.8286	40.5225
	8.2184	-18.4087	6.4068	21.8663	35.4379	131.0953
	-6.1428	-25.4017	-0.8585	76.0834	52.4579	210.9955
	-13.5654	2.4112	-5.5805	165.3739	163.4037	268.9265
	-1.1836	-21.3428	-9.3045	209.1184	63.1935	91.4781
	4.2388	16.3158	-3.3265	8.0833	172.9505	38.2702
	22.3837	-27.1631	-14.9471	129.1614	55.3527	320.6055
	14.8639	-23.8182	-19.8765	56.4314	158.5938	115.9962
	-10.0647	-12.7961	-8.7418	216.3256	16.2885	126.7715
	4.9083	11.2929	10.5902	297.1157	23.8957	114.4599
	6.1882	-20.9104	-1.7417	265.0081	58.6651	27.3391
	10.3826	-20.5109	-7.2290	44.1931	131.1705	17.4102
	-17.1685	1.9680	21.9375	242.8599	150.3732	304.2994
	3.2650	12.2852	6.5722	185.3169	99.1334	238.0517
	-11.8496	-26.2895	-0.2429	35.1358	73.8922	120.6179
	-16.3360	-8.2105	-21.1909	221.2020	80.2370	166.5147
	0.6186	-4.6513	5.6836	1.9838	95.7094	248.7567
	1.4392	15.3795	-6.5075	162.3383	79.6687	186.2034
	17.9202	-18.8745	2.3779	209.7955	47.7998	357.7816
	9.2265	4.4451	-15.3104	316.9938	68.8277	47.8667
	12.7620	24.2213	19.5500	286.0784	28.8304	16.1895
	-18.3762	26.5896	-19.3471	259.9386	153.5306	93.0067
	22.5663	-14.2603	-2.2761	19.2270	39.8682	207.2611
	-26.4562	24.2405	-4.6229	62.8009	67.9083	115.3585
	-9.9239	10.9606	4.3298	34.7336	122.9485	30.9267
	-22.8304	18.3345	12.1418	143.7002	39.2550	359.6647
	6.5657	11.1673	8.4742	317.2172	79.0707	300.0818
	-6.5977	-20.6610	-20.9699	75.3908	118.5161	7.1613
	19.0552	-5.0085	-11.9425	307.8495	55.2130	6.6408
	10.4307	-24.9259	-13.2436	237.1262	120.4371	270.6635
	0.8791	8.7139	-14.5838	84.4852	8.0386	321.7902
	8.5894	23.4512	-3.1612	281.5643	73.8677	36.3516
	15.1831	26.9159	12.8050	205.4029	153.6754	218.0135
	26.4519	-2.5284	8.0913	116.7238	85.3626	30.2354
	25.1130	8.1551	8.3524	358.2252	100.4698	250.9974
	10.4853	21.6225	15.7882	77.8771	138.8307	117.1700
	8.2634	17.1585	16.5669	240.1474	78.8071	7.2964
	-14.2389	5.1816	-4.3785	257.8202	66.9281	40.6422
	-5.5172	-23.9478	0.5976	344.4077	124.0646	295.0529
	23.7279	-0.7435	5.5624	183.0267	159.6134	274.2624
	-6.4111	10.8932	7.2498	319.1228	94.4237	187.2643
	-17.0718	-13.5182	-13.4739	242.3529	57.3837	109.5867
	-24.5223	-21.4362	-1.7481	66.4523	100.5411	232.3646
	25.1981	-16.0568	4.9036	178.0303	125.6746	3.0694
	-26.0864	14.4931	0.9911	63.0637	146.7025	26.8640
	4.3524	5.8835	-10.9833	269.7050	98.6077	347.5300
	-18.1202	-26.2347	9.6678	149.3233	98.0654	161.3888
	-7.5505	14.4181	-21.0978	352.8586	147.7818	233.3190
	-20.5224	-23.9329	-3.9266	332.1730	121.9670	204.6872
	22.6335	26.9957	-16.3536	200.9623	105.6318	168.5000
	-16.6837	10.7476	13.5951	123.2166	74.4260	336.2420
	-8.3870	8.7327	3.4073	212.4929	54.9957	174.0439
	-1.4099	0.3096	-17.2681	170.5316	65.2123	14.9265
	12.6832	-12.3297	-4.7088	320.1879	42.7221	72.0924
	6.1449	-6.5567	-15.8253	266.1099	66.2794	121.8966
	-5.8110	-2.4782	5.8115	123.8761	129.1016	177.4540
	-16.9684	17.5437	-14.6435	310.5048	123.9010	220.2409
	10.5917	21.8433	-15.5014	189.7978	51.1734	226.7093
	2.9828	-16.1524	-13.7978	113.5449	19.4444	36.3675
	-21.7635	13.8487	21.2552	60.4731	108.1927	274.7951
	7.3041	-9.8007	22.1895	167.5134	142.8265	321.3598
	15.4840	4.3539	13.4548	160.5197	43.1422	276.6401
	1.9104	-20.1023	-4.7413	57.7970	32.9381	309.5838
	-2.7479	-16.3377	15.6601	199.4396	80.2014	86.9851
	15.3600	5.0528	2.3319	43.9915	125.4273	303.0992
	-3.0118	14.6658	20.4115	162.4675	40.6000	5.5126
	-26.0346	22.4117	2.4310	129.8629	94.0407	256.9217
	-21.1300	8.1729	-12.8992	15.6485	113.0765	20.9408
	19.4370	-24.5080	-4.9598	184.3763	152.9486	156.1379
	2.2655	10.0988	5.1435	199.6579	64.7318	211.4019
	-21.3010	18.8597	-7.4805	337.9801	115.9415	120.5915
	-18.7204	11.9735	0.1138	177.4996	72.2173	182.8126
	-20.2875	-16.8005	-9.5012	142.2641	125.3342	185.3026
	7.5147	-22.8198	6.9291	82.4830	54.9249	147.7896
	-27.0540	2.7611	6.0115	307.3232	64.1606	248.5143
	-26.6344	24.0354	-9.5784	94.9303	107.3526	173.3789
	-25.5058	-24.7670	6.7631	292.9102	162.4961	328.8828
	-16.9108	22.1734	16.4085	68.6280	40.1585	225.0953
	21.2133	-21.5982	15.3490	43.1302	141.7918	92.1549
	-9.7424	-26.0435	-12.2526	65.3358	134.1609	146.7416
	-21.3656	-4.1881	14.4648	110.1101	42.2916	334.6999
	7.8567	15.7712	9.2455	2.2629	86.7244	301.6480
	-0.3355	2.3870	-8.2237	71.5527	83.0771	173.7952
	-6.1128	-13.7971	19.9698	32.6991	132.0471	229.1817
	24.0750	-10.1430	-1.1651	95.3833	138.9665	49.3129
	-20.3565	15.1672	-7.7021	279.5232	106.1146	211.3521
	27.4193	-25.5882	-22.4175	126.8425	90.8449	232.4150
	24.3209	-3.4123	-19.5021	30.0336	67.9116	62.2132
	8.9464	17.5556	-6.3906	13.0115	77.2906	354.8071
	7.6768	-4.1946	2.7378	88.0602	112.9880	105.1989
	14.8379	-10.5946	9.4572	326.9081	95.1188	196.0633
	12.0397	-2.2111	-10.2186	13.8690	57.6108	218.6726
	25.3794	-21.7330	13.6774	75.7206	141.0055	331.4096
	-23.9816	5.9644	17.5680	130.9131	94.4046	329.9152
	2.3189	-17.5903	22.3941	59.5307	87.0451	327.0077
	12.2266	7.7020	20.9876	171.3790	159.6130	351.3289
	-22.8529	-7.7228	6.7489	329.8582	14.1710	325.1753
	-18.2865	20.7387	-2.5547	85.4594	95.3827	240.2023
	-11.4500	-18.6670	-11.5212	339.6242	75.6980	197.9724
	-0.9756	-12.9601	1.8665	199.4670	121.5206	249.4889
	8.0918	20.4510	-8.7009	117.9493	71.3620	217.5799
	-3.1458	-17.1103	-7.2520	18.8950	148.4384	222.4984
	10.3600	7.2301	22.1739	317.8250	82.2235	342.1126
	-15.9787	10.5535	19.6410	299.9618	150.9049	357.6433
	15.7439	-10.6263	-12.5543	354.6687	148.5114	232.1073
	-3.8511	19.6568	-1.1557	317.6222	150.3449	140.4273
	-22.5477	11.5156	-20.2672	183.5802	9.4202	135.4793
	-5.1992	7.7320	0.2740	177.0604	124.3051	298.9160
	2.5367	-2.1694	-4.0599	0.2180	41.1705	331.4475
	-6.4706	22.3092	17.8130	226.1352	35.5909	348.9319
	-26.9944	14.1532	-16.0950	141.9682	108.5067	263.6224
	1.9215	16.4239	-14.6218	190.1612	80.7287	171.5671
	-9.9220	18.2584	-5.3130	258.6437	93.7223	329.5004
	3.8927	25.0767	-12.7713	304.0498	40.4025	116.5186
	-20.3613	-4.1766	11.6439	349.6140	40.7753	55.2012
	17.2494	27.1767	-0.1137	215.4807	28.6730	219.0675
	-20.7554	-2.0645	-1.1838	358.6293	78.5012	186.7867
	15.9512	24.3129	6.7695	175.3662	79.7205	9.5873
	-16.9391	-27.4218	-16.8546	160.6271	118.9058	257.4676
	-12.9829	-12.5265	-2.1019	57.0522	37.4945	105.7139
	4.4038	22.4486	-2.1271	328.6474	72.8507	182.7380
	14.1839	-7.9100	17.8672	7.8770	57.9879	358.3414
	15.2748	-9.7432	-3.3338	82.3238	101.3618	178.4930
	-13.9532	-24.2923	-1.9222	15.8751	109.4546	165.1835
	15.5737	-11.9442	-20.6615	120.2871	138.1269	173.0285
	6.6351	14.9863	-20.6328	31.0121	58.6948	128.7895
	-26.2518	-0.5478	2.7726	294.9269	34.3108	168.9225
	-10.1277	-21.7364	10.5422	228.1609	78.3395	200.5975
	-21.3338	-5.2989	11.0780	153.7933	108.3517	312.9742
	25.1875	7.1561	-19.6292	189.4618	29.8814	141.7979
	0.4569	9.9826	-13.5377	199.5050	118.8075	307.2492
	-8.0713	-9.4029	-20.3997	314.4794	67.2177	299.9967
	-18.5271	-15.7701	6.9846	172.9549	164.3822	237.2318
	18.5543	23.6048	-2.7088	11.7258	34.6714	24.0619
	7.2731	15.6543	5.7393	13.9796	55.9517	258.6620
	-4.2950	-2.0545	-16.8307	242.5890	14.7732	63.4770
	18.5660	-3.2906	13.4196	344.3993	33.0732	255.9844
	-19.6751	-22.6675	-20.4457	103.2887	169.2569	119.9152
	20.5034	13.5764	-9.5670	184.0217	37.6029	81.2764
	-4.8018	-7.9396	7.2367	291.5094	34.2196	115.0278
	15.2770	-23.9138	-13.3141	204.4675	32.4768	183.3403
	21.2026	5.7420	19.9034	284.6381	140.1395	190.9246
	1.5960	-1.5930	10.6996	355.1856	58.6494	96.6394
	-3.1328	20.7881	12.3888	15.3410	103.2046	70.3462
	-24.1237	-14.4773	-12.7355	326.2000	106.8927	299.0376
	2.6319	8.1781	-9.3802	221.6928	24.9648	57.9486
	-2.1390	16.0395	19.6660	122.0378	89.9142	264.1884
	14.3070	-18.3807	21.6752	173.8319	42.6099	225.7012
	18.8827	-8.9154	-10.4720	347.9252	141.1887	237.0531
	22.7015	2.3207	-12.3485	297.8259	163.8598	281.7464
	3.6172	13.3513	-8.9341	322.1355	106.4198	236.3102
	-7.6424	-1.5882	-0.3617	119.6976	54.5387	111.0258
	-10.6337	-26.9206	9.0107	160.7442	139.1326	19.6507
	-21.3922	25.1378	-2.3659	295.5081	61.0179	355.6627
	23.5077	-14.4359	14.9119	351.9669	109.0291	93.1828
	-17.1467	-13.0812	-9.9117	318.5722	105.9983	69.6030
	16.1134	-11.7293	-4.7324	39.0689	113.1206	4.8186
	5.8481	5.5174	-8.3126	336.5613	99.6626	77.8798
	-1.9147	22.2061	9.1234	193.5830	121.1874	7.0412
	-4.5329	-20.7172	-8.2651	101.9416	41.2976	283.6957
	25.8463	13.1496	20.6909	287.8913	161.3696	207.7503
	16.7448	-24.2641	16.0807	25.8884	84.4383	275.1327
	-4.0790	-12.6995	10.3990	275.9291	79.8196	174.0957
	21.6809	-9.2212	-9.2095	220.8023	68.3192	14.2208
	-9.8723	-27.4849	-3.3341	330.2452	104.1363	26.0487
	17.8709	1.6580	-14.8708	235.9368	77.9775	347.6116
	-21.2694	26.7737	9.9977	61.5654	52.2240	286.7107
	-24.6981	0.6652	-0.7948	294.2750	154.9059	34.5912
	26.8573	16.8566	3.4528	213.2103	98.2962	290.7675
	23.1361	-9.0912	4.2540	240.1702	106.7017	136.4586
	15.1254	-14.8920	3.7090	317.1329	66.7577	249.1727
	18.1218	8.1703	-0.2716	60.8504	93.0846	203.0530
	4.1889	-17.6742	8.3182	234.2342	68.4474	143.8287
	-8.7340	24.3850	0.5649	328.0813	48.2566	219.8227
	3.8792	-5.2295	-9.6353	209.6726	103.4259	55.2959
	-11.4624	-13.4708	10.1262	137.2456	31.3381	65.4527
	5.6628	-24.6117	0.2750	5.1099	132.0896	182.6496
	-16.5842	15.9359	14.1745	45.7385	54.2537	112.7394
	-19.2775	-10.6247	-2.4974	95.1225	79.1032	119.6233
	16.1782	0.9905	12.9813	180.4359	100.1485	41.3043
	-11.7690	-2.8025	-8.5497	308.1719	91.5399	199.5628
	-19.1450	8.8135	-8.0119	241.4725	47.2017	337.4853
	-22.0007	14.4700	20.0907	277.6807	123.7954	357.8620
	-19.2788	-25.6028	7.6805	214.3654	40.7880	285.0286
	-25.2600	-4.5642	-12.0471	293.4499	147.0816	320.7559
	12.6593	18.9546	-6.4842	105.5745	56.0021	36.2537
	3.0351	-8.8000	-8.3623	6.2338	81.6734	62.1941
	24.6521	-6.4062	-19.2144	167.6461	60.9719	151.2454
	26.0918	-25.6411	21.0901	293.0367	74.5309	290.0251
	-21.9684	-7.4907	-13.7345	243.9972	24.0519	185.0522
	21.3301	25.4515	-9.3835	263.6098	32.6763	54.8864
	-1.2802	-4.6349	4.1480	117.0799	158.2762	109.3286
	19.4003	-15.6963	-7.5022	133.0241	32.0914	136.5621
	-7.2600	9.9873	-6.9416	57.3810	84.1629	148.9793
	4.8558	-15.0837	16.7242	265.3595	81.0064	314.9280
	6.8359	-7.3756	-7.9256	158.2798	120.8231	294.2987
	10.8308	10.0426	-21.1308	216.4505	49.6238	67.3623
	-8.2150	4.3348	2.6511	157.4650	80.8927	345.4724
	-1.9718	-14.9137	11.8923	121.8725	8.9771	304.3725
	5.0821	-13.6631	3.9170	357.2830	118.6714	258.2567
	10.5687	6.4282	20.2394	72.0962	100.7955	208.3782
	-2.2880	-6.4676	-11.4741	303.0805	86.7711	306.3300
	4.6742	-19.7610	20.8065	237.7263	148.4966	144.9383
	-23.0891	27.2728	20.3432	241.7504	134.9264	151.4262
	19.0696	17.5498	21.7664	121.9410	98.9480	167.3908
	9.1961	-6.5423	5.5214	201.7658	69.3896	220.2786
	-13.5577	1.5119	5.8464	235.6244	151.4298	17.3749
	23.5294	-4.0748	5.6420	5.7573	44.6444	224.2877
	23.3138	-26.0608	12.6348	279.5266	106.4399	116.5603
	23.1757	-16.8111	20.7019	50.3456	115.5703	141.8363
	-23.6979	2.0450	13.1449	179.3193	86.6794	39.5626
	-7.6105	20.4833	-8.6454	77.2516	83.5664	249.9990
	24.5628	26.2986	3.1974	331.7210	63.1439	114.0597
	-11.0706	8.4339	11.1919	339.0367	44.7621	197.0618
	18.7724	-22.4353	1.9832	136.2267	92.4724	6.2766
	1.0488	-11.5328	21.1762	112.4217	93.8837	272.1396
	-6.6022	-8.5527	19.4242	339.5994	91.9546	173.8276
	-23.8428	-7.5125	-20.0619	7.9628	86.2159	42.4899
	-20.6572	10.7534	3.3149	104.3300	84.5206	121.7475
	7.3944	-9.6454	-3.0742	284.4213	56.5700	199.6675
	-16.8035	-24.4804	-4.7017	244.4517	85.0218	308.9339
	-22.7531	-21.1745	0.3546	306.0119	101.5369	72.0587
	22.7071	2.1577	-12.3571	207.7316	113.1490	249.3467
	-4.2384	11.6228	20.7244	240.2132	109.0980	243.1730
	-4.9227	14.8477	-19.7942	198.9460	105.1103	214.9716
	-5.8113	2.7894	12.8537	100.8001	84.1810	179.0296
	-4.3223	-25.8787	4.4889	88.8272	84.2411	163.7332
	-26.2064	6.3648	1.8371	327.0856	129.5172	27.4710
	-22.1146	-21.0404	9.5337	104.2753	122.1452	110.3313
	14.6941	20.7495	16.1614	35.7208	34.6287	285.1204
	-16.0327	-21.6169	2.7731	335.2616	64.2546	41.8157
	-15.1285	10.9320	-9.3366	229.8534	71.7344	182.0609
	-11.4743	21.8819	-10.9121	303.7243	119.5108	276.6392
	11.1897	-15.7410	-14.5819	226.2693	41.3011	32.9184
	23.9457	19.8719	11.7092	292.9559	25.5241	47.0049
	6.9049	8.0848	16.6845	259.7089	48.1720	19.6891
	-21.6001	7.1988	-13.4777	65.6602	146.3812	358.6938
	-18.4056	22.8974	10.3389	256.1310	93.2214	55.7035
	15.1655	27.3501	-7.0033	354.7771	83.3695	24.4672
	19.3842	-10.1143	22.3534	46.0659	71.2274	320.3635
	24.4227	25.5064	-14.1358	293.6168	111.7540	311.2612
	17.8569	10.4996	12.0516	172.0956	51.2971	144.8192
	-24.2994	-10.5607	-7.2441	75.1618	118.8382	311.7721
	14.7567	-15.1043	-20.3964	129.3045	76.7374	231.0322
	-14.9715	22.9180	-12.8735	326.7624	73.5714	91.6394
	3.2502	-5.9523	17.1294	329.4006	60.3041	313.2303
	-6.2234	-0.8601	-6.5385	32.8601	139.6839	159.4913
	-3.6575	-14.6333	17.2328	335.1030	129.8642	232.4692
	-3.1946	-5.4073	4.3086	186.4198	154.4541	358.7078
	1.9461	20.4317	-16.8962	61.8575	157.0022	293.8347
	14.4564	18.8828	-14.0528	122.2193	67.9957	333.8488
	6.4059	-19.1333	-1.5395	216.7605	75.8972	358.6633
	-26.6532	21.4292	15.4270	51.5774	102.8910	26.2050
	-24.7587	-3.9948	10.3394	251.9667	41.9666	279.9595
	-21.3594	-5.8841	-20.6634	17.0485	35.2600	260.3622
	-9.2392	-6.6664	-11.6491	22.9179	59.4045	67.0792
	6.1347	-25.2573	-20.4212	325.1436	68.8995	128.2594
	26.4271	13.5471	-15.0324	74.8116	137.4964	274.9181
	10.9079	20.9658	-19.5166	336.0433	68.8148	263.7633
	-23.9446	7.5827	-15.7381	57.8070	17.7455	63.9824
	12.0585	22.5096	14.1414	146.7078	92.7740	255.7888
	5.2051	-16.2362	-9.5837	266.8725	82.2771	324.0712
	-22.1186	9.4749	14.0958	132.2996	140.1723	280.3889
	9.2774	12.9838	-1.0311	309.7619	45.0216	194.0667
	13.6303	8.8183	18.4580	159.3439	142.1817	150.7457
	-14.7336	-12.6112	1.8430	182.6417	55.6244	82.9038
	-24.8583	-15.6187	-0.4702	6.8648	98.7470	295.9912
	-23.9882	-21.6706	-6.0183	215.7723	102.0298	66.2300
	10.8313	2.1239	-0.0348	19.0527	32.6653	105.8715
	-6.1674	-22.1508	-15.6479	182.2110	101.2260	132.2395
	11.0794	22.7769	-14.4510	128.2225	108.0023	281.5904
	1.1877	-14.9463	-19.4876	276.6354	121.4647	291.9740
	-19.8545	21.7992	6.1558	69.3918	119.0203	93.7880
	-16.2695	26.4754	0.2278	55.0298	86.2620	220.0074
	6.8509	-13.3276	-12.4113	35.6110	106.4387	161.6578
	-22.6857	7.0845	-14.8816	272.4388	93.1051	223.6481
	9.3992	-4.1680	9.2965	226.9533	88.2725	271.8683
	-8.4632	-22.6372	-21.8097	219.5703	2.9346	311.1386
	-15.9229	16.3373	18.0191	272.3589	77.0994	4.5751
	17.5967	8.5232	21.4572	193.8498	153.6245	168.8322
	-19.6979	-26.1762	1.9063	340.4497	72.9144	37.8439
	17.9566	-13.0313	2.3717	18.3093	141.6978	299.2998
	17.3356	-23.9108	7.6591	180.1946	32.1304	233.1275
	-13.0877	-7.8047	-9.0997	214.6166	47.1693	250.4661
	0.8711	5.1481	19.6692	213.6271	62.9239	156.1472
	2.1496	-18.1380	2.1702	354.7254	78.2182	342.9298
	11.4879	13.7855	10.4097	191.8002	105.3555	170.8035
	-21.1414	-8.6408	-21.5865	206.7411	52.9665	281.1672
	-1.6495	-20.5033	9.8344	37.1143	72.9061	152.8493
	16.1298	-4.9099	12.6760	144.2062	142.5991	193.6028
	4.7335	-20.2377	16.1520	167.3481	129.4282	138.1413
	-18.4079	0.4541	-2.8827	38.7786	140.6303	267.9985
	23.0430	3.8393	-6.3804	138.7638	85.4525	323.7728
	22.2060	-18.3644	-1.6455	36.7520	54.4222	17.0776
	2.6603	-15.2932	-14.9712	218.1839	91.1797	282.9364
	-24.6128	-8.9049	20.3336	287.5748	100.2380	268.6023
	-24.2542	12.3033	21.9991	269.4019	136.3233	119.9377
	22.8943	-26.6342	2.2266	252.6727	106.6065	308.0450
	-23.4521	23.8361	-6.3584	129.6409	32.0330	221.2314
	-21.9998	16.1308	3.2700	311.8176	94.6863	133.2813
	-11.2835	-18.8519	-11.5626	151.4753	84.3067	90.5628
	-18.7936	23.3164	-18.4696	28.6265	105.1249	26.1648
	20.6108	-18.3955	-20.3777	0.2894	72.5404	17.3776
	-1.4653	-27.1985	7.0685	26.8731	136.9353	302.3357
	24.7868	-1.9020	21.7323	296.3931	133.8513	56.9265
	24.6963	7.2430	-0.9626	285.9484	142.4865	287.7046
	26.8448	-25.4355	-5.3334	244.7059	123.4277	313.2531
	-25.3482	10.0236	-1.9091	13.9852	28.7345	348.8746
	6.2065	13.8532	-6.8844	327.0219	68.5880	205.1955
	-0.6780	-13.2569	20.3266	169.4947	36.0669	200.9358
	20.3370	14.2133	7.0389	156.9683	14.5224	279.7022
	-2.1983	-6.5112	-5.8320	38.0974	57.0052	4.9622
	7.2856	13.6954	13.7082	313.3589	108.5311	53.6721
	19.4775	5.0840	-10.2092	49.8768	119.5790	63.1678
	1.0051	-27.2352	20.4937	358.7085	69.2297	273.0705
	-23.8705	22.1613	-0.5573	177.5161	101.9412	42.8551
	-24.9676	11.9840	21.3968	358.4656	80.9957	332.3902
	-23.0468	24.0039	5.8473	214.9510	57.2321	306.4449
	-19.8724	9.8912	13.1692	238.1083	149.5141	150.2092
	-3.4600	-0.3584	18.5992	43.4779	39.2662	14.1626
	7.6572	22.3193	-1.5876	163.1250	68.1322	335.0074
	15.9996	-16.0301	0.7325	269.3328	131.2738	273.2493
	21.1239	-13.1250	18.9978	334.2803	104.1854	80.2711
	16.7566	25.5954	-9.4345	306.0539	87.1936	90.4847
	16.1629	-6.1172	-1.6156	0.4262	122.4518	210.0774
	3.1975	7.5786	-21.9079	155.9940	75.9751	267.0895
	-2.1648	5.0568	18.4105	86.1595	135.6865	320.0230
	7.8892	-5.5927	-15.3034	298.5941	105.7780	236.2920
	22.7761	-13.0795	18.5806	236.7667	46.6211	113.6679
	-3.5447	-0.6313	16.9526	205.4401	76.9309	176.2349
	3.6286	-1.4435	-7.1113	216.2172	115.3239	176.5988
	-10.9123	-9.2617	21.7555	255.3587	105.3211	129.3089
	-20.0340	-5.3089	-2.4549	302.7976	176.1577	196.2418
	24.6991	14.4806	-1.6107	262.6199	117.9785	319.5704
	-9.6574	-15.6711	-14.1007	202.6237	87.0683	75.6939
	24.8263	-16.4356	17.6177	194.6740	72.5970	322.1717
	27.4473	11.8128	3.7641	169.6813	70.3990	352.3224
	-11.9126	15.8857	0.5706	185.0989	141.3631	129.2644
	-13.7924	-9.2128	6.6344	180.1111	55.8228	168.2111
	11.8157	-10.0907	-22.3899	143.5085	108.6032	357.5347
	27.1537	-2.2366	5.5012	5.0538	94.9191	111.6058
	0.7516	23.2061	-10.5065	300.8135	88.8084	113.8992
	5.2597	17.0853	19.2928	297.6539	24.7651	99.8476
	10.0676	-11.3155	9.3070	191.3519	96.2829	98.2564
	19.3253	-11.6003	-20.7167	63.5667	112.3621	302.9926
	12.4564	14.4330	13.4736	54.1796	92.3273	122.5407
	-12.5063	-18.0150	12.1892	311.6492	118.3833	353.9830
	12.2997	19.4679	-13.2855	103.5052	133.8629	253.6904
	-13.6311	-11.7592	-15.2622	198.3033	81.2045	260.2670
	13.4341	24.3305	-3.1382	243.0437	59.0782	233.4995
	-20.4709	-6.0053	20.1796	178.2871	68.4848	307.6407
	-25.8375	11.6277	19.8233	123.3836	15.4895	207.0403
	-3.4276	25.2511	22.2358	274.9566	3.6827	138.2477
	0.6398	0.0801	18.6540	271.4195	114.6366	236.1716
	-21.8234	-22.7308	-12.5474	358.3720	134.6662	139.8883
	-26.4052	-23.6923	20.7644	265.9187	77.2287	207.2195
	-21.7544	7.2874	12.0931	8.1280	48.9463	145.0820
	19.3750	-19.3421	-18.9456	83.6990	56.0113	115.4515
	-3.1295	8.4296	-16.8450	262.0629	80.7217	95.3341
	9.7959	-25.3216	-17.0228	150.4865	109.6985	257.3694
	17.4964	-15.8146	-12.5580	143.6068	102.8168	288.0981
	5.8384	13.1482	-3.5287	217.4234	91.6872	115.3755
	4.4430	16.9930	5.6557	294.3738	70.7962	165.0557
	-21.3386	-16.2332	-2.8273	332.6892	63.3529	225.5321
	18.2097	-11.7318	-4.2194	86.7905	85.7052	156.1294
	4.8802	-21.5575	-12.3125	190.0863	133.9209	130.7852
	-22.8310	12.1177	-4.0120	349.3563	58.6586	105.7517
	-12.4070	4.7604	9.7809	91.4527	1.4017	316.2159
	-0.1936	24.4201	18.6998	303.7066	66.1908	207.2421
	7.3863	-0.6621	-18.6526	265.1551	86.0456	324.8482
	-13.4487	17.2947	-3.8725	240.5893	112.8172	129.3426
	7.3788	-23.4923	-9.2404	100.4361	76.4589	289.6831
	16.7255	-0.3817	13.0340	54.1145	69.8846	17.2773
	-15.7011	10.5230	21.8416	232.5562	105.6769	321.2630
	-20.9553	-6.5204	15.8833	305.6325	124.7590	321.5276
	-23.6041	-25.7933	12.9416	353.7557	134.9769	141.2138
	10.0554	2.3639	13.1646	45.1679	139.9494	143.1072
	-6.7443	-19.3044	6.2468	214.9580	152.2624	225.0398
	2.7103	-11.5088	8.2982	231.7271	68.3711	288.7570
	19.2615	15.4614	-4.1204	81.3676	88.3387	319.8783
	-5.5204	-8.2647	20.5753	122.7667	160.6157	2.3640
	-7.6849	6.2625	18.7882	98.6040	82.2232	240.1526
	-17.0910	2.6092	-10.5510	277.4919	44.8599	231.7157
	-0.6196	3.2081	-22.4329	12.1172	104.5319	107.6993
	-0.4543	6.7574	-0.6398	99.5520	36.7756	56.2515
	1.7086	23.5993	-6.2608	352.0431	97.5814	5.5597
	-9.3196	-17.6627	12.0733	236.3032	123.4264	127.9965
	-6.6222	6.3406	-21.3974	50.5717	52.1764	236.9695
	18.4157	-9.0888	-15.2970	197.2703	79.5070	122.9207
	23.4767	26.0856	-13.8835	160.3518	46.4048	16.2689
	-0.2395	25.0986	6.9816	165.2580	97.3969	153.2730
	-13.1347	3.0060	-8.7105	231.2005	108.9952	285.6050
	8.3944	-17.0535	17.4668	258.4211	100.9835	138.4889
	22.0716	11.3353	-13.5930	86.9313	61.9126	198.0721
	-8.3128	12.5470	4.9989	103.2660	105.8283	157.9721
	23.2120	-23.2189	-0.3196	282.7408	158.5715	190.3127
	15.7311	-25.9649	-5.6527	55.6076	127.4204	298.1981
	9.6153	24.8246	0.5911	90.5792	46.9812	255.6201
	12.2476	16.5785	-9.2109	313.5964	43.6738	22.8849
	-5.9245	-6.7372	-16.4545	82.1387	120.0404	85.2283
	8.2377	-22.5420	-5.9311	149.1913	129.5679	175.0122
	-24.7017	-12.0143	-19.1711	242.7977	122.2619	128.0674
	6.5220	-19.7960	-2.4985	338.5073	39.8705	296.8774
	25.3711	-9.4124	22.4081	194.7188	121.1678	50.1937
	6.1396	12.4561	-0.8742	245.4810	92.6964	264.9304
	-21.2503	16.6406	19.3689	311.4570	30.5640	165.0524
	-14.5777	-25.2382	-11.0362	8.1062	54.7327	182.7503
	26.7500	5.6262	-19.7569	173.9657	56.3641	179.2207
	-16.8081	22.1755	-6.2514	202.2229	110.8279	145.1755
	4.5598	4.0857	-20.0910	128.7072	73.8808	68.3421
	-22.3205	16.4686	-16.8992	157.5044	70.7711	281.4705
	-22.6851	-13.2544	16.6003	15.9464	41.6145	90.2835
	-14.0626	-22.8957	0.0247	204.8994	120.7910	299.3233
	-15.1441	8.5604	17.3998	133.4961	58.0018	238.4597
	-13.6667	-20.9532	-13.9567	190.7225	41.2605	192.1618
	14.5100	27.1700	-21.0536	41.7070	71.6756	69.9723
	26.7322	-14.3828	13.6805	292.6077	52.8488	273.4988
	25.5182	11.9522	2.5295	284.3730	114.0351	146.4185
	15.0888	12.9935	14.3056	191.3162	55.5702	89.7321
	4.0357	-6.2078	-17.6066	180.4279	98.6436	70.8654
	21.1537	-26.2366	-4.1050	338.6174	81.7591	101.1082
	-15.6739	26.4078	-8.1596	318.4202	123.3663	195.4726
	-8.5437	-15.7442	-9.3202	357.6910	124.6482	44.5087
	6.9466	18.7121	-17.9917	358.7739	62.1697	6.1040
	-26.9810	17.3119	4.8713	293.9529	156.1168	216.4839
	0.5134	-12.8080	-14.9674	285.0387	126.4855	172.4411
	25.6598	6.9574	-21.6166	224.4425	65.6640	204.9006
	14.3995	10.4106	-15.5148	237.7662	82.6047	63.4355
	-25.4898	5.3521	-20.7683	204.0659	137.7652	189.6318
	-23.4513	-4.7909	19.5076	114.5843	63.9522	81.0300
	14.1700	16.5443	7.7543	1.5816	94.6183	9.9968
	21.1906	3.8941	-1.5956	233.4838	75.8528	36.2517
	20.9360	-27.0271	-12.7116	259.3936	102.8898	224.9236
	-24.2684	-4.5508	-12.5381	204.9369	54.4679	155.5597
	-3.9636	11.8014	13.2628	206.3330	158.5515	92.7159
	-15.4684	22.9672	-9.8240	304.3860	88.7694	165.8684
	-0.2251	-10.5937	15.9002	344.4907	75.1922	12.5560
	4.8862	13.3568	-14.7812	187.6360	54.4971	4.3664
	23.8050	22.8382	-13.5533	232.1321	143.2594	297.4757
	-0.8616	-13.7754	-3.4242	139.9398	25.0710	90.5886
	-8.4341	-20.1273	-3.9116	30.6257	138.3505	137.1026
	24.9027	-6.0894	-10.1629	252.1032	96.6859	279.5744
	0.3431	-20.2861	0.3621	153.1324	53.0036	323.6793
	1.6223	26.2927	-3.1831	38.4622	129.9995	92.8419
	16.1402	-16.9245	-14.0533	275.6922	129.3053	25.7928
	-25.0514	15.8499	-11.7383	29.1704	148.0453	91.7879
	11.3081	8.8182	11.8645	3.3340	91.9615	75.2038
	24.3775	-21.1551	-10.8674	102.1063	103.2665	7.6927
	-23.3694	12.6411	-20.0316	332.4655	118.5592	285.8041
	-0.1070	20.4481	19.6857	75.9525	122.6651	117.3875
	18.4000	22.5718	21.1492	202.4025	89.0516	120.7558
	26.3979	4.9654	-18.9530	43.2154	115.1481	335.7191
	21.0295	-11.8264	8.1975	92.1649	114.9393	230.7339
	2.3413	23.7965	4.0532	19.3893	162.8624	149.2320
	-7.1180	12.8519	-18.9935	108.2457	77.9728	81.3712
	-15.4375	13.1125	-14.1024	12.9916	27.3668	101.8782
	-20.2356	16.2634	-3.6252	185.3639	99.9720	63.5161
	-0.7223	-18.6892	-4.9791	307.9986	128.1420	73.2775
	25.6870	21.8151	-2.1804	165.4681	137.2101	148.1944
	25.8259	-11.1515	10.7452	151.4646	126.0289	321.7454
	10.1410	8.9168	-21.9346	259.1305	92.6788	129.1710
	-16.5503	1.1936	6.2809	74.7433	13.2547	180.4101
	24.9523	16.3071	0.1923	154.2118	163.2966	325.2128
	17.2155	-14.2100	-16.6037	141.5249	128.2422	314.3746
	-14.8576	-11.1551	4.5707	304.4426	65.9578	224.8973
	1.8303	3.1919	4.0922	14.8245	53.7771	102.1006
	-6.6192	-6.0048	-3.8746	8.0041	62.9517	2.8804
	-1.4119	6.4970	16.9812	121.8042	108.5121	51.0485
	25.2381	25.6561	-6.3017	277.9797	35.7571	103.1528
	-13.8812	-14.9821	-20.3074	336.5522	162.9265	102.6975
	24.2867	23.6034	2.4478	50.4025	42.4253	205.1223
	9.0640	-20.6998	5.7052	101.7812	29.3153	213.9587
[truncated: 402 more rows]
