# Supplementary material for: Single-protein detection in crowded molecular environments in cryo-EM images
Source: eLife. 2017 May 3;6:e25648. doi: 10.7554/eLife.25648 (PMC5453696; doi:10.7554/eLife.25648)
Supplement: Supplementary file 2. — Images generated by TEM-simulator and used here were downsampled twofold, to a pixel size of 0.0965 nm, by Fourier cropping before substituting each pixel intensity with a new value drawn from a Poisson distribution with the same mean. Further details of the included files are provided in README.txt in the. zip folder. DOI: http://dx.doi.org/10.7554/eLife.25648.015 [file elife-25648-supp2.zip › supp_2_TEM-simulatorFiles/README.txt]

Rickgauer, Grigorieff, and Denk

Sample input files for TEM-simulator v.1.3 (Rullgard et al., J. Microscopy 243(3):234-256, 2011) to calculate expected intensity distributions at the detector.

TEM-simulator_sample_1.txt: apoferritin in ice (as in Fig. 3b, 2000 nm)
TEM-simulator_sample_2.txt: apoferritin in ice with BSA background
TEM-simulator_sample_3.txt: apoferritin in ice with BSA background and coherent illumination

2W0Od.pdb, 4F5S-1.pdb: Protein Data Bank files used as input for TEM-simulator to simulate micrographs of apoferritin (2W0Od.pdb; from PDB:2W0O but with water molecules removed) and bovine serum albumin (4F5S-1.pdb).

arb_location.txt, arb_rotation.txt: (x,y,z) coordinates for apoferritin’s center and Euler coordinates (for conventions see TEM-simulator documentation) used to rotate each particle about its own center in a simulated micrograph.

BSA_coordinateSet.txt: (x,y,z) coordinates and initial Euler coordinates for 2,400 BSA molecules.
