# Supplementary material for: Single-protein detection in crowded molecular environments in cryo-EM images
Source: eLife. 2017 May 3;6:e25648. doi: 10.7554/eLife.25648 (PMC5453696; doi:10.7554/eLife.25648)
Supplement: Supplementary file 2. — Images generated by TEM-simulator and used here were downsampled twofold, to a pixel size of 0.0965 nm, by Fourier cropping before substituting each pixel intensity with a new value drawn from a Poisson distribution with the same mean. Further details of the included files are provided in README.txt in the. zip folder. DOI: http://dx.doi.org/10.7554/eLife.25648.015 [file elife-25648-supp2.zip › supp_2_TEM-simulatorFiles/TEM-simulator_sample_1.txt]

# apoferritin in ice (no BSA background)

=== simulation === 
generate_micrographs = yes
log_file = apo_0001.log

=== sample ===
diameter = 300 # in nm; diameter of hole in carbon
thickness_center = 50 # in nm; ice thickness at center of hole
thickness_edge = 50 # in nm; ice thickness at edge of hole

=== particle arb ===
source = pdb
pdb_file_in = 2W0Od.pdb
add_hydrogen = no
voxel_size = 0.0125

=== particleset ===
particle_type = arb
particle_coords = file
coord_file_in = arb_location.txt

=== geometry ===
gen_tilt_data = no
tilt_mode = single_particle
geom_file_in = arb_rotation.txt
ntilts = 1
theta_start = 0 
theta_incr = 0 
geom_errors = none

=== electronbeam ===
acc_voltage = 300 # in kV
energy_spread = 0.7 # in eV
gen_dose = yes
dose_per_im = 1000 # e/nm^2

=== optics ===
magnification = 103626 # set to give final pixel size of 0.4825A/pix (= 5e4 A/pix / (0.4825A/pix))
cs = 2.7 # in mm
cc = 2.7 # in mm
aperture = 300 # in mm; aperture in focal plane (back focal plane?)
focal_length = 3.5 # in mm; focal length of ?primary lens? (objective, presumably)
cond_ap_angle = 0.05 # in millirad (aperture angle of condenser lens)
gen_defocus = yes
defocus_nominal = 2.000

=== detector ===
det_pix_x = 1024
det_pix_y = 1024
padding = 150
pixel_size = 5
gain = 1
use_quantization = no
dqe = 1
mtf_a = 0
mtf_b = 0.935
mtf_c = 0 
mtf_alpha = 0
mtf_beta = 0.64
image_file_out = apo_0001.mrc
