# Supplementary material for: Single-protein detection in crowded molecular environments in cryo-EM images
Source: eLife. 2017 May 3;6:e25648. doi: 10.7554/eLife.25648 (PMC5453696; doi:10.7554/eLife.25648)
Supplement: Supplementary file 4. — Each file contains a matrix of the 100,000 highest CCG values in descending order (column 1) and the corresponding LOCs (columns 2–7). Locations in the image (columns 2 and 3, in nm) are given as x and y distances from one corner pixel. Template orientations (columns 4–7) are given as the four sequential elements of a unit quaternion vector q. An equivalent rotation matrix, R, may be calculated from this representation as:R=[q12+q22−q32−q422(q2q3−q1q4)2(q2q4+q1q3)2(q2q3+q1q4)q12−q22+q32−q422(q3q4−q1q2)2(q2q4−q1q3)2(q3q4+q1q2)q12−q22−q32+q42] DOI: http://dx.doi.org/10.7554/eLife.25648.017 [file elife-25648-supp4.zip]

Archive with 30 entries (29 files):
- supp_4_lists/
- supp_4_lists/.DS_Store
- supp_4_lists/01apoferritinDefocus220nmTarget.mat
- supp_4_lists/02apoferritinDefocus220nmDecoy.mat
- supp_4_lists/03apoferritinDefocus220nm200kDa.mat
- supp_4_lists/04apoferritinDefocus220nm150kDa.mat
- supp_4_lists/05apoferritinDefocus220nm100kDa.mat
- supp_4_lists/06apoferritinSimDefocus70nm.mat
- supp_4_lists/07apoferritinBSASimDefocus70nm.mat
- supp_4_lists/08apoferritinBSASimDefocus70nmFilt.mat
- supp_4_lists/09apoferritinBSASimDefocus2000nmFilt.mat
- supp_4_lists/10apoferritinBSASimPPMFilt.mat
- supp_4_lists/11apoferritinBSASimDefocus70nmCoherentFilt.mat
- supp_4_lists/12apoferritinBSASimDefocus2000nmCoherentFilt.mat
- supp_4_lists/13apoferritinBSASimDefocus70nmFilt.mat
- supp_4_lists/14apoferritinBSASimDefocus230nmFilt.mat
- supp_4_lists/15apoferritinBSASimDefocus1000nmFilt.mat
- supp_4_lists/16apoferritinBSASimDefocus2000nmFilt.mat
- supp_4_lists/17apoferritinBSASimDefocus2000nmCoherentFilt.mat
- supp_4_lists/18apoferritinBSASimPPMFilt.mat
- supp_4_lists/19DLPDefocus270nmFilt.mat
- supp_4_lists/20DLPDefocus270nmFilt.mat
- supp_4_lists/21DLPDefocus300nmFilt.mat
- supp_4_lists/22DLPDefocus300nmFilt.mat
- supp_4_lists/23DLPDefocus300nmFilt.mat
- supp_4_lists/24DLPDefocus1440nmFilt.mat
- supp_4_lists/25DLPDefocus1440nmFilt.mat
- supp_4_lists/26DLPDefocus1590nmFilt.mat
- supp_4_lists/27DLPDefocus1590nmFilt.mat
- supp_4_lists/28DLPDefocus1590nmFilt.mat
